# Supplementary material for: Molecular characterization of an anthocyanin-related glutathione S-transferase gene in Japanese gentian with the CRISPR/Cas9 system
Source: BMC Plant Biol. 2020 Aug 6;20:370. doi: 10.1186/s12870-020-02565-3 (PMC7409652; doi:10.1186/s12870-020-02565-3)
Supplement: Supplementary file 3 — Additional file 3 The results of next-generation amplicon sequencing of WT and GST1 genome-edited gentian lines. Numbers after sequence names in the Excel worksheets are sequential serial numbers and read counts of each fragment. [file 12870_2020_2565_MOESM3_ESM.xlsx]

## Sheet: WT_DNA
>WT_DNA_1_10199
GACAAGGGACCAAACCTCCTCGGAACCACTTTAGAGGAGAAAGCCGCCGTCGATCAATGGCTGGAAGTTGAGTCCCACAACTTCAACGACTTGGTTGTTGCACTTGTCCTTCAAATTGAGGTTCTTCCACGTATGGGTATACCCACCGATTCTTCGGTGGTTCAAGACACCATCAACAAGCTCCAAAACGTGCTGGATGTATACGAGCAGAGGCTGTCCCGGAGCAAGTATCTCGCCGGAGATGAATTCACCATTGCTGATATGTGCCACCTGCCGGGGATTAAGTTTCTGACGACTGACGGCGGCGTTGGGGATTTGATTAAGG
>WT_DNA_2_9782
GACAAGGGACCAAACCTCCTCGGAACCACTTTAGAGGAGAAAGCCGCCGTCGATCAATGGCTGGAAGTTGAGTCCCACAACTTCAACGACTTGGTTGTTGCATTTGTCCTTCAAATTGAGGTTCTTCCACGTATGGGTATACCCACCGATTCTTCGGTGGTTCAAGACACCATCAACAAGCTCCAAAACGTGCTGGATGTATACGAGCAGAGGCTGTCCCGGAGCAAGTATCTCGCCGGAGATGAATTCACCATTGCTGATATGTGCCACCTGCCGGGGATTAAGTTTCTGACGACTGACGGCGGCGTTGGGGATTTGATTAAGG
>WT_DNA_3_97
GACAAGGGACCAAACCTCCTCGGAACCACTTTAGAGGAGAAAGCCGCCGTCGATCAATGGCTGGAAGTTGAGTCCCACAACTTCAACGACTTGGTTGTTGCACTTGTCCTTCAAATTGAGGTTCTTCCACGTATGGGTATACCCACCGATTCTTCGGTGGTTCAAGACACCATCAACAAGCTCCAAAACGTGCTGGATGTATACGAGCAGAGGCTGTCCCGGAGCAAGTATCTCGCCGGAGATGAATTCACCATTGCTGATATGTGCCACCTGCCGGGGATTAAGTTTCTGACGACTGCCGGCGGCGTTGGGGATTTGATTAAGG
>WT_DNA_4_79
GACAAGGGACCAAACCTCCTCGGAACCACTTTAGAGGAGAAAGCCGCCGTCGATCAATGGCTGGAAGTTGAGTCCCACAACTTCAACGACTTGGTTGTTGCATTTGTCCTTCAAATTGAGGTTCTTCCACGTATGGGTATACCCACCGATTCTTCGGTGGTTCAAGACACCATCAACAAGCTCCAAAACGTGCTGGATGTATACGAGCAGAGGCTGTCCCGGAGCAAGTATCTCGCCGGAGATGAATTCACCATTGCTGATATGTGCCACCTGCCGGGGATTAAGTTTCTGACGACTGCCGGCGGCGTTGGGGATTTGATTAAGG
>WT_DNA_5_24
GACAAGGGGACCAAACCTCCTCGGAACCACTTTAGAGGAGAAAGCCGCCGTCGATCAATGGCTGGAAGTTGAGTCCCACAACTTCAACGACTTGGTTGTTGCACTTGTCCTTCAAATTGAGGTTCTTCCACGTATGGGTATACCCACCGATTCTTCGGTGGTTCAAGACACCATCAACAAGCTCCAAAACGTGCTGGATGTATACGAGCAGAGGCTGTCCCGGAGCAAGTATCTCGCCGGAGATGAATTCACCATTGCTGATATGTGCCACCTGCCGGGGATTAAGTTTCTGACGACTGACGGCGGCGTTGGGGATTTGATTAAGG
>WT_DNA_6_24
GACAAGGGACCAAACCTCCTCGGAACCACTTTAGAGGAGAAAGCCGCCGTCGATCAATGGCTGGAAGTTGAGTCCCACAACTTCAACGACTTGGTTGTTGCACTTGTCCTTCAAATTGAGGTTCTTCCACGTATGGGTATACCCACCGATTCTTCGGTGGTTCAAGACACCATCAACAAGCTCCAAAACGTGCTGGATGTATACGAGCAGAGGCTGTCCCGGAGCAAGTATCTCGCCGGAGATGAATTCACCATTGCTGATATGTGCCGCCTGCCGGGGATTAAGTTTCTGACGACTGACGGCGGCGTTGGGGATTTGATTAAGG
>WT_DNA_7_23
GACAAGGGACCAAACCTCCTCGGAACCACTTTAGAGGAGAAAGTCGCCGTCGATCAATGGCTGGAAGTTGAGTCCCACAACTTCAACGACTTGGTTGTTGCACTTGTCCTTCAAATTGAGGTTCTTCCACGTATGGGTATACCCACCGATTCTTCGGTGGTTCAAGACACCATCAACAAGCTCCAAAACGTGCTGGATGTATACGAGCAGAGGCTGTCCCGGAGCAAGTATCTCGCCGGAGATGAATTCACCATTGCTGATATGTGCCACCTGCCGGGGATTAAGTTTCTGACGACTGACGGCGGCGTTGGGGATTTGATTAAGG
>WT_DNA_8_20
ATAAGATGCAGTCCCTTCTGTTTTACGACTTTCCGTACCCAAGAACACATTTCTTGGACACTGTTATCCCTAATCTTAAGGCCTCTTTGTCTCTCACTCTAAAACACTACGTTCCGCTTAGCGGAAATTTGTTAATGCCGATCAAATCGGGCGAAATGCCGAAGTTTCAGTACTCCCGTGATGAGGGCGACTCGATAACTTTGATCGTTGCGGAGTCTGACCAGGATTTTGACTACCTTAAAGGTCATCAACTGGTAGATTCCAATGATTTGCATGGCCTTTTTTATGTTATGCCACGGGTTATAAGGACCATGCTAAAGTGATCCCGCTCGTAGCCGTGCAAGTAACCGTTTTTCCTAACCATGGCATAGCCGTGGCTCTGACGGCACATCATTCAAT…
>WT_DNA_9_19
GACAAGGGACCAAACCTCCTCGGAACCACTTTAGAGGAGAAAGCCGCCGTCGATCAATGGCTGGAAGTTGAGTCCCACAACTTCAACGACTTGGTTGTTGCATTTGTCCTTCAAATTGAGGTTCTTCCACGTATGGGTATACCCACCGATTCTTCGGTGGTTCAAGACACCATCAACAAGCTCCAAAACGTGCTGGATGTATACGAGCAGAGGCTGTCCCGGAGCAAGTATCTCGCCGGAGATGAATTCACCATTGCTGATATGTGTCACCTGCCGGGGATTAAGTTTCTGACGACTGACGGCGGCGTTGGGGATTTGATTAAGG
>WT_DNA_10_18
GACAAGGGACCAAACCTCCTCGGAACCACTTTAGAGGAGAAAGCCGCCGTCGATCAATGGCTGGAAGTTGAGTCCCACAACTTCAACGACTTGGTTGTTGCATTTGTCCTTCAAATTGAGGTTCTTCCACGTATGGGTATACCCACCGATTCTTCGGTGGTTCAAGACACCATCAACAAGCTCCAAAACGTGCTGGATGTATACGAGCAGAGGCTGTCCCGGAGCAAGTATCTCGCCGGAGATGAATTCACCATTGCTGATATGTGCCGCCTGCCGGGGATTAAGTTTCTGACGACTGACGGCGGCGTTGGGGATTTGATTAAGG
>WT_DNA_11_17
GACAAGGGACCAAACCTCCTCGGAACCACTTTAGAGGAGAAAGCCGCCGTCGATCAATGGCTGGAAGTTGAGTCCCACAACTTCAACGACTTGGTTGTTGCATTTGTCCTTCAAATTGAGGTTCTTCCACGTATGGGTATACCCACCGATTCTTCGGTGGTTCAAGACACCATCAACAAGCTCCAAAACGTGCTGGATGTATACGAGCAGAGGCTGTCCCGGAGCAAGTATCTCGCCGGAGATGAATTCACCATTGCTGATATGTGCCACCTGCCGGGGATTAAGTTTCTGACGACTGACGGTGGCGTTGGGGATTTGATTAAGG
>WT_DNA_12_16
GACAAGGGGACCAAACCTCCTCGGAACCACTTTAGAGGAGAAAGCCGCCGTCGATCAATGGCTGGAAGTTGAGTCCCACAACTTCAACGACTTGGTTGTTGCATTTGTCCTTCAAATTGAGGTTCTTCCACGTATGGGTATACCCACCGATTCTTCGGTGGTTCAAGACACCATCAACAAGCTCCAAAACGTGCTGGATGTATACGAGCAGAGGCTGTCCCGGAGCAAGTATCTCGCCGGAGATGAATTCACCATTGCTGATATGTGCCACCTGCCGGGGATTAAGTTTCTGACGACTGACGGCGGCGTTGGGGATTTGATTAAGG
>WT_DNA_13_16
GACAAGGGACCAAACCTCCTCGGAACCACTTTAGAGGAGAAAGTCGCCGTCGATCAATGGCTGGAAGTTGAGTCCCACAACTTCAACGACTTGGTTGTTGCATTTGTCCTTCAAATTGAGGTTCTTCCACGTATGGGTATACCCACCGATTCTTCGGTGGTTCAAGACACCATCAACAAGCTCCAAAACGTGCTGGATGTATACGAGCAGAGGCTGTCCCGGAGCAAGTATCTCGCCGGAGATGAATTCACCATTGCTGATATGTGCCACCTGCCGGGGATTAAGTTTCTGACGACTGACGGCGGCGTTGGGGATTTGATTAAGG
>WT_DNA_14_16
ATAAGATGCAGTCCCTTCTGTTTTACGACTTTCCGTACCCAAAAACACATTTCTTGGACACTGTTGTCCCTAATCTTAAGGCCTCTTTGTCTCTCACTCTAAAACACTACCTTCCGCTTAGCGGAAATTTGTTAATGCCGATCAAATCGGGCAAAATGCCGAAGTTTCGCTACTCCCGTGATGAGGGAGACTCGATAACTTTGATCTTTGCGGAGTCTGACCAGGATTTTGACAACCTTAAAGGTCATCAACTGGTAGATTCCAATGATTTGCATGCCCTTTTTTATGTTATGCCACGGGTTATAAGGACCATGCAAGACTATAAAGTGATCCCGCTCGTAGCTGTGCAAGTAACCGTGTTTCCTAACCGTGGCATAGCCGTGGCTCTGACGGCACATC…
>WT_DNA_15_15
GACAAGGGACCAAACCTCCTCGGAACCACTTTAGAGGAGAAAGCCGCCGTCGATCAATGGCTGGAAGTTGAGTCCCACAACTTCAACGACTTGGTTGTTGCATTTGTCCTTCAAATTGAGGTTCTTCCACGTATGGGTATACCCACCGATTCTTCGGTGGTTCAAGACACCATCAACAAGCTCCAAAACGTGCTGGATGTATACGAGCAGAGGCTGTCCCGGAGCAAGTATCTCGCCGGAGATGAATTCACCATTGCTGATATGTGCCACCTGCCGGGGATTAAGTTTCTGACGACTGACGGCGGTGTTGGGGATTTGATTAAGG
>WT_DNA_16_15
GACAAGGGACCAAACCTCCTCGGAACCACTTTAGAGGAGAAAGCCGCCGTCGATCAATGGCTGGAAGTTGAGTCCCACAACTTCAACGACTTGGTTGTTGCATTTGTCCTTCAAATTGAGGTTCTTCCACGTATGGGTATACCCACCGATTCTTCGGTGGTTCAAGACACCATCAACAAGCTCCAAAACGTGCTGGATGTATACGAGCAGAGGCTGTCCCGGAGCAAGTATCTCGCCGGAGATGAATTCACCATTGCTGATATGTACCACCTGCCGGGGATTAAGTTTCTGACGACTGACGGCGGCGTTGGGGATTTGATTAAGG
>WT_DNA_17_14
GACAAGGGACCAAACCTCCTCGGAACCACTTTAGAGGAGAAAGCCGCCGTCGATCAATGGCTGGAAGTTGAGTCCCACAACTTCAACGACTTGGTTGTTGCACTTGTCCTTCAAATTGAGGTTCTTCCACGTATGGGTATACCCACCGATTCTTCGGTGGTTCAAGACACCATCAACAAGCTCCAAAACGTGCTGGATGTATACGAGCAGAGGCTGTCCCGGAGCAAGTATCTCGCCGGAGATGAATTCACCATTGCTGATATGTGTCACCTGCCGGGGATTAAGTTTCTGACGACTGACGGCGGCGTTGGGGATTTGATTAAGG
>WT_DNA_18_14
GACAAGGGACCAAACCTCCTCGGAACCACTTTAGAGGAGAAAGCCGCCGTCGATCAATGGCTGGAAGTTGAGTCCCACAACTTCAACGACTTGGTTGTTGCACTTGTCCTTCAAATTGAGGTTCTTCCACGTATGGGTATACCCACCGATTCTTCGGTGGTTCAAGACACCATCAACAAGCTCCAAAACGTGCTGGATGTATACGAGCAGAGGCTGTCCCGGAGCAAGTATCTCGCCGGAGATGAATTCACCATTGCTGATATGTGCCACCTGCCGGGGATTAAGTTTCTGACGACTGACGGTGGCGTTGGGGATTTGATTAAGG
>WT_DNA_19_13
GACAAGGGACCAAACCTCCTCGGAACCACTTTAGAGGAGAAAGCCGCCGTCGATCAATGGCTGGAAGTTGAGTCCCACAACTTCAACGACTTGGTTGTTGCACTTGTCCTTCAAATTGAGGTTCTTCCACGTATGGGTATACCCACCGATTCTTCGGTGGTTCAAGACACCATCAACAAGCTCCAAAACGTGCTGGATGTATACGAGCAGAGGCTGTCCCGGAGCAAGTATCTCGCCGGAGATGAATTCACCATTGCTGATATGTGCCACCTGCCGGGGATTAAGTTTCTGACGACTGACGGCGGTGTTGGGGATTTGATTAAGG
>WT_DNA_20_13
GACAAGGGACCAAACCTCCTCGGAACCACTTTAGAGGAGAAAGCCGCCGTCGATCAATGGCTGGAAGTTGAGTCCCACAACTTCAACGACTTGGTTGTTGCACTTGTCCTTCAAATTGAGGTTCTTCCACGTATGGGTATACCCACCGATTCTTCGGTGGTTCAAGACACCATCAACAAGCTCCAAAACGTGCTGGATGTATACGAGCAGAGGCTGTCCCGGAGCAAGTATCTCGCCGGAGATGAATTCACCATTGCTGATATGTGCCACCTACCGGGGATTAAGTTTCTGACGACTGACGGCGGCGTTGGGGATTTGATTAAGG
>WT_DNA_21_13
GACAAGGGACCAAACCTCCCCACGCCCCCACGATCAAAGATCTCCGATCTCCGTTCTTCTTGAGCAACAATTTATTGATTTCAGTGTACAATTGGCATTTTTTCTTCCTTTCTTATTCATTTTTTGTCTGGAAATGTTGCAGATCAGTAGAGATGTGAAGTAGAAAAACATGGGTGGTATGGAATGGGTTTTGGCAGAGTGTGGCACAGGCAGGATACTAGATTGCTGGGTTGGGGATTTGATTAAGG
>WT_DNA_22_13
GACAAGGACCAAACCTCCTCGGAACCACTTTAGAGGAGAAAGCCGCCGTCGATCAATGGCTGGAAGTTGAGTCCCACAACTTCAACGACTTGGTTGTTGCATTTGTCCTTCAAATTGAGGTTCTTCCACGTATGGGTATACCCACCGATTCTTCGGTGGTTCAAGACACCATCAACAAGCTCCAAAACGTGCTGGATGTATACGAGCAGAGGCTGTCCCGGAGCAAGTATCTCGCCGGAGATGAATTCACCATTGCTGATATGTGCCACCTGCCGGGGATTAAGTTTCTGACGACTGACGGCGGCGTTGGGGATTTGATTAAGG
>WT_DNA_23_12
GGACAAGGGACCAAACCTCCTCGGAACCACTTTAGAGGAGAAAGCCGCCGTCGATCAATGGCTGGAAGTTGAGTCCCACAACTTCAACGACTTGGTTGTTGCACTTGTCCTTCAAATTGAGGTTCTTCCACGTATGGGTATACCCACCGATTCTTCGGTGGTTCAAGACACCATCAACAAGCTCCAAAACGTGCTGGATGTATACGAGCAGAGGCTGTCCCGGAGCAAGTATCTCGCCGGAGATGAATTCACCATTGCTGATATGTGCCACCTGCCGGGGATTAAGTTTCTGACGACTGACGGCGGCGTTGGGGATTTGATTAAGG
>WT_DNA_24_12
GACAAGGGACCAAACCTCCTCGGAACCACTTTAGAGGAGAAAGCCGCCGTCGATCAATGGCTGGAAGTTGAGTCCCACAACTTCAACGACTTGGTTGTTGCATTTGTCCTTCAAATTGAGGTTCTTCCACGTATGGGTATACCCACCGATTCTTCGGTGGTTCAAGACACCATCAACAAGCTCCAAAACGTGCTGGATGTATACGAGCAGAGGCTGTCCCGGAGCAAGTATCTCGCCGGAGATGAATTCGCCATTGCTGATATGTGCCACCTGCCGGGGATTAAGTTTCTGACGACTGACGGCGGCGTTGGGGATTTGATTAAGG
>WT_DNA_25_12
GACAAGGGACCAAACCTCCTCGGAACCACTTTAGAGGAGAAAGCCGCCGTCGATCAATGGCTGGAAGTTGAGTCCCACAACTTCAACGACTTGGTTGTTGCACTTGTCCTTCAAATTGAGGTTCTTCCACGTATGGGTATACCCACCGATTCTTCGGTGGTTCAAGACACCATCAACAAGCTCCAAAACGTGCTGGATGTATACGAGCAGAGGCTGTCCCGGAGCAAGTATCTCGCCGGAGATGAATTCGCCATTGCTGATATGTGCCACCTGCCGGGGATTAAGTTTCTGACGACTGACGGCGGCGTTGGGGATTTGATTAAGG
>WT_DNA_26_12
GACAAGGGACCAAACCTCCTCGGAACCACTTTAGAGGAGAAAGCCGCCGTCGATCAATGGCTGGAAGTTGAGTCCCACAACTTCAACGACTTGGTTGTTGCACTTGTCCTTCAAATTGAGGTTCTTCCACGTATGGGTATACCCACCGATTCTTCGGTGGTTCAAGACACCATCAACAAGCTCCAAAACGTGCTGGATGTATACGAGCAGAGGCTGTCCCGGAGCAAGTATCTCGCCGGAGATGAATTCACCATTGCTGATATGTGCCACCTGCCGGGGATTAAGTTTCTGACGACTGACGGCGGCGTTGGGATTTGATTAAGG
>WT_DNA_27_12
GACAAGGGACCAAACCTCCTCGGAACCACTTTAGAGGAGAAAGCCGCCGTCGATCAATGGCTGGAAGTTGAGTCCCACAACTTCAACGACTTGGTTGTTGCACTTGTCCTTCAAATTGAGGTTCTTCCACGTATGGGTATACCCACCGATTCTTCGGTGGTTCAAGACACCATCAACAAGCTCCAAAACGTGCTGGATGTATACGAGCAGAGGCTGTCCCGGAGCAAGTATCTCGCCGGAGATGAATTCACCATTGCTGATATGTACCACCTGCCGGGGATTAAGTTTCTGACGACTGACGGCGGCGTTGGGGATTTGATTAAGG
>WT_DNA_28_11
GACAGGGACCAAACCTCCTCGGAACCACTTTAGAGGAGAAAGCCGCCGTCGATCAATGGCTGGAAGTTGAGTCCCACAACTTCAACGACTTGGTTGTTGCACTTGTCCTTCAAATTGAGGTTCTTCCACGTATGGGTATACCCACCGATTCTTCGGTGGTTCAAGACACCATCAACAAGCTCCAAAACGTGCTGGATGTATACGAGCAGAGGCTGTCCCGGAGCAAGTATCTCGCCGGAGATGAATTCACCATTGCTGATATGTGCCACCTGCCGGGGATTAAGTTTCTGACGACTGACGGCGGCGTTGGGGATTTGATTAAGG
>WT_DNA_29_11
GACAAGGGGCCAAACCTCCTCGGAACCACTTTAGAGGAGAAAGCCGCCGTCGATCAATGGCTGGAAGTTGAGTCCCACAACTTCAACGACTTGGTTGTTGCACTTGTCCTTCAAATTGAGGTTCTTCCACGTATGGGTATACCCACCGATTCTTCGGTGGTTCAAGACACCATCAACAAGCTCCAAAACGTGCTGGATGTATACGAGCAGAGGCTGTCCCGGAGCAAGTATCTCGCCGGAGATGAATTCACCATTGCTGATATGTGCCACCTGCCGGGGATTAAGTTTCTGACGACTGACGGCGGCGTTGGGGATTTGATTAAGG
>WT_DNA_30_11
GACAAGGGACCAAACCTCCTCGGAACCACTTTAGAGGAGAAAGCCGCCGTCGATCAATGGCTGGAAGTTGAGTCCCACAACTTCAACGACTTGGTTGTTGCATTTGTCCTTCAAATTGAGGTTCTTCCACGTATGGGTATACCCACCGATTCTTCGGTGGTTCAAGACACCATCAACAAGCTCCAAAACGTGCTGGATGTATACGAGCAGAGGCTGTCCCGGAGCAAGTATCTCGCCGGAGATGAATTCACCATTGCTGATATGTGCCACCTGCCGGGGATTAAGTTTCTGACGACTGACGGCGGCGTTGGGGATTTGATTAAG
>WT_DNA_31_11
GACAAGGACCAAACCTCCTCGGAACCACTTTAGAGGAGAAAGCCGCCGTCGATCAATGGCTGGAAGTTGAGTCCCACAACTTCAACGACTTGGTTGTTGCACTTGTCCTTCAAATTGAGGTTCTTCCACGTATGGGTATACCCACCGATTCTTCGGTGGTTCAAGACACCATCAACAAGCTCCAAAACGTGCTGGATGTATACGAGCAGAGGCTGTCCCGGAGCAAGTATCTCGCCGGAGATGAATTCACCATTGCTGATATGTGCCACCTGCCGGGGATTAAGTTTCTGACGACTGACGGCGGCGTTGGGGATTTGATTAAGG
>WT_DNA_32_11
GACAAAGGGACCAAACCTCCTCGGAACCACTTTAGAGGAGAAAGCCGCCGTCGATCAATGGCTGGAAGTTGAGTCCCACAACTTCAACGACTTGGTTGTTGCATTTGTCCTTCAAATTGAGGTTCTTCCACGTATGGGTATACCCACCGATTCTTCGGTGGTTCAAGACACCATCAACAAGCTCCAAAACGTGCTGGATGTATACGAGCAGAGGCTGTCCCGGAGCAAGTATCTCGCCGGAGATGAATTCACCATTGCTGATATGTGCCACCTGCCGGGGATTAAGTTTCTGACGACTGACGGCGGCGTTGGGGATTTGATTAAGG
>WT_DNA_33_10
GACAAGGGACCAAACCTCCTCGGAACCACTTTAGAGGAGAAAGCCGCCGTCGATCAATGGCTGGAAGTTGAGTCCCACAACTTCAACGACTTGGTTGTTGCATTTGTCCTTCAAATTGAGGTTCTTCCACGTATGGGTATACCCACCGATTCTTCGGTGGTTCAAGACACCATCAACAAGCTCCAAAACGTGCTGGATGTATACGAGCAGAGGCTGTCCCGGAGCAAGTATCTCGCCGGAGATGAATTCACCATTGCTGATATGTGCCACCTGCCGGGGATTAAGTTTCTGATGACTGACGGCGGCGTTGGGGATTTGATTAAGG
>WT_DNA_34_10
GACAAGGGACCAAACCTCCTCGGAACCACTTTAGAGGAGAAAGCCGCCGTCGATCAATGGCTGGAAGTTGAGTCCCACAACTTCAACGACTTGGTTGTTGCATTTGTCCTTCAAATTGAGGTTCTTCCACGTATGGGTATACCCACCGATTCTTCGGTGGTTCAAGACACCATCAACAAGCTCCAAAACGTGCTGGATGTATACGAGCAGAGGCTGTCCCGGAGCAAGTATCTCGCCGGAGATGAATTCACCATTGCTGATATGTGCCACCTGCCGGGGATTAAGTTTCTGACGACCGACGGCGGCGTTGGGGATTTGATTAAGG
>WT_DNA_35_10
GACAAGGGACCAAACCTCCTCGGAACCACTTTAGAGGAGAAAGCCGCCGTCGATCAATGGCTGGAAGTTGAGTCCCACAACTTCAACGACTTGGTTGTTGCATTTGTCCTTCAAATTGAGGTTCTTCCACGTATGGGTATACCCACCGATTCTTCGGTGGTTCAAGACACCATCAACAAGCTCCAAAACGTGCTGGATGTATACGAGCAGAGGCTGTCCCGGAGCAAGTATCTCGCCGGAGATGAATTCACCATTGCTGATATGTGCCACCTACCGGGGATTAAGTTTCTGACGACTGACGGCGGCGTTGGGGATTTGATTAAGG
>WT_DNA_36_10
GACAAGGGACCAAACCTCCTCGGAACCACTTTAGAGGAGAAAGCCGCCGTCGATCAATGGCTGGAAGTTGAGTCCCACAACTTCAACGACTTGGTTGTTGCACTTGTCCTTCAAATTGAGGTTCTTCCACGTATGGGTATACCCACCGATTCTTCGGTGGTTCAAGACACCATCAACAAGCTCCAAAACGTGTTGGATGTATACGAGCAGAGGCTGTCCCGGAGCAAGTATCTCGCCGGAGATGAATTCACCATTGCTGATATGTGCCACCTGCCGGGGATTAAGTTTCTGACGACTGACGGCGGCGTTGGGGATTTGATTAAGG
>WT_DNA_37_10
GACAAGGGACCAAACCTCCTCGGAACCACTTTAGAGGAGAAAGCCGCCGTCGATCAATGGCTGGAAGTTGAGTCCCACAACTTCAACGACTTGGTTGTTGCACTTGTCCTTCAAATTGAGGTTCTTCCACGTATGGGTATACCCACCGATTCTTCGGTGGTTCAAGACACCATCAACAAGCTCCAAAACGTGCTGGATGTATACGAGCAGAGGCTGTCCCGGAGCAAGTATCTCGCCGGAGATGAATTCACCATTGCTGATATGTGCCACCTGCCGGGGATTAAGTTTCTGACGACTGACGGCGGCGTTGGGGATTTGATTAAG
>WT_DNA_38_9
GACAAGGGACCAAACCTCCTCGGAACCACTTTAGAGGAGAAAGCCGCCGTCGATCAATGGCTGGAAGTTGAGTCCCACAACTTCAACGACTTGGTTGTTGCATTTGTCCTTCAAATTGAGGTTCTTCCACGTATGGGTATACCCACCGATTCTTCGGTGGTTCAAGACACCATCAACAAGCTCCAAAACGTGCTGGATGTATACGAGCAGAGGCTGTCCCGGAGCAAGTATCTCGCCGGAGATGAATTCACCATTGCTGATATGTGCCACCTGTCGGGGATTAAGTTTCTGACGACTGACGGCGGCGTTGGGGATTTGATTAAGG
>WT_DNA_39_9
GACAAGGGACCAAACCTCCTCGGAACCACTTTAGAGGAGAAAGCCGCCGTCGATCAATGGCTGGAAGTTGAGTCCCACAACTTCAACGACTTGGTTGTTGCATTTGTCCTTCAAATTGAGGTTCTTCCACGTATGGGTATACCCACCGATTCTTCGGTGGTTCAAGACACCATCAACAAGCTCCAAAACGTGCTGGATGTATACGAGCAGAGGCTGTCCCGGAGCAAGTATCTCACCGGAGATGAATTCACCATTGCTGATATGTGCCACCTGCCGGGGATTAAGTTTCTGACGACTGACGGCGGCGTTGGGGATTTGATTAAGG
>WT_DNA_40_9
GACAAGGGACCAAACCTCCTCGGAACCACTTTAGAGGAGAAAGCCGCCGTCGATCAATGGCTGGAAGTTGAGTCCCACAACTTCAACGACTTGGTTGTTGCACTTGTCCTTCAAATTGAGGTTCTTCCACGTATGGGTATACCCACCGATTCTTCGGTGGTTCAAGACACCATCAACAAGCTCCAAAACGTGCTGGATGTATACGAGCAGAGGCTGTCCCGGAGCAAGTATCTCGCCGGAGATGAATTCACCATTGCTGATATGTGCCACCTGTCGGGGATTAAGTTTCTGACGACTGACGGCGGCGTTGGGGATTTGATTAAGG
>WT_DNA_41_9
GACAAGGGACCAAACCTCCTCGGAACCACTTTAGAGGAGAAAGCCGCCGTCGATCAATGGCTGGAAGTTGAGTCCCACAACTTCAACGACTTGGTTGTTGCACTTGTCCTTCAAATTGAGGTTCTTCCACGTATGGGTATACCCACCGATTCTTCGGTGGTTCAAGACACCATCAACAAGCTCCAAAACGTGCTGGATGTATACGAGCAGAGGCTGTCCCGGAGCAAGTATCTCACCGGAGATGAATTCACCATTGCTGATATGTGCCACCTGCCGGGGATTAAGTTTCTGACGACTGACGGCGGCGTTGGGGATTTGATTAAGG
>WT_DNA_42_9
GACAAGGGACCAAACCTCCTCGGAACCACTTTAGAGGAGAAAGCCACCGTCGATCAATGGCTGGAAGTTGAGTCCCACAACTTCAACGACTTGGTTGTTGCACTTGTCCTTCAAATTGAGGTTCTTCCACGTATGGGTATACCCACCGATTCTTCGGTGGTTCAAGACACCATCAACAAGCTCCAAAACGTGCTGGATGTATACGAGCAGAGGCTGTCCCGGAGCAAGTATCTCGCCGGAGATGAATTCACCATTGCTGATATGTGCCACCTGCCGGGGATTAAGTTTCTGACGACTGACGGCGGCGTTGGGGATTTGATTAAGG
>WT_DNA_43_9
GACAAGGGACCAAAACCTCCTCGGAACCACTTTAGAGGAGAAAGCCGCCGTCGATCAATGGCTGGAAGTTGAGTCCCACAACTTCAACGACTTGGTTGTTGCACTTGTCCTTCAAATTGAGGTTCTTCCACGTATGGGTATACCCACCGATTCTTCGGTGGTTCAAGACACCATCAACAAGCTCCAAAACGTGCTGGATGTATACGAGCAGAGGCTGTCCCGGAGCAAGTATCTCGCCGGAGATGAATTCACCATTGCTGATATGTGCCACCTGCCGGGGATTAAGTTTCTGACGACTGACGGCGGCGTTGGGGATTTGATTAAGG
>WT_DNA_44_8
GACAAGGGACCAACCTCCTCGGAACCACTTTAGAGGAGAAAGCCGCCGTCGATCAATGGCTGGAAGTTGAGTCCCACAACTTCAACGACTTGGTTGTTGCATTTGTCCTTCAAATTGAGGTTCTTCCACGTATGGGTATACCCACCGATTCTTCGGTGGTTCAAGACACCATCAACAAGCTCCAAAACGTGCTGGATGTATACGAGCAGAGGCTGTCCCGGAGCAAGTATCTCGCCGGAGATGAATTCACCATTGCTGATATGTGCCACCTGCCGGGGATTAAGTTTCTGACGACTGACGGCGGCGTTGGGGATTTGATTAAGG
>WT_DNA_45_8
GACAAGGGACCAAACCTCCTCGGAACCACTTTAGAGGAGAAAGCCGCCGTCGATCAATGGCTGGAAGTTGAGTCCCACAACTTCAACGACTTGGTTGTTGCATTTGTCCTTCAAATTGAGGTTCTTCCACGTATTCGGTGGTTCAAGACACCATCAACAAGCTCCAAAACGTGCTGGATGTATACGAGCAGAGGCTGTCCCGGAGCAAGTATCTCGCCGGAGATGAATTCACCATTGCTGATATGTGCCGGGGATTAAGTTTCTGACGACTGACGGCGGCGTTGGGGATTTGATTAAGG
>WT_DNA_46_8
GACAAGGGACCAAACCTCCTCGGAACCACTTTAGAGGAGAAAGCCGCCGTCGATCAATGGCTGGAAGTTGAGTCCCACAACTTCAACGACTTGGTTGTTGCATTTGTCCTTCAAATTGAGGTTCTTCCACGTATGGGTATACCCACCGATTCTTCGGTGGTTCAAGACACCATCAACAAGCTCCAAAACGTGCTGGATGTATACGAGCAGAGGCTGTCCCGGAGCAAGTATCTCGCCGGAGATGAATTCACCATTGCTGATATGTGCCACCTGCCGGGGATTAAGTTTCTGACGACTGACGGCGGCGTTGGGATTTGATTAAGG
>WT_DNA_47_8
GACAAGGGACCAAACCTCCTCGGAACCACTTTAGAGGAGAAAGCCGCCGTCGATCAATGGCTGGAAGTTGAGTCCCACAACTTCAACGACTTGGTTGTTGCATTTGTCCTTCAAATTGAGGTTCTTCCACGTATGGGTATACCCACCGATTCTTCGGTGGTTCAAGACACCATCAACAAGCTCCAAAACGTGCTGGATGTATACGAGCAGAGGCTGTCCCGGAGCAAGTATCTCGCCGGAGACGAATTCACCATTGCTGATATGTGCCACCTGCCGGGGATTAAGTTTCTGACGACTGACGGCGGCGTTGGGGATTTGATTAAGG
>WT_DNA_48_8
GACAAGGGACCAAACCTCCTCGGAACCACTTTAGAGGAGAAAGCCGCCGTCGATCAATGGCTGGAAGTTGAGTCCCACAACTTCAACGACTTGGTTGTTGCACTTGTCCTTCAAATTGAGGTTCTTCCACGTATGGGTATACCCACCGATTCTTCGGTGGTTCAAGACACCATCAACAAGCTCCAAAACGTGCTGGATGTATATGAGCAGAGGCTGTCCCGGAGCAAGTATCTCGCCGGAGATGAATTCACCATTGCTGATATGTGCCACCTGCCGGGGATTAAGTTTCTGACGACTGACGGCGGCGTTGGGGATTTGATTAAGG
>WT_DNA_49_8
GACAAGGGACCAAACCTCCTCGGAACCACTTTAGAGGAGAAAGCCGCCGTCGATCAATGGCTGGAAGTTGAGTCCCACAACTTCAACGACTTGGTTGTTGCACTTGTCCTTCAAATTGAGGTTCTTCCACGTATGGGTATACCCACCGATTCTTCGGTGGTTCAAGACACCATCAACAAGCTCCAAAACGTGCTGGATGTATACGAGCAGAGGCTGTCCCGGAGCAAGTATCTCGCCGGAGATGAATTCACCATTGCTGATATGTGCCACCTGCCGGGGATTAAGTTTCTGATGACTGACGGCGGCGTTGGGGATTTGATTAAGG
>WT_DNA_50_8
GACAAGGGACCAAACCTCCTCGGAACCACTTTAGAGGAGAAAGCCGCCGTCGATCAATGGCTGGAAGTTGAGTCCCACAACTTCAACGACTTGGTTGTTGCACTTGTCCTTCAAATTGAGGTTCTTCCACGTATGGGTATACCCACCGATTCTTCGGTGGTTCAAGACACCATCAACAAGCTCCAAAACGTGCTGGATGTATACGAGCAGAGGCTGTCCCGGAGCAAGTATCTCGCCAGAGATGAATTCACCATTGCTGATATGTGCCACCTGCCGGGGATTAAGTTTCTGACGACTGACGGCGGCGTTGGGGATTTGATTAAGG
>WT_DNA_51_8
GACAAGGGACCAAACCTCCTCGGAACCACTTTAGAGGAGAAAGCCGCCGTCGATCAATGGCTGGAAGTTGAGTCCCACAACTTCAACGACTTGGTTGTTGCACTTGTCCTTCAAATTGAGGTTCTTCCACGTATGGGTATACCCACCGATTCTTCGGTGGTTCAAGACACCATCAACAAGCTCCAAAACGTGCTGGATGTATACGAACAGAGGCTGTCCCGGAGCAAGTATCTCGCCGGAGATGAATTCACCATTGCTGATATGTGCCACCTGCCGGGGATTAAGTTTCTGACGACTGACGGCGGCGTTGGGGATTTGATTAAGG
>WT_DNA_52_8
GACAAGGGACCAAACCTCCTCGGAACCACTTTAGAGGAGAAAGCCGCCGTCAATCAATGGCTGGAAGTTGAGTCCCACAACTTCAACGACTTGGTTGTTGCATTTGTCCTTCAAATTGAGGTTCTTCCACGTATGGGTATACCCACCGATTCTTCGGTGGTTCAAGACACCATCAACAAGCTCCAAAACGTGCTGGATGTATACGAGCAGAGGCTGTCCCGGAGCAAGTATCTCGCCGGAGATGAATTCACCATTGCTGATATGTGCCACCTGCCGGGGATTAAGTTTCTGACGACTGACGGCGGCGTTGGGGATTTGATTAAGG
>WT_DNA_53_7
GACAAGGGACCAACCTCCTCGGAACCACTTTAGAGGAGAAAGCCGCCGTCGATCAATGGCTGGAAGTTGAGTCCCACAACTTCAACGACTTGGTTGTTGCACTTGTCCTTCAAATTGAGGTTCTTCCACGTATGGGTATACCCACCGATTCTTCGGTGGTTCAAGACACCATCAACAAGCTCCAAAACGTGCTGGATGTATACGAGCAGAGGCTGTCCCGGAGCAAGTATCTCGCCGGAGATGAATTCACCATTGCTGATATGTGCCACCTGCCGGGGATTAAGTTTCTGACGACTGACGGCGGCGTTGGGGATTTGATTAAGG
>WT_DNA_54_7
GACAAGGGACCAAACCTCCTCGGAACCACTTTAGAGGAGAAAGCCGCCGTCGATCAATGGCTGGAAGTTGGGTCCCACAACTTCAACGACTTGGTTGTTGCACTTGTCCTTCAAATTGAGGTTCTTCCACGTATGGGTATACCCACCGATTCTTCGGTGGTTCAAGACACCATCAACAAGCTCCAAAACGTGCTGGATGTATACGAGCAGAGGCTGTCCCGGAGCAAGTATCTCGCCGGAGATGAATTCACCATTGCTGATATGTGCCACCTGCCGGGGATTAAGTTTCTGACGACTGACGGCGGCGTTGGGGATTTGATTAAGG
>WT_DNA_55_7
GACAAGGGACCAAACCTCCTCGGAACCACTTTAGAGGAGAAAGCCGCCGTCGATCAATGGCTGGAAGTTGAGTCCCACAACTTCAACGACTTGGTTGTTGCATTTGTCCTTCAAATTGGGGTTCTTCCACGTATGGGTATACCCACCGATTCTTCGGTGGTTCAAGACACCATCAACAAGCTCCAAAACGTGCTGGATGTATACGAGCAGAGGCTGTCCCGGAGCAAGTATCTCGCCGGAGATGAATTCACCATTGCTGATATGTGCCACCTGCCGGGGATTAAGTTTCTGACGACTGACGGCGGCGTTGGGGATTTGATTAAGG
>WT_DNA_56_7
GACAAGGGACCAAACCTCCTCGGAACCACTTTAGAGGAGAAAGCCGCCGTCGATCAATGGCTGGAAGTTGAGTCCCACAACTTCAACGACTTGGTTGTTGCATTTGTCCTTCAAATTGAGGTTCTTCCACGTATGGGTATACCCACCGATTCTTCGGTGGTTCAAGACACCATCAACAAGCTCCAAAACGTGTTGGATGTATACGAGCAGAGGCTGTCCCGGAGCAAGTATCTCGCCGGAGATGAATTCACCATTGCTGATATGTGCCACCTGCCGGGGATTAAGTTTCTGACGACTGACGGCGGCGTTGGGGATTTGATTAAGG
>WT_DNA_57_7
GACAAGGGACCAAACCTCCTCGGAACCACTTTAGAGGAGAAAGCCGCCGTCGATCAATGGCTGGAAGTTGAGTCCCACAACTTCAACGACTTGGTTGTTGCATTTGTCCTTCAAATTGAGGTTCTTCCACGTATGGGTATACCCACCGATTCTTCGGTGGTTCAAGACACCATCAACAAGCTCCAAAACGTGCTGGATGTATACGAGCAGAGGCTGTCCCGGAGCAAGTATCTCGCCGGAGATGAATTCACCATTGCTGATATGTGCCACCTGCCGGGGATTAAGTTTCTGACGACTGATGGCGGCGTTGGGGATTTGATTAAGG
>WT_DNA_58_7
GACAAGGGACCAAACCTCCTCGGAACCACTTTAGAGGAGAAAGCCGCCGTCGATCAATGGCTGGAAGTTGAGTCCCACAACTTCAACGACTTGGTTGTTGCATTTGTCCTTCAAATTGAGGTTCTTCCACGTATGGGTATACCCACCGATTCTTCGGTGGTTCAAGACACCATCAACAAGCTCCAAAACGTGCTGGATGTATACGAGCAGAGGCTGTCCCGGAGCAAATATCTCGCCGGAGATGAATTCACCATTGCTGATATGTGCCACCTGCCGGGGATTAAGTTTCTGACGACTGACGGCGGCGTTGGGGATTTGATTAAGG
>WT_DNA_59_7
GACAAGGGACCAAACCTCCTCGGAACCACTTTAGAGGAGAAAGCCGCCGTCGATCAATGGCTGGAAGTTGAGTCCCACAACTTCAACGACTTGGTTGTTGCATTTGTCCTTCAAATTGAGGTTCTTCCACGCATGGGTATACCCACCGATTCTTCGGTGGTTCAAGACACCATCAACAAGCTCCAAAACGTGCTGGATGTATACGAGCAGAGGCTGTCCCGGAGCAAGTATCTCGCCGGAGATGAATTCACCATTGCTGATATGTGCCACCTGCCGGGGATTAAGTTTCTGACGACTGACGGCGGCGTTGGGGATTTGATTAAGG
>WT_DNA_60_7
GACAAGGGACCAAACCTCCTCGGAACCACTTTAGAGGAGAAAGCCGCCGTCGATCAATGGCTGGAAGTTGAGTCCCACAACTTCAACGACTTGGTTGTTGCACTTGTCCTTCAAATTGAGGTTCTTCCACGTATGGGTATACCCACTGATTCTTCGGTGGTTCAAGACACCATCAACAAGCTCCAAAACGTGCTGGATGTATACGAGCAGAGGCTGTCCCGGAGCAAGTATCTCGCCGGAGATGAATTCACCATTGCTGATATGTGCCACCTGCCGGGGATTAAGTTTCTGACGACTGACGGCGGCGTTGGGGATTTGATTAAGG
>WT_DNA_61_7
GACAAGGGACCAAACCTCCTCGGAACCACTTTAGAGGAGAAAGCCGCCGTCGATCAATGGCTGGAAGTTGAGTCCCACAACTTCAACGACTTGGTTGTTGCACTTGTCCTTCAAATTGAGGTTCTTCCACGTATGGGTATACCCACCTTCGGTGGTTCAAGACACCATCAACAAGCTCCAAAACGTGCTGGATGTATACGAGCAGAGGCTGTCCCGGAGCAAGTATCTCGCCGGAGATGAATTCACCATTGCTGATATGTGCCACCTGCCGGGGATTAAGTTTCTGACGACTGACGGCGGCGTTGGGGATTTGATTAAGG
>WT_DNA_62_7
GACAAGGGACCAAACCTCCTCGGAACCACTTTAGAGGAGAAAGCCGCCGTCGATCAATGGCTGGAAGTTGAGTCCCACAACTTCAACGACTTGGTTGTTGCACTTGTCCTTCAAATTGAGGTTCTTCCACGTATGGGTATACCCACCGATTCTTCGGTGGTTCAAGACACCATCAACAAGCTCCAAAACGTGCTGGATGTATACGAGCAGAGGCTGTCCCGGAGCAAGTATCTCGCCGGAGATGAATTCACCATTGCTGATATGTGCCACCTGCCGGGGATTAAGTTTCTGACGACTGATGGCGGCGTTGGGGATTTGATTAAGG
>WT_DNA_63_7
GACAAGGGACCAAACCTCCTCGGAACCACTTTAGAGGAGAAAGCCGCCGTCGATCAATGGCTGGAAGTTGAGTCCCACAACTTCAACGACTTGGTTGTTGCACTTGTCCTTCAAATTGAGGTTCTTCCACGTATGGGTATACCCACCGATTCTTCGGTGGTTCAAGACACCATCAACAAGCTCCAAAACGTGCTGGATGTATACGAGCAGAGGCTGTCCCAGAGCAAGTATCTCGCCGGAGATGAATTCACCATTGCTGATATGTGCCACCTGCCGGGGATTAAGTTTCTGACGACTGACGGCGGCGTTGGGGATTTGATTAAGG
>WT_DNA_64_7
GACAAGGGACCAAACCTCCTCGGAACCACTTTAGAGGAGAAAGCCGCCGTCGATCAATGGCTGGAAGTTGAGTCCCACAACTTCAACGACTTGGTTGTTGCACTTGTCCTTCAAATTGAGGTTCTTCCACGTATGGGTATACCCACCAATTCTTCGGTGGTTCAAGACACCATCAACAAGCTCCAAAACGTGCTGGATGTATACGAGCAGAGGCTGTCCCGGAGCAAGTATCTCGCCGGAGATGAATTCACCATTGCTGATATGTGCCACCTGCCGGGGATTAAGTTTCTGACGACTGACGGCGGCGTTGGGGATTTGATTAAGG
>WT_DNA_65_7
GACAAGGGACCAAACCTCCTCGGAACCACTTTAGAGGAGAAAGCCGCCGTCGATCAATGGCTGGAAGTTGAGTCCCACAACTTCAACGACTTGGTTGTTACATTTGTCCTTCAAATTGAGGTTCTTCCACGTATGGGTATACCCACCGATTCTTCGGTGGTTCAAGACACCATCAACAAGCTCCAAAACGTGCTGGATGTATACGAGCAGAGGCTGTCCCGGAGCAAGTATCTCGCCGGAGATGAATTCACCATTGCTGATATGTGCCACCTGCCGGGGATTAAGTTTCTGACGACTGACGGCGGCGTTGGGGATTTGATTAAGG
>WT_DNA_66_7
GACAAGGGACCAAACCTCCTCGGAACCACTTTAGAGGAGAAAGCCGCCGTCGATCAATGACTGGAAGTTGAGTCCCACAACTTCAACGACTTGGTTGTTGCACTTGTCCTTCAAATTGAGGTTCTTCCACGTATGGGTATACCCACCGATTCTTCGGTGGTTCAAGACACCATCAACAAGCTCCAAAACGTGCTGGATGTATACGAGCAGAGGCTGTCCCGGAGCAAGTATCTCGCCGGAGATGAATTCACCATTGCTGATATGTGCCACCTGCCGGGGATTAAGTTTCTGACGACTGACGGCGGCGTTGGGGATTTGATTAAGG
>WT_DNA_67_7
GACAAGGGACCAAACCAGATCACTCACATGCCGACCGTTGGGGATTTGATTAAGG
>WT_DNA_68_7
GAACAAGGGACCAAACCTCCTCGGAACCACTTTAGAGGAGAAAGCCGCCGTCGATCAATGGCTGGAAGTTGAGTCCCACAACTTCAACGACTTGGTTGTTGCATTTGTCCTTCAAATTGAGGTTCTTCCACGTATGGGTATACCCACCGATTCTTCGGTGGTTCAAGACACCATCAACAAGCTCCAAAACGTGCTGGATGTATACGAGCAGAGGCTGTCCCGGAGCAAGTATCTCGCCGGAGATGAATTCACCATTGCTGATATGTGCCACCTGCCGGGGATTAAGTTTCTGACGACTGACGGCGGCGTTGGGGATTTGATTAAGG
>WT_DNA_69_6
GACAAGGGGCCAAACCTCCTCGGAACCACTTTAGAGGAGAAAGCCGCCGTCGATCAATGGCTGGAAGTTGAGTCCCACAACTTCAACGACTTGGTTGTTGCATTTGTCCTTCAAATTGAGGTTCTTCCACGTATGGGTATACCCACCGATTCTTCGGTGGTTCAAGACACCATCAACAAGCTCCAAAACGTGCTGGATGTATACGAGCAGAGGCTGTCCCGGAGCAAGTATCTCGCCGGAGATGAATTCACCATTGCTGATATGTGCCACCTGCCGGGGATTAAGTTTCTGACGACTGACGGCGGCGTTGGGGATTTGATTAAGG
>WT_DNA_70_6
GACAAGGGCCAAACCTCCTCGGAACCACTTTAGAGGAGAAAGCCGCCGTCGATCAATGGCTGGAAGTTGAGTCCCACAACTTCAACGACTTGGTTGTTGCACTTGTCCTTCAAATTGAGGTTCTTCCACGTATGGGTATACCCACCGATTCTTCGGTGGTTCAAGACACCATCAACAAGCTCCAAAACGTGCTGGATGTATACGAGCAGAGGCTGTCCCGGAGCAAGTATCTCGCCGGAGATGAATTCACCATTGCTGATATGTGCCACCTGCCGGGGATTAAGTTTCTGACGACTGACGGCGGCGTTGGGGATTTGATTAAGG
>WT_DNA_71_6
GACAAGGGACCAAACTCCTCGGAACCACTTTAGAGGAGAAAGCCGCCGTCGATCAATGGCTGGAAGTTGAGTCCCACAACTTCAACGACTTGGTTGTTGCATTTGTCCTTCAAATTGAGGTTCTTCCACGTATGGGTATACCCACCGATTCTTCGGTGGTTCAAGACACCATCAACAAGCTCCAAAACGTGCTGGATGTATACGAGCAGAGGCTGTCCCGGAGCAAGTATCTCGCCGGAGATGAATTCACCATTGCTGATATGTGCCACCTGCCGGGGATTAAGTTTCTGACGACTGACGGCGGCGTTGGGGATTTGATTAAGG
>WT_DNA_72_6
GACAAGGGACCAAACTCCTCGGAACCACTTTAGAGGAGAAAGCCGCCGTCGATCAATGGCTGGAAGTTGAGTCCCACAACTTCAACGACTTGGTTGTTGCACTTGTCCTTCAAATTGAGGTTCTTCCACGTATGGGTATACCCACCGATTCTTCGGTGGTTCAAGACACCATCAACAAGCTCCAAAACGTGCTGGATGTATACGAGCAGAGGCTGTCCCGGAGCAAGTATCTCGCCGGAGATGAATTCACCATTGCTGATATGTGCCACCTGCCGGGGATTAAGTTTCTGACGACTGACGGCGGCGTTGGGGATTTGATTAAGG
>WT_DNA_73_6
GACAAGGGACCAAACCTCCTCGGAACCACTTTAGAGGAGAAAGCCGCTGTCGATCAATGGCTGGAAGTTGAGTCCCACAACTTCAACGACTTGGTTGTTGCACTTGTCCTTCAAATTGAGGTTCTTCCACGTATGGGTATACCCACCGATTCTTCGGTGGTTCAAGACACCATCAACAAGCTCCAAAACGTGCTGGATGTATACGAGCAGAGGCTGTCCCGGAGCAAGTATCTCGCCGGAGATGAATTCACCATTGCTGATATGTGCCACCTGCCGGGGATTAAGTTTCTGACGACTGACGGCGGCGTTGGGGATTTGATTAAGG
>WT_DNA_74_6
GACAAGGGACCAAACCTCCTCGGAACCACTTTAGAGGAGAAAGCCGCCGTCGATCAATGGCTGGAAGTTGAGTCCCGCAACTTCAACGACTTGGTTGTTGCATTTGTCCTTCAAATTGAGGTTCTTCCACGTATGGGTATACCCACCGATTCTTCGGTGGTTCAAGACACCATCAACAAGCTCCAAAACGTGCTGGATGTATACGAGCAGAGGCTGTCCCGGAGCAAGTATCTCGCCGGAGATGAATTCACCATTGCTGATATGTGCCACCTGCCGGGGATTAAGTTTCTGACGACTGACGGCGGCGTTGGGGATTTGATTAAGG
>WT_DNA_75_6
GACAAGGGACCAAACCTCCTCGGAACCACTTTAGAGGAGAAAGCCGCCGTCGATCAATGGCTGGAAGTTGAGTCCCACAACTTCGACGACTTGGTTGTTGCACTTGTCCTTCAAATTGAGGTTCTTCCACGTATGGGTATACCCACCGATTCTTCGGTGGTTCAAGACACCATCAACAAGCTCCAAAACGTGCTGGATGTATACGAGCAGAGGCTGTCCCGGAGCAAGTATCTCGCCGGAGATGAATTCACCATTGCTGATATGTGCCACCTGCCGGGGATTAAGTTTCTGACGACTGACGGCGGCGTTGGGGATTTGATTAAGG
>WT_DNA_76_6
GACAAGGGACCAAACCTCCTCGGAACCACTTTAGAGGAGAAAGCCGCCGTCGATCAATGGCTGGAAGTTGAGTCCCACAACTTCAACGACTTGGTTGTTGTACTTGTCCTTCAAATTGAGGTTCTTCCACGTATGGGTATACCCACCGATTCTTCGGTGGTTCAAGACACCATCAACAAGCTCCAAAACGTGCTGGATGTATACGAGCAGAGGCTGTCCCGGAGCAAGTATCTCGCCGGAGATGAATTCACCATTGCTGATATGTGCCACCTGCCGGGGATTAAGTTTCTGACGACTGACGGCGGCGTTGGGGATTTGATTAAGG
>WT_DNA_77_6
GACAAGGGACCAAACCTCCTCGGAACCACTTTAGAGGAGAAAGCCGCCGTCGATCAATGGCTGGAAGTTGAGTCCCACAACTTCAACGACTTGGTTGTTGCATTTGTCCTTCAAATTGAGGTTCTTCCACGTATGGGTATACCCACCGATTCTTTGGTGGTTCAAGACACCATCAACAAGCTCCAAAACGTGCTGGATGTATACGAGCAGAGGCTGTCCCGGAGCAAGTATCTCGCCGGAGATGAATTCACCATTGCTGATATGTGCCACCTGCCGGGGATTAAGTTTCTGACGACTGACGGCGGCGTTGGGGATTTGATTAAGG
>WT_DNA_78_6
GACAAGGGACCAAACCTCCTCGGAACCACTTTAGAGGAGAAAGCCGCCGTCGATCAATGGCTGGAAGTTGAGTCCCACAACTTCAACGACTTGGTTGTTGCATTTGTCCTTCAAATTGAGGTTCTTCCACGTATGGGTATACCCACCGATTCTTCGGTGGTTCAAGACACCATCAACAAGCTCCAAAACGTGCTGGATGTATATGAGCAGAGGCTGTCCCGGAGCAAGTATCTCGCCGGAGATGAATTCACCATTGCTGATATGTGCCACCTGCCGGGGATTAAGTTTCTGACGACTGACGGCGGCGTTGGGGATTTGATTAAGG
>WT_DNA_79_6
GACAAGGGACCAAACCTCCTCGGAACCACTTTAGAGGAGAAAGCCGCCGTCGATCAATGGCTGGAAGTTGAGTCCCACAACTTCAACGACTTGGTTGTTGCATTTGTCCTTCAAATTGAGGTTCTTCCACGTATGGGTATACCCACCGATTCTTCGGTGGTTCAAGACACCATCAACAAGCTCCAAAACGTGCTGGATGTATACGAGCAGGGGCTGTCCCGGAGCAAGTATCTCGCCGGAGATGAATTCACCATTGCTGATATGTGCCACCTGCCGGGGATTAAGTTTCTGACGACTGACGGCGGCGTTGGGGATTTGATTAAGG
>WT_DNA_80_6
GACAAGGGACCAAACCTCCTCGGAACCACTTTAGAGGAGAAAGCCGCCGTCGATCAATGGCTGGAAGTTGAGTCCCACAACTTCAACGACTTGGTTGTTGCATTTGTCCTTCAAATTGAGGTTCTTCCACGTATGGGTATACCCACCGATTCTTCGGTGGTTCAAGACACCATCAACAAGCTCCAAAACGTGCTGGATGTATACGAGCAGAGGTTGTCCCGGAGCAAGTATCTCGCCGGAGATGAATTCACCATTGCTGATATGTGCCACCTGCCGGGGATTAAGTTTCTGACGACTGACGGCGGCGTTGGGGATTTGATTAAGG
>WT_DNA_81_6
GACAAGGGACCAAACCTCCTCGGAACCACTTTAGAGGAGAAAGCCGCCGTCGATCAATGGCTGGAAGTTGAGTCCCACAACTTCAACGACTTGGTTGTTGCATTTGTCCTTCAAATTGAGGTTCTTCCACGTATGGGTATACCCACCGATTCTTCGGTGGTTCAAGACACCATCAACAAGCTCCAAAACGTGCTGGATGTATACGAGCAGAGGCTGTCCCGGAGCAAGTATCTCGCCGGAGATGAATTCACCATTGCTGATATGTGCCACCTGCCAGGGATTAAGTTTCTGACGACTGACGGCGGCGTTGGGGATTTGATTAAGG
>WT_DNA_82_6
GACAAGGGACCAAACCTCCTCGGAACCACTTTAGAGGAGAAAGCCGCCGTCGATCAATGGCTGGAAGTTGAGTCCCACAACTTCAACGACTTGGTTGTTGCATTTGTCCTTCAAATTGAGGTTCTTCCACGTATGGGTATACCCACCGATTCTTCGGTGGTTCAAGACACCATCAACAAGCTCCAAAACGTGCTGGATATATACGAGCAGAGGCTGTCCCGGAGCAAGTATCTCGCCGGAGATGAATTCACCATTGCTGATATGTGCCACCTGCCGGGGATTAAGTTTCTGACGACTGACGGCGGCGTTGGGGATTTGATTAAGG
>WT_DNA_83_6
GACAAGGGACCAAACCTCCTCGGAACCACTTTAGAGGAGAAAGCCGCCGTCGATCAATGGCTGGAAGTTGAGTCCCACAACTTCAACGACTTGGTTGTTGCATTTGTCCTTCAAATTGAGGTTCTTCCACGTATGGGTATACCCACCAATTCTTCGGTGGTTCAAGACACCATCAACAAGCTCCAAAACGTGCTGGATGTATACGAGCAGAGGCTGTCCCGGAGCAAGTATCTCGCCGGAGATGAATTCACCATTGCTGATATGTGCCACCTGCCGGGGATTAAGTTTCTGACGACTGACGGCGGCGTTGGGGATTTGATTAAGG
>WT_DNA_84_6
GACAAGGGACCAAACCTCCTCGGAACCACTTTAGAGGAGAAAGCCGCCGTCGATCAATGGCTGGAAGTTGAGTCCCACAACTTCAACGACTTGGTTGTTGCACTTGTCCTTCAAATTGAGGTTCTTCCACGTATGGGTATACCCACCGATTCTTCGGTGGTTCAAGACACCATCAACAAGCTCCAAAACGTGCTGGATGTATACGAGCAGAGGCTGTCCCGGAGCAAGTATCTCGCCGGAGATGAATTCACCATTGCTGATATGTGCCACCTGCCGGGGATTAAGTTTCTGACGACTGGCGGCGGCGTTGGGGATTTGATTAAGG
>WT_DNA_85_6
GACAAGGGACCAAACCTCCTCGGAACCACTTTAGAGGAGAAAGCCGCCGTCGATCAATGGCTGGAAGTTGAGTCCCACAACTTCAACGACTTGGTTGTTGCACTTGTCCTTCAAATTGAGGTTCTTCCACGTATGGGTATACCCACCGATTCTTCGGTGGTTCAAGACACCATCAACAAGCTCCAAAACGTGCTGGATGTATACGAGCAGAGGCTGTCCCGGAGCAAGTATCTCGCCGGAGATGAATTCACCATTGCTGATATGTGCCACCTGCCGGGGATTAAGTTTCTGACGACTGACGGCGGCGTTGGGGATTTGATTAAGT
>WT_DNA_86_6
GACAAGGGACCAAACCTCCTCGGAACCACTTTAGAGGAGAAAGCCGCCGTCGATCAATGGCTGGAAGTTGAGTCCCACAACTTCAACGACTTGGTTGTTGCACTTGTCCTTCAAATTGAGGTTCTTCCACGTATGGGTATACCCACCGATTCTTCGGTGGTTCAAGACACCATCAACAAGCTCCAAAACGTGCTGGATGTATACGAGCAGAGGCTGTCCCGGAGCAAGTATCTCGCCGGAGATGAATTCACCATTGCTGATATGTGCCACCTGCCAGGGATTAAGTTTCTGACGACTGACGGCGGCGTTGGGGATTTGATTAAGG
>WT_DNA_87_6
GACAAGGGACCAAACCTCCTCGGAACCACTTTAGAGGAGAAAGCCGCCGTCGATCAATGGCTGGAAGTTGAGTCCCACAACTTCAACGACTTGGTTGTTGCACTTGTCCTTCAAATTGAGGTTCTTCCACGTATGGGTATACCCACCGATTCTTCGGTGGTTCAAGACACCATCAACAAGCTCCAAAACGTGCTGGATGTATACGAGCAGAGACTGTCCCGGAGCAAGTATCTCGCCGGAGATGAATTCACCATTGCTGATATGTGCCACCTGCCGGGGATTAAGTTTCTGACGACTGACGGCGGCGTTGGGGATTTGATTAAGG
>WT_DNA_88_6
GACAAGGGACCAAACCTCCTCGGAACCACTTTAGAGGAGAAAGCCGCCGTCGATCAATGGCCGGAAGTTGAGTCCCACAACTTCAACGACTTGGTTGTTGCATTTGTCCTTCAAATTGAGGTTCTTCCACGTATGGGTATACCCACCGATTCTTCGGTGGTTCAAGACACCATCAACAAGCTCCAAAACGTGCTGGATGTATACGAGCAGAGGCTGTCCCGGAGCAAGTATCTCGCCGGAGATGAATTCACCATTGCTGATATGTGCCACCTGCCGGGGATTAAGTTTCTGACGACTGACGGCGGCGTTGGGGATTTGATTAAGG
>WT_DNA_89_6
GACAAGGGACCAAACCTCCTCGGAACCACTTTAGAGGAGAAAGCCGCCGTCGAGCAATGGCTGGAAGTTGAGTCCCACAACTTCAACGACTTGGTTGTTGCACTTGTCCTTCAAATTGAGGTTCTTCCACGTATGGGTATACCCACCGATTCTTCGGTGGTTCAAGACACCATCAACAAGCTCCAAAACGTGCTGGATGTATACGAGCAGAGGCTGTCCCGGAGCAAGTATCTCGCCGGAGATGAATTCACCATTGCTGATATGTGCCACCTGCCGGGGATTAAGTTTCTGACGACTGACGGCGGCGTTGGGGATTTGATTAAGG
>WT_DNA_90_6
GACAAGGGACCAAACCTCCTCAGATTGGCACTCTTTATGGTTATGTTGGGGATTTGATTAAGG
>WT_DNA_91_6
GACAAGGGACCAAACCTCCTACACGGCTCCAGCCAACCCTATCCATGCCCTAGGACCCACGCACCAACCGTCAGCCCTTGCTTTCCCGGCTGTAGCATGAATCTTCGGGGAAAAGGTACCGTCCCTACTCTTACGAGCGAGCACTCTTCTCCAAAGCCGTTCCATTTATCAAATATTTGCTCTTCAGTGTCTTATTAGAATCAATACTGGCATCAAAATAACTTCATCAGAATCTACTTCATGACCTTCACAATCCTTGTTCTTTCTTTTACTATGACGACATGGTGAACTATGTTCGATGGAAAAATTAAAGGATGCCGAAAGTGGTGCTAGTAGCAGTTGGGGATTTGATTAAGG
>WT_DNA_92_6
GACAAGAGACCAAACCTCCTCGGAACCACTTTAGAGGAGAAAGCCGCCGTCGATCAATGGCTGGAAGTTGAGTCCCACAACTTCAACGACTTGGTTGTTGCACTTGTCCTTCAAATTGAGGTTCTTCCACGTATGGGTATACCCACCGATTCTTCGGTGGTTCAAGACACCATCAACAAGCTCCAAAACGTGCTGGATGTATACGAGCAGAGGCTGTCCCGGAGCAAGTATCTCGCCGGAGATGAATTCACCATTGCTGATATGTGCCACCTGCCGGGGATTAAGTTTCTGACGACTGACGGCGGCGTTGGGGATTTGATTAAGG
>WT_DNA_93_6
GAACAAGGGACCAAACCTCCTCGGAACCACTTTAGAGGAGAAAGCCGCCGTCGATCAATGGCTGGAAGTTGAGTCCCACAACTTCAACGACTTGGTTGTTGCACTTGTCCTTCAAATTGAGGTTCTTCCACGTATGGGTATACCCACCGATTCTTCGGTGGTTCAAGACACCATCAACAAGCTCCAAAACGTGCTGGATGTATACGAGCAGAGGCTGTCCCGGAGCAAGTATCTCGCCGGAGATGAATTCACCATTGCTGATATGTGCCACCTGCCGGGGATTAAGTTTCTGACGACTGACGGCGGCGTTGGGGATTTGATTAAGG
>WT_DNA_94_5
GGACAAGGGACCAAACCTCCTCGGAACCACTTTAGAGGAGAAAGCCGCCGTCGATCAATGGCTGGAAGTTGAGTCCCACAACTTCAACGACTTGGTTGTTGCATTTGTCCTTCAAATTGAGGTTCTTCCACGTATGGGTATACCCACCGATTCTTCGGTGGTTCAAGACACCATCAACAAGCTCCAAAACGTGCTGGATGTATACGAGCAGAGGCTGTCCCGGAGCAAGTATCTCGCCGGAGATGAATTCACCATTGCTGATATGTGCCACCTGCCGGGGATTAAGTTTCTGACGACTGACGGCGGCGTTGGGGATTTGATTAAGG
>WT_DNA_95_5
GATAAGGGACCAAACCTCCTCGGAACCACTTTAGAGGAGAAAGCCGCCGTCGATCAATGGCTGGAAGTTGAGTCCCACAACTTCAACGACTTGGTTGTTGCACTTGTCCTTCAAATTGAGGTTCTTCCACGTATGGGTATACCCACCGATTCTTCGGTGGTTCAAGACACCATCAACAAGCTCCAAAACGTGCTGGATGTATACGAGCAGAGGCTGTCCCGGAGCAAGTATCTCGCCGGAGATGAATTCACCATTGCTGATATGTGCCACCTGCCGGGGATTAAGTTTCTGACGACTGACGGCGGCGTTGGGGATTTGATTAAGG
>WT_DNA_96_5
GACCAAGGGACCAAACCTCCTCGGAACCACTTTAGAGGAGAAAGCCGCCGTCGATCAATGGCTGGAAGTTGAGTCCCACAACTTCAACGACTTGGTTGTTGCATTTGTCCTTCAAATTGAGGTTCTTCCACGTATGGGTATACCCACCGATTCTTCGGTGGTTCAAGACACCATCAACAAGCTCCAAAACGTGCTGGATGTATACGAGCAGAGGCTGTCCCGGAGCAAGTATCTCGCCGGAGATGAATTCACCATTGCTGATATGTGCCACCTGCCGGGGATTAAGTTTCTGACGACTGACGGCGGCGTTGGGGATTTGATTAAGG
>WT_DNA_97_5
GACAAGGGACCAAACCTCCTCGGAACCACTTTAGAGGAGAAAGCCGCCGTTGATCAATGGCTGGAAGTTGAGTCCCACAACTTCAACGACTTGGTTGTTGCACTTGTCCTTCAAATTGAGGTTCTTCCACGTATGGGTATACCCACCGATTCTTCGGTGGTTCAAGACACCATCAACAAGCTCCAAAACGTGCTGGATGTATACGAGCAGAGGCTGTCCCGGAGCAAGTATCTCGCCGGAGATGAATTCACCATTGCTGATATGTGCCACCTGCCGGGGATTAAGTTTCTGACGACTGACGGCGGCGTTGGGGATTTGATTAAGG
>WT_DNA_98_5
GACAAGGGACCAAACCTCCTCGGAACCACTTTAGAGGAGAAAGCCGCCGTCGATCAATGGCTGGAAGTTGAGTCCCACAACTTCAACGACTTGGTTGTTGTATTTGTCCTTCAAATTGAGGTTCTTCCACGTATGGGTATACCCACCGATTCTTCGGTGGTTCAAGACACCATCAACAAGCTCCAAAACGTGCTGGATGTATACGAGCAGAGGCTGTCCCGGAGCAAGTATCTCGCCGGAGATGAATTCACCATTGCTGATATGTGCCACCTGCCGGGGATTAAGTTTCTGACGACTGACGGCGGCGTTGGGGATTTGATTAAGG
>WT_DNA_99_5
GACAAGGGACCAAACCTCCTCGGAACCACTTTAGAGGAGAAAGCCGCCGTCGATCAATGGCTGGAAGTTGAGTCCCACAACTTCAACGACTTGGTTGTTGCGTTTGTCCTTCAAATTGAGGTTCTTCCACGTATGGGTATACCCACCGATTCTTCGGTGGTTCAAGACACCATCAACAAGCTCCAAAACGTGCTGGATGTATACGAGCAGAGGCTGTCCCGGAGCAAGTATCTCGCCGGAGATGAATTCACCATTGCTGATATGTGCCACCTGCCGGGGATTAAGTTTCTGACGACTGACGGCGGCGTTGGGGATTTGATTAAGG
>WT_DNA_100_5
GACAAGGGACCAAACCTCCTCGGAACCACTTTAGAGGAGAAAGCCGCCGTCGATCAATGGCTGGAAGTTGAGTCCCACAACTTCAACGACTTGGTTGTTGCATTTGTCCTTCAAATTGAGGTTCTTCCACGTATGGGTATACCCACCGATTCTTCGGTGGTTCGAGACACCATCAACAAGCTCCAAAACGTGCTGGATGTATACGAGCAGAGGCTGTCCCGGAGCAAGTATCTCGCCGGAGATGAATTCACCATTGCTGATATGTGCCACCTGCCGGGGATTAAGTTTCTGACGACTGACGGCGGCGTTGGGGATTTGATTAAGG
>WT_DNA_101_5
GACAAGGGACCAAACCTCCTCGGAACCACTTTAGAGGAGAAAGCCGCCGTCGATCAATGGCTGGAAGTTGAGTCCCACAACTTCAACGACTTGGTTGTTGCATTTGTCCTTCAAATTGAGGTTCTTCCACGTATGGGTATACCCACCGATTCTTCGGTGGTTCAAGACACCATCAACAAGCTCCAAAACGTGCTGGATGTATACGAGCGGAGGCTGTCCCGGAGCAAGTATCTCGCCGGAGATGAATTCACCATTGCTGATATGTGCCACCTGCCGGGGATTAAGTTTCTGACGACTGACGGCGGCGTTGGGGATTTGATTAAGG
>WT_DNA_102_5
GACAAGGGACCAAACCTCCTCGGAACCACTTTAGAGGAGAAAGCCGCCGTCGATCAATGGCTGGAAGTTGAGTCCCACAACTTCAACGACTTGGTTGTTGCATTTGTCCTTCAAATTGAGGTTCTTCCACGTATGGGTATACCCACCGATTCTTCGGTGGTTCAAGACACCATCAACAAGCTCCAAAACGTGCTGGATGTATACGAGCAGAGGCTGTCTCGGAGCAAGTATCTCGCCGGAGATGAATTCACCATTGCTGATATGTGCCACCTGCCGGGGATTAAGTTTCTGACGACTGACGGCGGCGTTGGGGATTTGATTAAGG
>WT_DNA_103_5
GACAAGGGACCAAACCTCCTCGGAACCACTTTAGAGGAGAAAGCCGCCGTCGATCAATGGCTGGAAGTTGAGTCCCACAACTTCAACGACTTGGTTGTTGCATTTGTCCTTCAAATTGAGGTTCTTCCACGTATGGGTATACCCACCGATTCTTCGGTGGTTCAAGACACCATCAACAAGCTCCAAAACGTGCTGGATGTATACGAGCAGAGGCTGTCCCGGAGCAAGTATCTCGCCGGAGATGAATTCACCATTGCTGATATGTGCCACCTGCCGGGGATTAAGTTTCTGACGACTGGCGGCGGCGTTGGGGATTTGATTAAGG
>WT_DNA_104_5
GACAAGGGACCAAACCTCCTCGGAACCACTTTAGAGGAGAAAGCCGCCGTCGATCAATGGCTGGAAGTTGAGTCCCACAACTTCAACGACTTGGTTGTTGCATTTGTCCTTCAAATTGAGGTTCTTCCACGTATGGGTATACCCACCGATTCTTCGGTGGTTCAAGACACCATCAACAAGCTCCAAAACGTGCTGGATGTATACGAGCAGAGGCTGTCCCGGAGCAAGTATCTCGCCGGAGATGAATTCACCATTGCTGATATGTGCCACCTGCCGGGGATTAAGTTTCTGACGACTGACGGCGGCGTTGGGGATTTGATTGAGG
>WT_DNA_105_5
GACAAGGGACCAAACCTCCTCGGAACCACTTTAGAGGAGAAAGCCGCCGTCGATCAATGGCTGGAAGTTGAGTCCCACAACTTCAACGACTTGGTTGTTGCATTTGTCCTTCAAATTGAGGTTCTTCCACGTATGGGTATACCCACCGATTCTTCGGTGGTTCAAGACACCATCAACAAGCTCCAAAACGTGCTGGATGTATACGAGCAGAGGCTGTCCCGGAGCAAGTATCTCGCCGGAGATGAATTCACCATTGCTGATATGTGCCACCTGCCGGGGATTAAGTTTCTGACGACTGACGGCGGCGTTGGGGATTTGATTAAGA
>WT_DNA_106_5
GACAAGGGACCAAACCTCCTCGGAACCACTTTAGAGGAGAAAGCCGCCGTCGATCAATGGCTGGAAGTTGAGTCCCACAACTTCAACGACTTGGTTGTTGCATTTGTCCTTCAAATTGAGGTTCTTCCACGTATGGGTATACCCACCGATTCTTCGGTGGTTCAAGACACCATCAACAAGCTCCAAAACGTGCTGGATGTATACGAGCAGAGGCTGTCCCGGAGCAAGTATCTCGCCGGAGATGAATTCACCATTGCTGATATGTGCCACCTGCCGGGGATTAAGTTCCTGACGACTGACGGCGGCGTTGGGGATTTGATTAAGG
>WT_DNA_107_5
GACAAGGGACCAAACCTCCTCGGAACCACTTTAGAGGAGAAAGCCGCCGTCGATCAATGGCTGGAAGTTGAGTCCCACAACTTCAACGACTTGGTTGTTGCATTTGTCCTTCAAATTGAGGTTCTTCCACGTATGGGTATACCCACCGATTCTTCGGTGGTTCAAGACACCATCAACAAGCTCCAAAACGTGCTGGATGTATACGAGCAGAGGCTGTCCCGGAGCAAGTATCTCGCCGGAGATGAATTCACCATTACTGATATGTGCCACCTGCCGGGGATTAAGTTTCTGACGACTGACGGCGGCGTTGGGGATTTGATTAAGG
>WT_DNA_108_5
GACAAGGGACCAAACCTCCTCGGAACCACTTTAGAGGAGAAAGCCGCCGTCGATCAATGGCTGGAAGTTGAGTCCCACAACTTCAACGACTTGGTTGTTGCATTTGTCCTTCAAATTGAGGTTCTTCCACGTATGGGTATACCCACCGATTCTTCGGTGGTTCAAGACACCATCAACAAGCTCCAAAACGTGCTGGATGTATACGAGCAGAGGCTGTCCCGGAGCAAGTATCTCGCCAGAGATGAATTCACCATTGCTGATATGTGCCACCTGCCGGGGATTAAGTTTCTGACGACTGACGGCGGCGTTGGGGATTTGATTAAGG
>WT_DNA_109_5
GACAAGGGACCAAACCTCCTCGGAACCACTTTAGAGGAGAAAGCCGCCGTCGATCAATGGCTGGAAGTTGAGTCCCACAACTTCAACGACTTGGTTGTTGCATTTGTCCTTCAAATTGAGGTTCTTCCACGTATGGGTATACCCACCGATTCTTCGGTGGTTCAAGACACCATCAACAAGCTCCAAAACGTGCTGGATGTATACGAGCAGAGACTGTCCCGGAGCAAGTATCTCGCCGGAGATGAATTCACCATTGCTGATATGTGCCACCTGCCGGGGATTAAGTTTCTGACGACTGACGGCGGCGTTGGGGATTTGATTAAGG
>WT_DNA_110_5
GACAAGGGACCAAACCTCCTCGGAACCACTTTAGAGGAGAAAGCCGCCGTCGATCAATGGCTGGAAGTTGAGTCCCACAACTTCAACGACTTGGTTGTTGCATTTGTCCTTCAAATTGAGGTTCTTCCACGTATGGGCATACCCACCGATTCTTCGGTGGTTCAAGACACCATCAACAAGCTCCAAAACGTGCTGGATGTATACGAGCAGAGGCTGTCCCGGAGCAAGTATCTCGCCGGAGATGAATTCACCATTGCTGATATGTGCCACCTGCCGGGGATTAAGTTTCTGACGACTGACGGCGGCGTTGGGGATTTGATTAAGG
>WT_DNA_111_5
GACAAGGGACCAAACCTCCTCGGAACCACTTTAGAGGAGAAAGCCGCCGTCGATCAATGGCTGGAAGTTGAGTCCCACAACTTCAACGACTTGGTTGTTGCATTTGTCCTCCAAATTGAGGTTCTTCCACGTATGGGTATACCCACCGATTCTTCGGTGGTTCAAGACACCATCAACAAGCTCCAAAACGTGCTGGATGTATACGAGCAGAGGCTGTCCCGGAGCAAGTATCTCGCCGGAGATGAATTCACCATTGCTGATATGTGCCACCTGCCGGGGATTAAGTTTCTGACGACTGACGGCGGCGTTGGGGATTTGATTAAGG
>WT_DNA_112_5
GACAAGGGACCAAACCTCCTCGGAACCACTTTAGAGGAGAAAGCCGCCGTCGATCAATGGCTGGAAGTTGAGTCCCACAACTTCAACGACTTGGTTGTTGCACTTGTCCTTCAAATTGAGGTTCTTCCACGTATGGGTATACCCACCGATTCTTCGGTGGTTCAAGACACCATCAACAAGCTCCAAAACGTGCTGGATGTATACGGGCAGAGGCTGTCCCGGAGCAAGTATCTCGCCGGAGATGAATTCACCATTGCTGATATGTGCCACCTGCCGGGGATTAAGTTTCTGACGACTGACGGCGGCGTTGGGGATTTGATTAAGG
>WT_DNA_113_5
GACAAGGGACCAAACCTCCTCGGAACCACTTTAGAGGAGAAAGCCGCCGTCGATCAATGGCTGGAAGTTGAGTCCCACAACTTCAACGACTTGGTTGTTGCACTTGTCCTTCAAATTGAGGTTCTTCCACGTATGGGTATACCCACCGATTCTTCGGTGGTTCAAGACACCATCAACAAGCTCCAAAACGTGCTGGATGTATACGAGCAGAGGCTGTCCCGGAGCAAGTATCTCGCCGGAGATGAATTTACCATTGCTGATATGTGCCACCTGCCGGGGATTAAGTTTCTGACGACTGACGGCGGCGTTGGGGATTTGATTAAGG
>WT_DNA_114_5
GACAAGGGACCAAACCTCCTCGGAACCACTTTAGAGGAGAAAGCCGCCGTCGATCAATGGCTGGAAGTTGAGTCCCACAACTTCAACGACTTGGTTGTTGCACTTGTCCTTCAAATTGAGGTTCTTCCACGTATGGGTATACCCACCGATTCTTCGGTGGTTCAAGACACCATCAACAAGCTCCAAAACGTGCTGGATGTATACGAGCAGAGGCTGTCCCGGAGCAAGTATCTCGCCGGAGATGAATTCCCCATTGCTGATATGTGCCACCTGCCGGGGATTAAGTTTCTGACGACTGACGGCGGCGTTGGGGATTTGATTAAGG
>WT_DNA_115_5
GACAAGGGACCAAACCTCCTCGGAACCACTTTAGAGGAGAAAGCCGCCGTCGATCAATGGCTGGAAGTTGAGTCCCACAACTTCAACGACTTGGTTGTTGCACTTGTCCTTCAAATTGAGGTTCTTCCACGTATGGGTATACCCACCGATTCTTCGGTGGTTCAAGACACCATCAACAAGCTCCAAAACGTGCTGGATGTATACGAGCAGAGGCTGTCCCGGAGCAAGTATCTCGCCGGAGATGAATTCACCATTGCTGATATGTGCCACCTGCCGGGGATTAGGTTTCTGACGACTGACGGCGGCGTTGGGGATTTGATTAAGG
>WT_DNA_116_5
GACAAGGGACCAAACCTCCTCGGAACCACTTTAGAGGAGAAAGCCGCCGTCGATCAATGGCTGGAAGTTGAGTCCCACAACTTCAACGACTTGGTTGTTGCACTTGTCCTTCAAATTGAGGTTCTTCCACGTATGGGTATACCCACCGATTCTTCGGTGGTTCAAGACACCATCAACAAGCTCCAAAACGTGCTGGATGTATACGAGCAGAGGCTGTCCCGGAGCAAGTATCTCGCCGGAGATGAATTCACCATTGCTGATATGTGCCACCTGCCGGGGATTAAGTTTCTGGCGACTGACGGCGGCGTTGGGGATTTGATTAAGG
>WT_DNA_117_5
GACAAGGGACCAAACCTCCTCGGAACCACTTTAGAGGAGAAAGCCGCCGTCGATCAATGGCTGGAAGTTGAGTCCCACAACTTCAACGACTTGGTTGTTGCACTTGTCCTTCAAATTGAGGTTCTTCCACGTATGGGTATACCCACCGATTCTTCGGTGGTTCAAGACACCATCAACAAGCTCCAAAACGTGCTGGATGTATACGAGCAGAGGCTGTCCCGGAGCAAGTATCTCGCCGGAGATGAATTCACCATTGCTGATATGTGCCACCTGCCGGGGATTAAGTTTCTGACGACTGACGGCGGCGTTGGGGGATTTGATTAAGG
>WT_DNA_118_5
GACAAGGGACCAAACCTCCTCGGAACCACTTTAGAGGAGAAAGCCGCCGTCGATCAATGGCTGGAAGTTGAGTCCCACAACTTCAACGACTTGGTTGTTGCACTTGTCCTTCAAATTGAGGTTCTTCCACGTATGGGTATACCCACCGATTCTTCGGTGGTTCAAGACACCATCAACAAGCTCCAAAACGTGCTGGATGTATACGAGCAGAGGCTGTCCCGGAGCAAGTATCTCGCCGGAGATGAATTCACCATTGCTGATATGTGCCACCTGCCGGGGATTAAGTTTCTGACGACTAACGGCGGCGTTGGGGATTTGATTAAGG
>WT_DNA_119_5
GACAAGGGACCAAACCTCCTCGGAACCACTTTAGAGGAGAAAGCCGCCGTCGATCAATGGCTGGAAGTTGAGTCCCACAACTTCAACGACTTGGTTGTTGCACTTGTCCTTCAAATTGAGGTTCTTCCACGTATGGGTATACCCACCGATTCTTCGGTGGTTCAAGACACCATCAACAAGCTCCAAAACGTGCTGGATGTATACGAGCAGAGGCTGTCCCGGAGCAAGTATCTCGCCGGAGATGAATTCACCATTGCTGATATGTGCCACCTGCCGGGGATTAAGTTTCCGACGACTGACGGCGGCGTTGGGGATTTGATTAAGG
>WT_DNA_120_5
GACAAGGGACCAAACCTCCTCGGAACCACTTTAGAGGAGAAAGCCGCCGTCGATCAATGGCTGGAAGTTGAGTCCCACAACTTCAACGACTTGGTTGTTGCACTTGTCCTTCAAATTGAGGTTCTTCCACGTATGGGTATACCCACCGATTCTTCGGTGGTTCAAGACACCATCAACAAGCTCCAAAACGTGCTGGATGTATACGAGCAGAGGCTGTCCCGGAGCAAGTATCTCGCCGGAGATGAATTCACCATTGCTGATATGTGCCACCTGCCGGGGATCAAGTTTCTGACGACTGACGGCGGCGTTGGGGATTTGATTAAGG
>WT_DNA_121_5
GACAAGGGACCAAACCTCCTCGGAACCACTTTAGAGGAGAAAGCCGCCGTCGATCAATGGCTGGAAGTTGAGTCCCACAACTTCAACGACTTGGTTGTTGCACTTGTCCTTCAAATTGAGGTTCTTCCACGTATGGGTATACCCACCGATTCTTCGGTGGTTCAAGACACCATCAACAAGCTCCAAAACGTGCTGGATGTATACGAGCAGAGGCTGTCCCGGAGCAAGTATCTCGCCGGAGACGAATTCACCATTGCTGATATGTGCCACCTGCCGGGGATTAAGTTTCTGACGACTGACGGCGGCGTTGGGGATTTGATTAAGG
>WT_DNA_122_5
GACAAGGGACCAAACCTCCTCGGAACCACTTTAGAGGAGAAAGCCGCCGTCGATCAATGGCTGGAAGTTGAGTCCCACAACTTCAACGACTTGGTTGTTGCACTTGTCCTTCAAATTGAGGTTCTTCCACGTATGGGTATACCCACCGATTCTTCGGTGGTTCAAGACACCATCAACAAGCTCCAAAACGTGCTGGATGTATACGAGCAGAGGCTGTCCCGGAGCAAATATCTCGCCGGAGATGAATTCACCATTGCTGATATGTGCCACCTGCCGGGGATTAAGTTTCTGACGACTGACGGCGGCGTTGGGGATTTGATTAAGG
>WT_DNA_123_5
GACAAGGGACCAAACCTCCTCGGAACCACTTTAGAGGAGAAAGCCGCCGTCGATCAATGGCTGGAAGTTGAGTCCCACAACTTCAACGACTTGGTTGTTGCACTTGTCCTTCAAATTGAGGTTCTTCCACGTATGGGTATACCCACCGATTCTTCGGTGGTTCAAGACACCATCAACAAGCTCCAAAACGTGCTGGATGTATACGAGCAGAGGCTGCCCCGGAGCAAGTATCTCGCCGGAGATGAATTCACCATTGCTGATATGTGCCACCTGCCGGGGATTAAGTTTCTGACGACTGACGGCGGCGTTGGGGATTTGATTAAGG
>WT_DNA_124_5
GACAAGGGACCAAACCTCCTCGGAACCACTTTAGAGGAGAAAGCCGCCGTCGATCAATGGCTGGAAGTTGAGTCCCACAACTTCAACGACTTGGTTGTTGCACTTGTCCTTCAAATTGAGGTTCTTCCACGTATGGGTATACCCACCGATTCTTCGGTGGTTCAAGACACCATCAACAAGCTCCAAAACGTGCTGGATGTATACGAGCAGAGGCTATCCCGGAGCAAGTATCTCGCCGGAGATGAATTCACCATTGCTGATATGTGCCACCTGCCGGGGATTAAGTTTCTGACGACTGACGGCGGCGTTGGGGATTTGATTAAGG
>WT_DNA_125_5
GACAAGGGACCAAACCTCCTCGGAACCACTTTAGAGGAGAAAGCCGCCGTCGATCAATGGCTGGAAGTTGAGTCCCACAACTTCAACGACTTGGTTGTTGCACTTGTCCTTCAAATTGAGGTTCTTCCACGTATGGGTATACCCACCGATTCTTCGGTGGTTCAAGACACCATCAACAAGCCCCAAAACGTGCTGGATGTATACGAGCAGAGGCTGTCCCGGAGCAAGTATCTCGCCGGAGATGAATTCACCATTGCTGATATGTGCCACCTGCCGGGGATTAAGTTTCTGACGACTGACGGCGGCGTTGGGGATTTGATTAAGG
>WT_DNA_126_5
GACAAGGGACCAAACCTCCTCGGAACCACTTTAGAGGAGAAAGCCGCCGTCGATCAATGGCTGGAAGTTGAGTCCCACAACTTCAACGACTTGGTTGTTGCACTTGTCCTTCAAATTGAGGTTCTTCCACGCATGGGTATACCCACCGATTCTTCGGTGGTTCAAGACACCATCAACAAGCTCCAAAACGTGCTGGATGTATACGAGCAGAGGCTGTCCCGGAGCAAGTATCTCGCCGGAGATGAATTCACCATTGCTGATATGTGCCACCTGCCGGGGATTAAGTTTCTGACGACTGACGGCGGCGTTGGGGATTTGATTAAGG
>WT_DNA_127_5
GACAAGGGACCAAACCTCCTCGGAACCACTTTAGAGGAGAAAGCCGCCGTCGATCAATGGCTGGAAGTTGAGTCCCACAACTTCAACGACTTGGTTGTTGCACTTGTCCTTCAAATTGAGGTTCTTCCACATATGGGTATACCCACCGATTCTTCGGTGGTTCAAGACACCATCAACAAGCTCCAAAACGTGCTGGATGTATACGAGCAGAGGCTGTCCCGGAGCAAGTATCTCGCCGGAGATGAATTCACCATTGCTGATATGTGCCACCTGCCGGGGATTAAGTTTCTGACGACTGACGGCGGCGTTGGGGATTTGATTAAGG
>WT_DNA_128_5
GACAAGGGACCAAACCTCCTCGGAACCACTTTAGAGGAGAAAGCCGCCGTCGATCAATGGCTGGAAGTTGAGTCCCACAACTTCAACGACTTGGTTGTTGCACTTGTCCCTCAAATTGAGGTTCTTCCACGTATGGGTATACCCACCGATTCTTCGGTGGTTCAAGACACCATCAACAAGCTCCAAAACGTGCTGGATGTATACGAGCAGAGGCTGTCCCGGAGCAAGTATCTCGCCGGAGATGAATTCACCATTGCTGATATGTGCCACCTGCCGGGGATTAAGTTTCTGACGACTGACGGCGGCGTTGGGGATTTGATTAAGG
>WT_DNA_129_5
GACAAGGGACCAAACCTCCTCGGAACCACTTTAGAGGAGAAAGCCGCCGTCGATCAATGGCTGGAAGTTGAGTCCCACAACTTCAACGACTTGGTTGTTACACTTGTCCTTCAAATTGAGGTTCTTCCACGTATGGGTATACCCACCGATTCTTCGGTGGTTCAAGACACCATCAACAAGCTCCAAAACGTGCTGGATGTATACGAGCAGAGGCTGTCCCGGAGCAAGTATCTCGCCGGAGATGAATTCACCATTGCTGATATGTGCCACCTGCCGGGGATTAAGTTTCTGACGACTGACGGCGGCGTTGGGGATTTGATTAAGG
>WT_DNA_130_5
GACAAGGGACCAAACCTCCTCGGAACCACTTTAGAGGAGAAAGCCGCCGTCGAGCAATGGCTGGAAGTTGAGTCCCACAACTTCAACGACTTGGTTGTTGCATTTGTCCTTCAAATTGAGGTTCTTCCACGTATGGGTATACCCACCGATTCTTCGGTGGTTCAAGACACCATCAACAAGCTCCAAAACGTGCTGGATGTATACGAGCAGAGGCTGTCCCGGAGCAAGTATCTCGCCGGAGATGAATTCACCATTGCTGATATGTGCCACCTGCCGGGGATTAAGTTTCTGACGACTGACGGCGGCGTTGGGGATTTGATTAAGG
>WT_DNA_131_5
GACAAGGGACCAAACCTCCTCGGAACCACTTTAGAGGAGAAAGCCGCCGTCGACCAATGGCTGGAAGTTGAGTCCCACAACTTCAACGACTTGGTTGTTGCACTTGTCCTTCAAATTGAGGTTCTTCCACGTATGGGTATACCCACCGATTCTTCGGTGGTTCAAGACACCATCAACAAGCTCCAAAACGTGCTGGATGTATACGAGCAGAGGCTGTCCCGGAGCAAGTATCTCGCCGGAGATGAATTCACCATTGCTGATATGTGCCACCTGCCGGGGATTAAGTTTCTGACGACTGACGGCGGCGTTGGGGATTTGATTAAGG
>WT_DNA_132_5
GACAAGGGACCAAACCTCCTCGGAACCACTTTAGAGGAGAAAGCCGCCGTCAATCAATGGCTGGAAGTTGAGTCCCACAACTTCAACGACTTGGTTGTTGCACTTGTCCTTCAAATTGAGGTTCTTCCACGTATGGGTATACCCACCGATTCTTCGGTGGTTCAAGACACCATCAACAAGCTCCAAAACGTGCTGGATGTATACGAGCAGAGGCTGTCCCGGAGCAAGTATCTCGCCGGAGATGAATTCACCATTGCTGATATGTGCCACCTGCCGGGGATTAAGTTTCTGACGACTGACGGCGGCGTTGGGGATTTGATTAAGG
>WT_DNA_133_5
GACAAGGGACCAAACCTACTCGGAACCACTTTAGAGGAGAAAGCCGCCGTCGATCAATGGCTGGAAGTTGAGTCCCACAACTTCAACGACTTGGTTGTTGCATTTGTCCTTCAAATTGAGGTTCTTCCACGTATGGGTATACCCACCGATTCTTCGGTGGTTCAAGACACCATCAACAAGCTCCAAAACGTGCTGGATGTATACGAGCAGAGGCTGTCCCGGAGCAAGTATCTCGCCGGAGATGAATTCACCATTGCTGATATGTGCCACCTGCCGGGGATTAAGTTTCTGACGACTGACGGCGGCGTTGGGGATTTGATTAAGG
>WT_DNA_134_5
GACAAGGGACAAACCTCCTCGGAACCACTTTAGAGGAGAAAGCCGCCGTCGATCAATGGCTGGAAGTTGAGTCCCACAACTTCAACGACTTGGTTGTTGCACTTGTCCTTCAAATTGAGGTTCTTCCACGTATGGGTATACCCACCGATTCTTCGGTGGTTCAAGACACCATCAACAAGCTCCAAAACGTGCTGGATGTATACGAGCAGAGGCTGTCCCGGAGCAAGTATCTCGCCGGAGATGAATTCACCATTGCTGATATGTGCCACCTGCCGGGGATTAAGTTTCTGACGACTGACGGCGGCGTTGGGGATTTGATTAAGG
>WT_DNA_135_4
TGACAAGGGACCAAACCTCCTCGGAACCACTTTAGAGGAGAAAGCCGCCGTCGATCAATGGCTGGAAGTTGAGTCCCACAACTTCAACGACTTGGTTGTTGCACTTGTCCTTCAAATTGAGGTTCTTCCACGTATGGGTATACCCACCGATTCTTCGGTGGTTCAAGACACCATCAACAAGCTCCAAAACGTGCTGGATGTATACGAGCAGAGGCTGTCCCGGAGCAAGTATCTCGCCGGAGATGAATTCACCATTGCTGATATGTGCCACCTGCCGGGGATTAAGTTTCTGACGACTGACGGCGGCGTTGGGGATTTGATTAAGG
>WT_DNA_136_4
GCAAGGGACCAAACCTCCTCGGAACCACTTTAGAGGAGAAAGCCGCCGTCGATCAATGGCTGGAAGTTGAGTCCCACAACTTCAACGACTTGGTTGTTGCACTTGTCCTTCAAATTGAGGTTCTTCCACGTATGGGTATACCCACCGATTCTTCGGTGGTTCAAGACACCATCAACAAGCTCCAAAACGTGCTGGATGTATACGAGCAGAGGCTGTCCCGGAGCAAGTATCTCGCCGGAGATGAATTCACCATTGCTGATATGTGCCACCTGCCGGGGATTAAGTTTCTGACGACTGACGGCGGCGTTGGGGATTTGATTAAGG
>WT_DNA_137_4
GAGACTTCTTGAACGCGGTTATACTGTTCGTGCCACTGTTCGGGATCCCGGGAATCTGAAGAAGGTTCAACATCTTCTAGAGCTACCAAAAGCCAGCACGAATTTGACGTTGTTGAAGGCGGACTTGACAGAAGAAGGAAGCTTTGATGAAGCCATTCATGGCTGTCATGGTGTTTTTCACGTGGCTACTCCCATGGACTTCGAATCCAAAGACCCCAAGAATGAAGTGATCAAACCAACAATTGATGGGTTTTTGAGCATTATAAGGTCGTGTGTAAAGGCAAAGACAGTGAAGAAGCTGGTTTTCACATCATCTGCTG
>WT_DNA_138_4
GACGAGGGACCAAACCTCCTCGGAACCACTTTAGAGGAGAAAGCCGCCGTCGATCAATGGCTGGAAGTTGAGTCCCACAACTTCAACGACTTGGTTGTTGCATTTGTCCTTCAAATTGAGGTTCTTCCACGTATGGGTATACCCACCGATTCTTCGGTGGTTCAAGACACCATCAACAAGCTCCAAAACGTGCTGGATGTATACGAGCAGAGGCTGTCCCGGAGCAAGTATCTCGCCGGAGATGAATTCACCATTGCTGATATGTGCCACCTGCCGGGGATTAAGTTTCTGACGACTGACGGCGGCGTTGGGGATTTGATTAAGG
>WT_DNA_139_4
GACGAGGGACCAAACCTCCTCGGAACCACTTTAGAGGAGAAAGCCGCCGTCGATCAATGGCTGGAAGTTGAGTCCCACAACTTCAACGACTTGGTTGTTGCACTTGTCCTTCAAATTGAGGTTCTTCCACGTATGGGTATACCCACCGATTCTTCGGTGGTTCAAGACACCATCAACAAGCTCCAAAACGTGCTGGATGTATACGAGCAGAGGCTGTCCCGGAGCAAGTATCTCGCCGGAGATGAATTCACCATTGCTGATATGTGCCACCTGCCGGGGATTAAGTTTCTGACGACTGACGGCGGCGTTGGGGATTTGATTAAGG
>WT_DNA_140_4
GACAAGGGACTAAACCTCCTCGGAACCACTTTAGAGGAGAAAGCCGCCGTCGATCAATGGCTGGAAGTTGAGTCCCACAACTTCAACGACTTGGTTGTTGCATTTGTCCTTCAAATTGAGGTTCTTCCACGTATGGGTATACCCACCGATTCTTCGGTGGTTCAAGACACCATCAACAAGCTCCAAAACGTGCTGGATGTATACGAGCAGAGGCTGTCCCGGAGCAAGTATCTCGCCGGAGATGAATTCACCATTGCTGATATGTGCCACCTGCCGGGGATTAAGTTTCTGACGACTGACGGCGGCGTTGGGGATTTGATTAAGG
>WT_DNA_141_4
GACAAGGGACCAAACTTCCTCGGAACCACTTTAGAGGAGAAAGCCGCCGTCGATCAATGGCTGGAAGTTGAGTCCCACAACTTCAACGACTTGGTTGTTGCATTTGTCCTTCAAATTGAGGTTCTTCCACGTATGGGTATACCCACCGATTCTTCGGTGGTTCAAGACACCATCAACAAGCTCCAAAACGTGCTGGATGTATACGAGCAGAGGCTGTCCCGGAGCAAGTATCTCGCCGGAGATGAATTCACCATTGCTGATATGTGCCACCTGCCGGGGATTAAGTTTCTGACGACTGACGGCGGCGTTGGGGATTTGATTAAGG
>WT_DNA_142_4
GACAAGGGACCAAACCTCCTCGGAACCACTTTAGAGGAGAAAGCCGCCGTTGATCAATGGCTGGAAGTTGAGTCCCACAACTTCAACGACTTGGTTGTTGCATTTGTCCTTCAAATTGAGGTTCTTCCACGTATGGGTATACCCACCGATTCTTCGGTGGTTCAAGACACCATCAACAAGCTCCAAAACGTGCTGGATGTATACGAGCAGAGGCTGTCCCGGAGCAAGTATCTCGCCGGAGATGAATTCACCATTGCTGATATGTGCCACCTGCCGGGGATTAAGTTTCTGACGACTGACGGCGGCGTTGGGGATTTGATTAAGG
>WT_DNA_143_4
GACAAGGGACCAAACCTCCTCGGAACCACTTTAGAGGAGAAAGCCGCCGTCGATCAATGGCTGGAAGTTGAGTTCCACAACTTCAACGACTTGGTTGTTGCACTTGTCCTTCAAATTGAGGTTCTTCCACGTATGGGTATACCCACCGATTCTTCGGTGGTTCAAGACACCATCAACAAGCTCCAAAACGTGCTGGATGTATACGAGCAGAGGCTGTCCCGGAGCAAGTATCTCGCCGGAGATGAATTCACCATTGCTGATATGTGCCACCTGCCGGGGATTAAGTTTCTGACGACTGACGGCGGCGTTGGGGATTTGATTAAGG
>WT_DNA_144_4
GACAAGGGACCAAACCTCCTCGGAACCACTTTAGAGGAGAAAGCCGCCGTCGATCAATGGCTGGAAGTTGAGTCCCACAACTTCAACGACTTGGTTGTTGCATTTGTCCTTCAAATTGAGGTTCTTCCATGTATGGGTATACCCACCGATTCTTCGGTGGTTCAAGACACCATCAACAAGCTCCAAAACGTGCTGGATGTATACGAGCAGAGGCTGTCCCGGAGCAAGTATCTCGCCGGAGATGAATTCACCATTGCTGATATGTGCCACCTGCCGGGGATTAAGTTTCTGACGACTGACGGCGGCGTTGGGGATTTGATTAAGG
>WT_DNA_145_4
GACAAGGGACCAAACCTCCTCGGAACCACTTTAGAGGAGAAAGCCGCCGTCGATCAATGGCTGGAAGTTGAGTCCCACAACTTCAACGACTTGGTTGTTGCATTTGTCCTTCAAATTGAGGTTCTTCCACGTATGTGTATACCCACCGATTCTTCGGTGGTTCAAGACACCATCAACAAGCTCCAAAACGTGCTGGATGTATACGAGCAGAGGCTGTCCCGGAGCAAGTATCTCGCCGGAGATGAATTCACCATTGCTGATATGTGCCACCTGCCGGGGATTAAGTTTCTGACGACTGACGGCGGCGTTGGGGATTTGATTAAGG
>WT_DNA_146_4
GACAAGGGACCAAACCTCCTCGGAACCACTTTAGAGGAGAAAGCCGCCGTCGATCAATGGCTGGAAGTTGAGTCCCACAACTTCAACGACTTGGTTGTTGCATTTGTCCTTCAAATTGAGGTTCTTCCACGTATGGGTATACCCACCGATTCTTCGGTGGTTCAAGACACCATCAACAAGCTCCAAACGTGCTGGATGTATACGAGCAGAGGCTGTCCCGGAGCAAGTATCTCGCCGGAGATGAATTCACCATTGCTGATATGTGCCACCTGCCGGGGATTAAGTTTCTGACGACTGACGGCGGCGTTGGGGATTTGATTAAGG
>WT_DNA_147_4
GACAAGGGACCAAACCTCCTCGGAACCACTTTAGAGGAGAAAGCCGCCGTCGATCAATGGCTGGAAGTTGAGTCCCACAACTTCAACGACTTGGTTGTTGCATTTGTCCTTCAAATTGAGGTTCTTCCACGTATGGGTATACCCACCGATTCTTCGGTGGTTCAAGACACCATCAACAAGCTCCAAAACGTGCTGGATGTGTACGAGCAGAGGCTGTCCCGGAGCAAGTATCTCGCCGGAGATGAATTCACCATTGCTGATATGTGCCACCTGCCGGGGATTAAGTTTCTGACGACTGACGGCGGCGTTGGGGATTTGATTAAGG
>WT_DNA_148_4
GACAAGGGACCAAACCTCCTCGGAACCACTTTAGAGGAGAAAGCCGCCGTCGATCAATGGCTGGAAGTTGAGTCCCACAACTTCAACGACTTGGTTGTTGCATTTGTCCTTCAAATTGAGGTTCTTCCACGTATGGGTATACCCACCGATTCTTCGGTGGTTCAAGACACCATCAACAAGCTCCAAAACGTGCTGGATGTATACGAGCAGAGGCTGTTCCGGAGCAAGTATCTCGCCGGAGATGAATTCACCATTGCTGATATGTGCCACCTGCCGGGGATTAAGTTTCTGACGACTGACGGCGGCGTTGGGGATTTGATTAAGG
>WT_DNA_149_4
GACAAGGGACCAAACCTCCTCGGAACCACTTTAGAGGAGAAAGCCGCCGTCGATCAATGGCTGGAAGTTGAGTCCCACAACTTCAACGACTTGGTTGTTGCATTTGTCCTTCAAATTGAGGTTCTTCCACGTATGGGTATACCCACCGATTCTTCGGTGGTTCAAGACACCATCAACAAGCTCCAAAACGTGCTGGATGTATACGAGCAGAGGCTGTCCCGGAGCAAGTATCTCGTCGGAGATGAATTCACCATTGCTGATATGTGCCACCTGCCGGGGATTAAGTTTCTGACGACTGACGGCGGCGTTGGGGATTTGATTAAGG
>WT_DNA_150_4
GACAAGGGACCAAACCTCCTCGGAACCACTTTAGAGGAGAAAGCCGCCGTCGATCAATGGCTGGAAGTTGAGTCCCACAACTTCAACGACTTGGTTGTTGCATTTGTCCTTCAAATTGAGGTTCTTCCACGTATGGGTATACCCACCGATTCTTCGGTGGTTCAAGACACCATCAACAAGCTCCAAAACGTGCTGGATGTATACGAGCAGAGGCTGTCCCGGAGCAAGTATCTCGCCGGAGATGAATTCACCATTGTTGATATGTGCCACCTGCCGGGGATTAAGTTTCTGACGACTGACGGCGGCGTTGGGGATTTGATTAAGG
>WT_DNA_151_4
GACAAGGGACCAAACCTCCTCGGAACCACTTTAGAGGAGAAAGCCGCCGTCGATCAATGGCTGGAAGTTGAGTCCCACAACTTCAACGACTTGGTTGTTGCATTTGTCCTTCAAATTGAGGTTCTTCCACGTATGGGTATACCCACCGATTCTTCGGTGGTTCAAGACACCATCAACAAGCTCCAAAACGTGCTGGATGTATACGAGCAGAGGCTGTCCCGGAGCAAGTATCTCGCCGGAGATGAATTCACCATTGCTGATGTGTGCCACCTGCCGGGGATTAAGTTTCTGACGACTGACGGCGGCGTTGGGGATTTGATTAAGG
>WT_DNA_152_4
GACAAGGGACCAAACCTCCTCGGAACCACTTTAGAGGAGAAAGCCGCCGTCGATCAATGGCTGGAAGTTGAGTCCCACAACTTCAACGACTTGGTTGTTGCATTTGTCCTTCAAATTGAGGTTCTTCCACGTATGGGTATACCCACCGATTCTTCGGTGGTTCAAGACACCATCAACAAGCTCCAAAACGTGCTGGATGTATACGAGCAGAGGCTGTCCCGGAGCAAGTATCTCGCCGGAGATGAATTCACCATTGCTGATATGTGCCACCTGCCGGGGATTGAGTTTCTGACGACTGACGGCGGCGTTGGGGATTTGATTAAGG
>WT_DNA_153_4
GACAAGGGACCAAACCTCCTCGGAACCACTTTAGAGGAGAAAGCCGCCGTCGATCAATGGCTGGAAGTTGAGTCCCACAACTTCAACGACTTGGTTGTTGCATTTGTCCTTCAAATTGAGGTTCTTCCACGTATGGGTATACCCACCGATTCTTCGGTGGTTCAAGACACCATCAACAAGCTCCAAAACGTGCTGGATGTATACGAGCAGAGGCTGTCCCGGAGCAAGTATCTCGCCGGAGATGAATTCACCATTGCTGATATGTGCCACCTGCCGGGGATTAAGTTTCTGACGACTGACGGCGGCGTTGGGGATTTGATTAGG
>WT_DNA_154_4
GACAAGGGACCAAACCTCCTCGGAACCACTTTAGAGGAGAAAGCCGCCGTCGATCAATGGCTGGAAGTTGAGTCCCACAACTTCAACGACTTGGTTGTTGCATTTGTCCTTCAAATTGAGGTTCTTCCACGTATGGGTATACCCACCGATTCTTCGGTGGTTCAAGACACCATCAACAAGCTCCAAAACGTGCTGGATGTATACGAGCAGAGGCTGTCCCGGAGCAAGTATCTCGCCGGAGATGAATTCACCATTGCTGATATGTGCCACCTGCCGGGGATTAAGTTTCTGACGACTGACGGCGGCGTTGGGGATTTGATTAAGT
>WT_DNA_155_4
GACAAGGGACCAAACCTCCTCGGAACCACTTTAGAGGAGAAAGCCGCCGTCGATCAATGGCTGGAAGTTGAGTCCCACAACTTCAACGACTTGGTTGTTGCATTTGTCCTTCAAATTGAGGTTCTTCCACGTATGGGTATACCCACCGATTCTTCGGTGGTTCAAGACACCATCAACAAGCTCCAAAACGTGCTGGATGTATACGAGCAGAGGCTGTCCCGGAGCAAGTATCTCGCCGGAGATGAATTCACCATTGCTGATATGTGCCACCTGCCGGGGATTAAGTTTCTGACGACTGACGGCGGCGTTGGGGATTTGATTAAAG
>WT_DNA_156_4
GACAAGGGACCAAACCTCCTCGGAACCACTTTAGAGGAGAAAGCCGCCGTCGATCAATGGCTGGAAGTTGAGTCCCACAACTTCAACGACTTGGTTGTTGCATTTGTCCTTCAAATTGAGGTTCTTCCACGTATGGGTATACCCACCGATTCTTCGGTGGTTCAAGACACCATCAACAAGCTCCAAAACGTGCTGGATGTATACGAGCAGAGGCTGTCCCGGAGCAAGTATCTCGCCGGAGATGAATTCACCATTGCTGATATGTGCCACCTGCCGGGGATTAAGTTTCTGACGACTGACGGCGGCGTTGGGGATTTGATCAAGG
>WT_DNA_157_4
GACAAGGGACCAAACCTCCTCGGAACCACTTTAGAGGAGAAAGCCGCCGTCGATCAATGGCTGGAAGTTGAGTCCCACAACTTCAACGACTTGGTTGTTGCATTTGTCCTTCAAATTGAGGTTCTTCCACGTATGGGTATACCCACCGATTCTTCGGTGGTTCAAGACACCATCAACAAGCTCCAAAACGTGCTGGATGTATACGAGCAGAGGCTGTCCCGGAGCAAGTATCTCGCCGGAGATGAATTCACCATTGCTGATATGTGCCACCTGCCGGGGATTAAGTTTCTGACGACTGACGGCGGCGTTGGGGATTTGATAAGG
>WT_DNA_158_4
GACAAGGGACCAAACCTCCTCGGAACCACTTTAGAGGAGAAAGCCGCCGTCGATCAATGGCTGGAAGTTGAGTCCCACAACTTCAACGACTTGGTTGTTGCATTTGTCCTTCAAATTGAGGTTCTTCCACGTATGGGTATACCCACCGATTCTTCGGTGGTTCAAGACACCATCAACAAGCTCCAAAACGTGCTGGATGTATACGAGCAGAGGCTGTCCCGGAGCAAGTATCTCGCCGGAGATGAATTCACCATTGCTGATATGTGCCACCTGCCGGGGATTAAGTTTCTGACGACTGACGGCGGCGTTGGGGAGTTGATTAAGG
>WT_DNA_159_4
GACAAGGGACCAAACCTCCTCGGAACCACTTTAGAGGAGAAAGCCGCCGTCGATCAATGGCTGGAAGTTGAGTCCCACAACTTCAACGACTTGGTTGTTGCATTTGTCCTTCAAATTGAGGTTCTTCCACGTATGGGTATACCCACCGATTCTTCGGTGGTTCAAGACACCATCAACAAGCTCCAAAACGTGCTGGATGTATACGAGCAGAGGCTGTCCCGGAGCAAGTATCTCGCCGGAGATGAATTCACCATTGCTGATATGTGCCACCTGCCGGGGATTAAGTTTCTGACGACTGACGGCGGCGTTGGGAATTTGATTAAGG
>WT_DNA_160_4
GACAAGGGACCAAACCTCCTCGGAACCACTTTAGAGGAGAAAGCCGCCGTCGATCAATGGCTGGAAGTTGAGTCCCACAACTTCAACGACTTGGTTGTTGCATTTGTCCTTCAAATTGAGGTTCTTCCACGTATGGGTATACCCACCGATTCTTCGGTGGTTCAAGACACCATCAACAAGCTCCAAAACGTGCTGGATGTATACGAGCAGAGGCTGTCCCGGAGCAAGTATCTCGCCGGAGATGAATTCACCATTGCTGATATGTGCCACCTGCCGGGGATTAAGTTTCTGACGACTGACGACGGCGTTGGGGATTTGATTAAGG
>WT_DNA_161_4
GACAAGGGACCAAACCTCCTCGGAACCACTTTAGAGGAGAAAGCCGCCGTCGATCAATGGCTGGAAGTTGAGTCCCACAACTTCAACGACTTGGTTGTTGCATTTGTCCTTCAAATTGAGGTTCTTCCACGTATGGGTATACCCACCGATTCTTCGGTGGTTCAAGACACCATCAACAAGCTCCAAAACGTGCTGGATGTATACGAGCAGAGGCTGTCCCGGAGCAAGTATCTCGCCGGAGATGAATTCACCATTGCTGATATGTGCCACCTGCCGGGGATTAAGTTTCTAACGACTGACGGCGGCGTTGGGGATTTGATTAAGG
>WT_DNA_162_4
GACAAGGGACCAAACCTCCTCGGAACCACTTTAGAGGAGAAAGCCGCCGTCGATCAATGGCTGGAAGTTGAGTCCCACAACTTCAACGACTTGGTTGTTGCATTTGTCCTTCAAATTGAGGTTCTTCCACGTATGGGTATACCCACCGATTCTTCGGTGGTTCAAGACACCATCAACAAGCTCCAAAACGTGCTGGATGTATACGAGCAGAGGCTGTCCCGGAGCAAGTATCTCGCCGGAGATGAATTCACCATTGCTGATATGTGCCACCTGCCGGGGATTAAGTTTCAGACGACTGACGGCGGCGTTGGGGATTTGATTAAGG
>WT_DNA_163_4
GACAAGGGACCAAACCTCCTCGGAACCACTTTAGAGGAGAAAGCCGCCGTCGATCAATGGCTGGAAGTTGAGTCCCACAACTTCAACGACTTGGTTGTTGCATTTGTCCTTCAAATTGAGGTTCTTCCACGTATGGGTATACCCACCGATTCTTCGGTGGTTCAAGACACCATCAACAAGCTCCAAAACGTGCTGGATGTATACGAGCAGAGGCTGTCCCGGAGCAAGTATCTCGCCGGAGATGAATTCACCATTGCTGATATGTGCCACCTGCCGGGGATCAAGTTTCTGACGACTGACGGCGGCGTTGGGGATTTGATTAAGG
>WT_DNA_164_4
GACAAGGGACCAAACCTCCTCGGAACCACTTTAGAGGAGAAAGCCGCCGTCGATCAATGGCTGGAAGTTGAGTCCCACAACTTCAACGACTTGGTTGTTGCATTTGTCCTTCAAATTGAGGTTCTTCCACGTATGGGTATACCCACCGATTCTTCGGTGGTTCAAGACACCATCAACAAGCTCCAAAACGTGCTGGATGTATACGAGCAGAGGCTGTCCCGGAGCAAGTATCTCGCCGGAGATGAATTCACCATTGCTGATACGTGCCACCTGCCGGGGATTAAGTTTCTGACGACTGACGGCGGCGTTGGGGATTTGATTAAGG
>WT_DNA_165_4
GACAAGGGACCAAACCTCCTCGGAACCACTTTAGAGGAGAAAGCCGCCGTCGATCAATGGCTGGAAGTTGAGTCCCACAACTTCAACGACTTGGTTGTTGCATTTGTCCTTCAAATTGAGGTTCTTCCACGTATGGGTATACCCACCGATTCTTCGGTGGTTCAAGACACCATCAACAAGCTCCAAAACGTGCTGGATGTATACGAGCAGAGGCTGTCCCGGAGCAAGTATCTCGCCGGAGATGAACTCACCATTGCTGATATGTGCCACCTGCCGGGGATTAAGTTTCTGACGACTGACGGCGGCGTTGGGGATTTGATTAAGG
>WT_DNA_166_4
GACAAGGGACCAAACCTCCTCGGAACCACTTTAGAGGAGAAAGCCGCCGTCGATCAATGGCTGGAAGTTGAGTCCCACAACTTCAACGACTTGGTTGTTGCATTTGTCCTTCAAATTGAGGTTCTTCCACGTATGGGTATACCCACCGATTCTTCGGTGGTTCAAGACACCATCAACAAGCTCCAAAACGTGCTAGATGTATACGAGCAGAGGCTGTCCCGGAGCAAGTATCTCGCCGGAGATGAATTCACCATTGCTGATATGTGCCACCTGCCGGGGATTAAGTTTCTGACGACTGACGGCGGCGTTGGGGATTTGATTAAGG
>WT_DNA_167_4
GACAAGGGACCAAACCTCCTCGGAACCACTTTAGAGGAGAAAGCCGCCGTCGATCAATGGCTGGAAGTTGAGTCCCACAACTTCAACGACTTGGTTGTTGCATTTGTCCTTCAAATTGAGGTTCTTCCACGTATGGGTATACCCACCGATTCTTCGATGGTTCAAGACACCATCAACAAGCTCCAAAACGTGCTGGATGTATACGAGCAGAGGCTGTCCCGGAGCAAGTATCTCGCCGGAGATGAATTCACCATTGCTGATATGTGCCACCTGCCGGGGATTAAGTTTCTGACGACTGACGGCGGCGTTGGGGATTTGATTAAGG
>WT_DNA_168_4
GACAAGGGACCAAACCTCCTCGGAACCACTTTAGAGGAGAAAGCCGCCGTCGATCAATGGCTGGAAGTTGAGTCCCACAACTTCAACGACTTGGTTGTTGCATTTGTCCCTCAAATTGAGGTTCTTCCACGTATGGGTATACCCACCGATTCTTCGGTGGTTCAAGACACCATCAACAAGCTCCAAAACGTGCTGGATGTATACGAGCAGAGGCTGTCCCGGAGCAAGTATCTCGCCGGAGATGAATTCACCATTGCTGATATGTGCCACCTGCCGGGGATTAAGTTTCTGACGACTGACGGCGGCGTTGGGGATTTGATTAAGG
>WT_DNA_169_4
GACAAGGGACCAAACCTCCTCGGAACCACTTTAGAGGAGAAAGCCGCCGTCGATCAATGGCTGGAAGTTGAGTCCCACAACTTCAACGACTTGGTTGTTGCACTTGTCTTTCAAATTGAGGTTCTTCCACGTATGGGTATACCCACCGATTCTTCGGTGGTTCAAGACACCATCAACAAGCTCCAAAACGTGCTGGATGTATACGAGCAGAGGCTGTCCCGGAGCAAGTATCTCGCCGGAGATGAATTCACCATTGCTGATATGTGCCACCTGCCGGGGATTAAGTTTCTGACGACTGACGGCGGCGTTGGGGATTTGATTAAGG
>WT_DNA_170_4
GACAAGGGACCAAACCTCCTCGGAACCACTTTAGAGGAGAAAGCCGCCGTCGATCAATGGCTGGAAGTTGAGTCCCACAACTTCAACGACTTGGTTGTTGCACTTGTCCTTCGAATTGAGGTTCTTCCACGTATGGGTATACCCACCGATTCTTCGGTGGTTCAAGACACCATCAACAAGCTCCAAAACGTGCTGGATGTATACGAGCAGAGGCTGTCCCGGAGCAAGTATCTCGCCGGAGATGAATTCACCATTGCTGATATGTGCCACCTGCCGGGGATTAAGTTTCTGACGACTGACGGCGGCGTTGGGGATTTGATTAAGG
>WT_DNA_171_4
GACAAGGGACCAAACCTCCTCGGAACCACTTTAGAGGAGAAAGCCGCCGTCGATCAATGGCTGGAAGTTGAGTCCCACAACTTCAACGACTTGGTTGTTGCACTTGTCCTTCAAATTGAGGTTTTTCCACGTATGGGTATACCCACCGATTCTTCGGTGGTTCAAGACACCATCAACAAGCTCCAAAACGTGCTGGATGTATACGAGCAGAGGCTGTCCCGGAGCAAGTATCTCGCCGGAGATGAATTCACCATTGCTGATATGTGCCACCTGCCGGGGATTAAGTTTCTGACGACTGACGGCGGCGTTGGGGATTTGATTAAGG
>WT_DNA_172_4
GACAAGGGACCAAACCTCCTCGGAACCACTTTAGAGGAGAAAGCCGCCGTCGATCAATGGCTGGAAGTTGAGTCCCACAACTTCAACGACTTGGTTGTTGCACTTGTCCTTCAAATTGAGGTTCTTCCACGTATGGGTATACCCACCGATTCTTCGGTGGTTCAAGACACCATCAACAAGCTCCAAAACGTGCTGGGTGTATACGAGCAGAGGCTGTCCCGGAGCAAGTATCTCGCCGGAGATGAATTCACCATTGCTGATATGTGCCACCTGCCGGGGATTAAGTTTCTGACGACTGACGGCGGCGTTGGGGATTTGATTAAGG
>WT_DNA_173_4
GACAAGGGACCAAACCTCCTCGGAACCACTTTAGAGGAGAAAGCCGCCGTCGATCAATGGCTGGAAGTTGAGTCCCACAACTTCAACGACTTGGTTGTTGCACTTGTCCTTCAAATTGAGGTTCTTCCACGTATGGGTATACCCACCGATTCTTCGGTGGTTCAAGACACCATCAACAAGCTCCAAAACGTGCTGGATGTATACGAGCAGAGGTTGTCCCGGAGCAAGTATCTCGCCGGAGATGAATTCACCATTGCTGATATGTGCCACCTGCCGGGGATTAAGTTTCTGACGACTGACGGCGGCGTTGGGGATTTGATTAAGG
>WT_DNA_174_4
GACAAGGGACCAAACCTCCTCGGAACCACTTTAGAGGAGAAAGCCGCCGTCGATCAATGGCTGGAAGTTGAGTCCCACAACTTCAACGACTTGGTTGTTGCACTTGTCCTTCAAATTGAGGTTCTTCCACGTATGGGTATACCCACCGATTCTTCGGTGGTTCAAGACACCATCAACAAGCTCCAAAACGTGCTGGATGTATACGAGCAGAGGCTGTCCCGGAGCAAGTATCTCGCCGGAGATGAATTCACCATTGTTGATATGTGCCACCTGCCGGGGATTAAGTTTCTGACGACTGACGGCGGCGTTGGGGATTTGATTAAGG
>WT_DNA_175_4
GACAAGGGACCAAACCTCCTCGGAACCACTTTAGAGGAGAAAGCCGCCGTCGATCAATGGCTGGAAGTTGAGTCCCACAACTTCAACGACTTGGTTGTTGCACTTGTCCTTCAAATTGAGGTTCTTCCACGTATGGGTATACCCACCGATTCTTCGGTGGTTCAAGACACCATCAACAAGCTCCAAAACGTGCTGGATGTATACGAGCAGAGGCTGTCCCGGAGCAAGTATCTCGCCGGAGATGAATTCACCATTGCTGATATGTGCCACCTGCCGGGGATTGAGTTTCTGACGACTGACGGCGGCGTTGGGGATTTGATTAAGG
>WT_DNA_176_4
GACAAGGGACCAAACCTCCTCGGAACCACTTTAGAGGAGAAAGCCGCCGTCGATCAATGGCTGGAAGTTGAGTCCCACAACTTCAACGACTTGGTTGTTGCACTTGTCCTTCAAATTGAGGTTCTTCCACGTATGGGTATACCCACCGATTCTTCGGTGGTTCAAGACACCATCAACAAGCTCCAAAACGTGCTGGATGTATACGAGCAGAGGCTGTCCCGGAGCAAGTATCTCGCCGGAGATGAATTCACCATTGCTGATATGTGCCACCTGCCGGGGATTAAGTTTCTGACGACTGACGGCTGCGTTGGGGATTTGATTAAGG
>WT_DNA_177_4
GACAAGGGACCAAACCTCCTCGGAACCACTTTAGAGGAGAAAGCCGCCGTCGATCAATGGCTGGAAGTTGAGTCCCACAACTTCAACGACTTGGTTGTTGCACTTGTCCTTCAAATTGAGGTTCTTCCACGTATGGGTATACCCACCGATTCTTCGGTGGTTCAAGACACCATCAACAAGCTCCAAAACGTGCTGGATGTATACGAGCAGAGGCTGTCCCGGAGCAAGTATCTCGCCGGAGATGAATTCACCATTGCTGATATGTGCCACCTGCCGGGGATTAAGTTTCTGACGACTGACGGCGGCGTTGGGGATTTGATTAGGG
>WT_DNA_178_4
GACAAGGGACCAAACCTCCTCGGAACCACTTTAGAGGAGAAAGCCGCCGTCGATCAATGGCTGGAAGTTGAGTCCCACAACTTCAACGACTTGGTTGTTGCACTTGTCCTTCAAATTGAGGTTCTTCCACGTATGGGTATACCCACCGATTCTTCGGTGGTTCAAGACACCATCAACAAGCTCCAAAACGTGCTGGATGTATACGAGCAGAGGCTGTCCCGGAGCAAGTATCTCGCCGGAGATGAATTCACCATTGCTGATATGTGCCACCTGCCGGGGATTAAGTTTCTGACGACTGACGGCGGCGTTGGGGATTTGATAAGG
>WT_DNA_179_4
GACAAGGGACCAAACCTCCTCGGAACCACTTTAGAGGAGAAAGCCGCCGTCGATCAATGGCTGGAAGTTGAGTCCCACAACTTCAACGACTTGGTTGTTGCACTTGTCCTTCAAATTGAGGTTCTTCCACGTATGGGTATACCCACCGATTCTTCGGTGGTTCAAGACACCATCAACAAGCTCCAAAACGTGCTGGATGTATACGAGCAGAGGCTGTCCCGGAGCAAGTATCTCGCCGGAGATGAATTCACCATTGCTGATATGTGCCACCTGCCGGGGATTAAGTTTCTGACGACTGACGGCGGCGTTGGGGATTGATTAAGG
>WT_DNA_180_4
GACAAGGGACCAAACCTCCTCGGAACCACTTTAGAGGAGAAAGCCGCCGTCGATCAATGGCTGGAAGTTGAGTCCCACAACTTCAACGACTTGGTTGTTGCACTTGTCCTTCAAATTGAGGTTCTTCCACGTATGGGTATACCCACCGATTCTTCGGTGGTTCAAGACACCATCAACAAGCTCCAAAACGTGCTGGATGTATACGAGCAGAGGCTGTCCCGGAGCAAGTATCTCGCCGGAGATGAATTCACCATTGCTGATATGTGCCACCTGCCGGGGATTAAGTTTCTGACGACTGACGGCGGCGTTGGGGATTCGATTAAGG
>WT_DNA_181_4
GACAAGGGACCAAACCTCCTCGGAACCACTTTAGAGGAGAAAGCCGCCGTCGATCAATGGCTGGAAGTTGAGTCCCACAACTTCAACGACTTGGTTGTTGCACTTGTCCTTCAAATTGAGGTTCTTCCACGTATGGGTATACCCACCGATTCTTCGGTGGTTCAAGACACCATCAACAAGCTCCAAAACGTGCTGGATGTATACGAGCAGAGGCTGTCCCGGAGCAAGTATCTCGCCGGAGATGAATTCACCATTGCTGATATGTGCCACCTGCCGGGGATTAAGTTTCTGACGACTGACAGCGGCGTTGGGGATTTGATTAAGG
>WT_DNA_182_4
GACAAGGGACCAAACCTCCTCGGAACCACTTTAGAGGAGAAAGCCGCCGTCGATCAATGGCTGGAAGTTGAGTCCCACAACTTCAACGACTTGGTTGTTGCACTTGTCCTTCAAATTGAGGTTCTTCCACGTATGGGTATACCCACCGATTCTTCGGTGGTTCAAGACACCATCAACAAGCTCCAAAACGTGCTGGATGTATACGAGCAGAGGCTGTCCCGGAGCAAGTATCTCGCCGGAGATGAATTCACCATTGCCGATATGTGCCACCTGCCGGGGATTAAGTTTCTGACGACTGACGGCGGCGTTGGGGATTTGATTAAGG
>WT_DNA_183_4
GACAAGGGACCAAACCTCCTCGGAACCACTTTAGAGGAGAAAGCCGCCGTCGATCAATGGCTGGAAGTTGAGTCCCACAACTTCAACGACTTGGTTGTTGCACTTGTCCTTCAAATTGAGGTTCTTCCACGTATGGGTATACCCACCGATTCTTCGGTGGTTCAAGACACCATCAACAAGCTCCAAAACGTGCTGGATGTATACGAGCAGAGGCTGTCCCGGAGCAAGTATCTCGCCGGAGATAAATTCACCATTGCTGATATGTGCCACCTGCCGGGGATTAAGTTTCTGACGACTGACGGCGGCGTTGGGGATTTGATTAAGG
>WT_DNA_184_4
GACAAGGGACCAAACCTCCTCGGAACCACTTTAGAGGAGAAAGCCGCCGTCGATCAATGGCTGGAAGTTGAGTCCCACAACTTCAACGACTTGGTTGTTGCACTTGTCCTTCAAATTGAGGTTCTTCCACGTATGGGTATACCCACCGATTCTTCGGTGGTTCAAGACACCATCAACAAGCTCCAAAACGTGCTGGATGTATACGAGCAGAGGCTGTCCCGGAGCAAGCATCTCGCCGGAGATGAATTCACCATTGCTGATATGTGCCACCTGCCGGGGATTAAGTTTCTGACGACTGACGGCGGCGTTGGGGATTTGATTAAGG
>WT_DNA_185_4
GACAAGGGACCAAACCTCCTCGGAACCACTTTAGAGGAGAAAGCCGCCGTCGATCAATGGCTGGAAGTTGAGTCCCACAACTTCAACGACTTGGTTGTTGCACTTGTCCTTCAAATTGAGGTTCTTCCACGTATGGGTATACCCACCGATTCTTCGGCGGTTCAAGACACCATCAACAAGCTCCAAAACGTGCTGGATGTATACGAGCAGAGGCTGTCCCGGAGCAAGTATCTCGCCGGAGATGAATTCACCATTGCTGATATGTGCCACCTGCCGGGGATTAAGTTTCTGACGACTGACGGCGGCGTTGGGGATTTGATTAAGG
>WT_DNA_186_4
GACAAGGGACCAAACCTCCTCGGAACCACTTTAGAGGAGAAAGCCGCCGTCGATCAATGGCTGGAAGTTGAGTCCCACAACTTCAACGACTTGGTTGTTGCACCTGTCCTTCAAATTGAGGTTCTTCCACGTATGGGTATACCCACCGATTCTTCGGTGGTTCAAGACACCATCAACAAGCTCCAAAACGTGCTGGATGTATACGAGCAGAGGCTGTCCCGGAGCAAGTATCTCGCCGGAGATGAATTCACCATTGCTGATATGTGCCACCTGCCGGGGATTAAGTTTCTGACGACTGACGGCGGCGTTGGGGATTTGATTAAGG
>WT_DNA_187_4
GACAAGGGACCAAACCTCCTCGGAACCACTTTAGAGGAGAAAGCCGCCGTCGATCAATGGCTGGAAGTTGAGTCCCACAACTTCAACGACTTGGTTGCTGCATTTGTCCTTCAAATTGAGGTTCTTCCACGTATGGGTATACCCACCGATTCTTCGGTGGTTCAAGACACCATCAACAAGCTCCAAAACGTGCTGGATGTATACGAGCAGAGGCTGTCCCGGAGCAAGTATCTCGCCGGAGATGAATTCACCATTGCTGATATGTGCCACCTGCCGGGGATTAAGTTTCTGACGACTGACGGCGGCGTTGGGGATTTGATTAAGG
>WT_DNA_188_4
GACAAGGGACCAAACCTCCTCGGAACCACTTTAGAGGAGAAAGCCGCCGTCGATCAATGGCTGGAAGTTGAGTCCCACAACTTCAACGACCTGGTTGTTGCACTTGTCCTTCAAATTGAGGTTCTTCCACGTATGGGTATACCCACCGATTCTTCGGTGGTTCAAGACACCATCAACAAGCTCCAAAACGTGCTGGATGTATACGAGCAGAGGCTGTCCCGGAGCAAGTATCTCGCCGGAGATGAATTCACCATTGCTGATATGTGCCACCTGCCGGGGATTAAGTTTCTGACGACTGACGGCGGCGTTGGGGATTTGATTAAGG
>WT_DNA_189_4
GACAAGGGACCAAACCTCCTCGGAACCACTTTAGAGGAGAAAGCCGCCGTCGATCAATGGCTGGAAGTCGAGTCCCACAACTTCAACGACTTGGTTGTTGCACTTGTCCTTCAAATTGAGGTTCTTCCACGTATGGGTATACCCACCGATTCTTCGGTGGTTCAAGACACCATCAACAAGCTCCAAAACGTGCTGGATGTATACGAGCAGAGGCTGTCCCGGAGCAAGTATCTCGCCGGAGATGAATTCACCATTGCTGATATGTGCCACCTGCCGGGGATTAAGTTTCTGACGACTGACGGCGGCGTTGGGGATTTGATTAAGG
>WT_DNA_190_4
GACAAGGGACCAAACCTCCTCGGAACCACTTTAGAGGAGAAAGCCGCCGTCGATCAATGACTGGAAGTTGAGTCCCACAACTTCAACGACTTGGTTGTTGCATTTGTCCTTCAAATTGAGGTTCTTCCACGTATGGGTATACCCACCGATTCTTCGGTGGTTCAAGACACCATCAACAAGCTCCAAAACGTGCTGGATGTATACGAGCAGAGGCTGTCCCGGAGCAAGTATCTCGCCGGAGATGAATTCACCATTGCTGATATGTGCCACCTGCCGGGGATTAAGTTTCTGACGACTGACGGCGGCGTTGGGGATTTGATTAAGG
>WT_DNA_191_4
GACAAGGGACCAAACCTCCTCGGAACCACTTTAGAGGAGAAAGCCGCCGCCGATCAATGGCTGGAAGTTGAGTCCCACAACTTCAACGACTTGGTTGTTGCATTTGTCCTTCAAATTGAGGTTCTTCCACGTATGGGTATACCCACCGATTCTTCGGTGGTTCAAGACACCATCAACAAGCTCCAAAACGTGCTGGATGTATACGAGCAGAGGCTGTCCCGGAGCAAGTATCTCGCCGGAGATGAATTCACCATTGCTGATATGTGCCACCTGCCGGGGATTAAGTTTCTGACGACTGACGGCGGCGTTGGGGATTTGATTAAGG
>WT_DNA_192_4
GACAAGGGACCAAACCTCCTCGGAACCACTTTAGAGGAGAAAACCGCCGTCGATCAATGGCTGGAAGTTGAGTCCCACAACTTCAACGACTTGGTTGTTGCACTTGTCCTTCAAATTGAGGTTCTTCCACGTATGGGTATACCCACCGATTCTTCGGTGGTTCAAGACACCATCAACAAGCTCCAAAACGTGCTGGATGTATACGAGCAGAGGCTGTCCCGGAGCAAGTATCTCGCCGGAGATGAATTCACCATTGCTGATATGTGCCACCTGCCGGGGATTAAGTTTCTGACGACTGACGGCGGCGTTGGGGATTTGATTAAGG
>WT_DNA_193_4
GACAAGGGACCAAACCTCCATTAATTGGAGAAGGAGGAAATTTTTGCCAAGGGGAGAAAGAAAGGAAAAGCTTGGAGTTTTTTCCGGGTAGCATATCGTAAGGATTCGAGACGAGGATTTCCTTCCACCGGGAGTTGCTCGGATCACACGTGCGGAAGATCGTGGTGCTCTTCACACCAATCTTTGATCTTACTATTGTGGTTCTTCAACTTGGATTTAGAGATCCAAGCGGTATGTTCTATGTTGGGGATTTGATTAAGG
>WT_DNA_194_4
GACAAGGGACCAAACCTCAGCCGGATATCCTCGTGTGTTCTATTGCTTTCATTTTGCGGCGGCGATGGAGAAGCCTTGCGCTTACCCAGGCGATCATGTGCTGATATCCTGGTTTTGGTGCACTGTCTATGTAGAGATGAGGATATACTTTCCCCATCTTTCTCGTGACGCAGAGTTCGCGACCGTTTCTCCATGTTCGCCGTTTTTGATGGATGAGTGGTGACATGAGGTTGGGGATTTGATTAAGG
>WT_DNA_195_4
GACAAGGGACCAAACATCCTCGGAACCACTTTAGAGGAGAAAGCCGCCGTCGATCAATGGCTGGAAGTTGAGTCCCACAACTTCAACGACTTGGTTGTTGCATTTGTCCTTCAAATTGAGGTTCTTCCACGTATGGGTATACCCACCGATTCTTCGGTGGTTCAAGACACCATCAACAAGCTCCAAAACGTGCTGGATGTATACGAGCAGAGGCTGTCCCGGAGCAAGTATCTCGCCGGAGATGAATTCACCATTGCTGATATGTGCCACCTGCCGGGGATTAAGTTTCTGACGACTGACGGCGGCGTTGGGGATTTGATTAAGG
>WT_DNA_196_4
GACAAGGGACCAAAACCTCCTCGGAACCACTTTAGAGGAGAAAGCCGCCGTCGATCAATGGCTGGAAGTTGAGTCCCACAACTTCAACGACTTGGTTGTTGCATTTGTCCTTCAAATTGAGGTTCTTCCACGTATGGGTATACCCACCGATTCTTCGGTGGTTCAAGACACCATCAACAAGCTCCAAAACGTGCTGGATGTATACGAGCAGAGGCTGTCCCGGAGCAAGTATCTCGCCGGAGATGAATTCACCATTGCTGATATGTGCCACCTGCCGGGGATTAAGTTTCTGACGACTGACGGCGGCGTTGGGGATTTGATTAAGG
>WT_DNA_197_4
GACAAGAGACCAAACCTCCTCGGAACCACTTTAGAGGAGAAAGCCGCCGTCGATCAATGGCTGGAAGTTGAGTCCCACAACTTCAACGACTTGGTTGTTGCATTTGTCCTTCAAATTGAGGTTCTTCCACGTATGGGTATACCCACCGATTCTTCGGTGGTTCAAGACACCATCAACAAGCTCCAAAACGTGCTGGATGTATACGAGCAGAGGCTGTCCCGGAGCAAGTATCTCGCCGGAGATGAATTCACCATTGCTGATATGTGCCACCTGCCGGGGATTAAGTTTCTGACGACTGACGGCGGCGTTGGGGATTTGATTAAGG
>WT_DNA_198_4
GACAAAGGGACCAAACCTCCTCGGAACCACTTTAGAGGAGAAAGCCGCCGTCGATCAATGGCTGGAAGTTGAGTCCCACAACTTCAACGACTTGGTTGTTGCACTTGTCCTTCAAATTGAGGTTCTTCCACGTATGGGTATACCCACCGATTCTTCGGTGGTTCAAGACACCATCAACAAGCTCCAAAACGTGCTGGATGTATACGAGCAGAGGCTGTCCCGGAGCAAGTATCTCGCCGGAGATGAATTCACCATTGCTGATATGTGCCACCTGCCGGGGATTAAGTTTCTGACGACTGACGGCGGCGTTGGGGATTTGATTAAGG
>WT_DNA_199_3
GGCAAGGGACCAAACCTCCTCGGAACCACTTTAGAGGAGAAAGCCGCCGTCGATCAATGGCTGGAAGTTGAGTCCCACAACTTCAACGACTTGGTTGTTGCATTTGTCCTTCAAATTGAGGTTCTTCCACGTATGGGTATACCCACCGATTCTTCGGTGGTTCAAGACACCATCAACAAGCTCCAAAACGTGCTGGATGTATACGAGCAGAGGCTGTCCCGGAGCAAGTATCTCGCCGGAGATGAATTCACCATTGCTGATATGTGCCACCTGCCGGGGATTAAGTTTCTGACGACTGACGGCGGCGTTGGGGATTTGATTAAGG
>WT_DNA_200_3
GCAAGGGACCAAACCTCCTCGGAACCACTTTAGAGGAGAAAGCCGCCGTCGATCAATGGCTGGAAGTTGAGTCCCACAACTTCAACGACTTGGTTGTTGCATTTGTCCTTCAAATTGAGGTTCTTCCACGTATGGGTATACCCACCGATTCTTCGGTGGTTCAAGACACCATCAACAAGCTCCAAAACGTGCTGGATGTATACGAGCAGAGGCTGTCCCGGAGCAAGTATCTCGCCGGAGATGAATTCACCATTGCTGATATGTGCCACCTGCCGGGGATTAAGTTTCTGACGACTGACGGCGGCGTTGGGGATTTGATTAAGG
>WT_DNA_201_3
GACAGGGGACCAAACCTCCTCGGAACCACTTTAGAGGAGAAAGCCGCCGTCGATCAATGGCTGGAAGTTGAGTCCCACAACTTCAACGACTTGGTTGTTGCACTTGTCCTTCAAATTGAGGTTCTTCCACGTATGGGTATACCCACCGATTCTTCGGTGGTTCAAGACACCATCAACAAGCTCCAAAACGTGCTGGATGTATACGAGCAGAGGCTGTCCCGGAGCAAGTATCTCGCCGGAGATGAATTCACCATTGCTGATATGTGCCACCTGCCGGGGATTAAGTTTCTGACGACTGACGGCGGCGTTGGGGATTTGATTAAGG
>WT_DNA_202_3
GACAGGGACCAAACCTCCTCGGAACCACTTTAGAGGAGAAAGCCGCCGTCGATCAATGGCTGGAAGTTGAGTCCCACAACTTCAACGACTTGGTTGTTGCATTTGTCCTTCAAATTGAGGTTCTTCCACGTATGGGTATACCCACCGATTCTTCGGTGGTTCAAGACACCATCAACAAGCTCCAAAACGTGCTGGATGTATACGAGCAGAGGCTGTCCCGGAGCAAGTATCTCGCCGGAGATGAATTCACCATTGCTGATATGTGCCACCTGCCGGGGATTAAGTTTCTGACGACTGACGGCGGCGTTGGGGATTTGATTAAGG
>WT_DNA_203_3
GACAAGGGATCAAACCTCCTCGGAACCACTTTAGAGGAGAAAGCCGCCGTCGATCAATGGCTGGAAGTTGAGTCCCACAACTTCAACGACTTGGTTGTTGCATTTGTCCTTCAAATTGAGGTTCTTCCACGTATGGGTATACCCACCGATTCTTCGGTGGTTCAAGACACCATCAACAAGCTCCAAAACGTGCTGGATGTATACGAGCAGAGGCTGTCCCGGAGCAAGTATCTCGCCGGAGATGAATTCACCATTGCTGATATGTGCCACCTGCCGGGGATTAAGTTTCTGACGACTGACGGCGGCGTTGGGGATTTGATTAAGG
>WT_DNA_204_3
GACAAGGGAGCAAACCTCCTCGGAACCACTTTAGAGGAGAAAGCCGCCGTCGATCAATGGCTGGAAGTTGAGTCCCACAACTTCAACGACTTGGTTGTTGCACTTGTCCTTCAAATTGAGGTTCTTCCACGTATGGGTATACCCACCGATTCTTCGGTGGTTCAAGACACCATCAACAAGCTCCAAAACGTGCTGGATGTATACGAGCAGAGGCTGTCCCGGAGCAAGTATCTCGCCGGAGATGAATTCACCATTGCTGATATGTGCCACCTGCCGGGGATTAAGTTTCTGACGACTGACGGCGGCGTTGGGGATTTGATTAAGG
>WT_DNA_205_3
GACAAGGGACCCAAACCTCCTCGGAACCACTTTAGAGGAGAAAGCCGCCGTCGATCAATGGCTGGAAGTTGAGTCCCACAACTTCAACGACTTGGTTGTTGCACTTGTCCTTCAAATTGAGGTTCTTCCACGTATGGGTATACCCACCGATTCTTCGGTGGTTCAAGACACCATCAACAAGCTCCAAAACGTGCTGGATGTATACGAGCAGAGGCTGTCCCGGAGCAAGTATCTCGCCGGAGATGAATTCACCATTGCTGATATGTGCCACCTGCCGGGGATTAAGTTTCTGACGACTGACGGCGGCGTTGGGGATTTGATTAAGG
>WT_DNA_206_3
GACAAGGGACCAAACCTCCTCGGAATCACTTTAGAGGAGAAAGCCGCCGTCGATCAATGGCTGGAAGTTGAGTCCCACAACTTCAACGACTTGGTTGTTGCATTTGTCCTTCAAATTGAGGTTCTTCCACGTATGGGTATACCCACCGATTCTTCGGTGGTTCAAGACACCATCAACAAGCTCCAAAACGTGCTGGATGTATACGAGCAGAGGCTGTCCCGGAGCAAGTATCTCGCCGGAGATGAATTCACCATTGCTGATATGTGCCACCTGCCGGGGATTAAGTTTCTGACGACTGACGGCGGCGTTGGGGATTTGATTAAGG
>WT_DNA_207_3
GACAAGGGACCAAACCTCCTCGGAACCACTTTAGAGGAGGAAGCCGCCGTCGATCAATGGCTGGAAGTTGAGTCCCACAACTTCAACGACTTGGTTGTTGCATTTGTCCTTCAAATTGAGGTTCTTCCACGTATGGGTATACCCACCGATTCTTCGGTGGTTCAAGACACCATCAACAAGCTCCAAAACGTGCTGGATGTATACGAGCAGAGGCTGTCCCGGAGCAAGTATCTCGCCGGAGATGAATTCACCATTGCTGATATGTGCCACCTGCCGGGGATTAAGTTTCTGACGACTGACGGCGGCGTTGGGGATTTGATTAAGG
>WT_DNA_208_3
GACAAGGGACCAAACCTCCTCGGAACCACTTTAGAGGAGAAGGCCGCCGTCGATCAATGGCTGGAAGTTGAGTCCCACAACTTCAACGACTTGGTTGTTGCACTTGTCCTTCAAATTGAGGTTCTTCCACGTATGGGTATACCCACCGATTCTTCGGTGGTTCAAGACACCATCAACAAGCTCCAAAACGTGCTGGATGTATACGAGCAGAGGCTGTCCCGGAGCAAGTATCTCGCCGGAGATGAATTCACCATTGCTGATATGTGCCACCTGCCGGGGATTAAGTTTCTGACGACTGACGGCGGCGTTGGGGATTTGATTAAGG
>WT_DNA_209_3
GACAAGGGACCAAACCTCCTCGGAACCACTTTAGAGGAGAAAGCCGTCGTCGATCAATGGCTGGAAGTTGAGTCCCACAACTTCAACGACTTGGTTGTTGCATTTGTCCTTCAAATTGAGGTTCTTCCACGTATGGGTATACCCACCGATTCTTCGGTGGTTCAAGACACCATCAACAAGCTCCAAAACGTGCTGGATGTATACGAGCAGAGGCTGTCCCGGAGCAAGTATCTCGCCGGAGATGAATTCACCATTGCTGATATGTGCCACCTGCCGGGGATTAAGTTTCTGACGACTGACGGCGGCGTTGGGGATTTGATTAAGG
>WT_DNA_210_3
GACAAGGGACCAAACCTCCTCGGAACCACTTTAGAGGAGAAAGCCGCCGTCGTTCAATGGCTGGAAGTTGAGTCCCACAACTTCAACGACTTGGTTGTTGCATTTGTCCTTCAAATTGAGGTTCTTCCACGTATGGGTATACCCACCGATTCTTCGGTGGTTCAAGACACCATCAACAAGCTCCAAAACGTGCTGGATGTATACGAGCAGAGGCTGTCCCGGAGCAAGTATCTCGCCGGAGATGAATTCACCATTGCTGATATGTGCCACCTGCCGGGGATTAAGTTTCTGACGACTGACGGCGGCGTTGGGGATTTGATTAAGG
>WT_DNA_211_3
GACAAGGGACCAAACCTCCTCGGAACCACTTTAGAGGAGAAAGCCGCCGTCGATCTATGGCTGGAAGTTGAGTCCCACAACTTCAACGACTTGGTTGTTGCATTTGTCCTTCAAATTGAGGTTCTTCCACGTATGGGTATACCCACCGATTCTTCGGTGGTTCAAGACACCATCAACAAGCTCCAAAACGTGCTGGATGTATACGAGCAGAGGCTGTCCCGGAGCAAGTATCTCGCCGGAGATGAATTCACCATTGCTGATATGTGCCACCTGCCGGGGATTAAGTTTCTGACGACTGACGGCGGCGTTGGGGATTTGATTAAGG
>WT_DNA_212_3
GACAAGGGACCAAACCTCCTCGGAACCACTTTAGAGGAGAAAGCCGCCGTCGATCGATGGCTGGAAGTTGAGTCCCACAACTTCAACGACTTGGTTGTTGCATTTGTCCTTCAAATTGAGGTTCTTCCACGTATGGGTATACCCACCGATTCTTCGGTGGTTCAAGACACCATCAACAAGCTCCAAAACGTGCTGGATGTATACGAGCAGAGGCTGTCCCGGAGCAAGTATCTCGCCGGAGATGAATTCACCATTGCTGATATGTGCCACCTGCCGGGGATTAAGTTTCTGACGACTGACGGCGGCGTTGGGGATTTGATTAAGG
>WT_DNA_213_3
GACAAGGGACCAAACCTCCTCGGAACCACTTTAGAGGAGAAAGCCGCCGTCGATCAATGGCTGGAAGTTGGGTCCCACAACTTCAACGACTTGGTTGTTGCATTTGTCCTTCAAATTGAGGTTCTTCCACGTATGGGTATACCCACCGATTCTTCGGTGGTTCAAGACACCATCAACAAGCTCCAAAACGTGCTGGATGTATACGAGCAGAGGCTGTCCCGGAGCAAGTATCTCGCCGGAGATGAATTCACCATTGCTGATATGTGCCACCTGCCGGGGATTAAGTTTCTGACGACTGACGGCGGCGTTGGGGATTTGATTAAGG
>WT_DNA_214_3
GACAAGGGACCAAACCTCCTCGGAACCACTTTAGAGGAGAAAGCCGCCGTCGATCAATGGCTGGAAGTTGAGTCCTACAACTTCAACGACTTGGTTGTTGCATTTGTCCTTCAAATTGAGGTTCTTCCACGTATGGGTATACCCACCGATTCTTCGGTGGTTCAAGACACCATCAACAAGCTCCAAAACGTGCTGGATGTATACGAGCAGAGGCTGTCCCGGAGCAAGTATCTCGCCGGAGATGAATTCACCATTGCTGATATGTGCCACCTGCCGGGGATTAAGTTTCTGACGACTGACGGCGGCGTTGGGGATTTGATTAAGG
>WT_DNA_215_3
GACAAGGGACCAAACCTCCTCGGAACCACTTTAGAGGAGAAAGCCGCCGTCGATCAATGGCTGGAAGTTGAGTCCCACGACTTCAACGACTTGGTTGTTGCATTTGTCCTTCAAATTGAGGTTCTTCCACGTATGGGTATACCCACCGATTCTTCGGTGGTTCAAGACACCATCAACAAGCTCCAAAACGTGCTGGATGTATACGAGCAGAGGCTGTCCCGGAGCAAGTATCTCGCCGGAGATGAATTCACCATTGCTGATATGTGCCACCTGCCGGGGATTAAGTTTCTGACGACTGACGGCGGCGTTGGGGATTTGATTAAGG
>WT_DNA_216_3
GACAAGGGACCAAACCTCCTCGGAACCACTTTAGAGGAGAAAGCCGCCGTCGATCAATGGCTGGAAGTTGAGTCCCACAACTTCAATGACTTGGTTGTTGCACTTGTCCTTCAAATTGAGGTTCTTCCACGTATGGGTATACCCACCGATTCTTCGGTGGTTCAAGACACCATCAACAAGCTCCAAAACGTGCTGGATGTATACGAGCAGAGGCTGTCCCGGAGCAAGTATCTCGCCGGAGATGAATTCACCATTGCTGATATGTGCCACCTGCCGGGGATTAAGTTTCTGACGACTGACGGCGGCGTTGGGGATTTGATTAAGG
>WT_DNA_217_3
GACAAGGGACCAAACCTCCTCGGAACCACTTTAGAGGAGAAAGCCGCCGTCGATCAATGGCTGGAAGTTGAGTCCCACAACTTCAACGACTTGGTTGTTGCATTTGTCCTTCAAATTGAGGTTCTTCCACGTTTGGGTATACCCACCGATTCTTCGGTGGTTCAAGACACCATCAACAAGCTCCAAAACGTGCTGGATGTATACGAGCAGAGGCTGTCCCGGAGCAAGTATCTCGCCGGAGATGAATTCACCATTGCTGATATGTGCCACCTGCCGGGGATTAAGTTTCTGACGACTGACGGCGGCGTTGGGGATTTGATTAAGG
>WT_DNA_218_3
GACAAGGGACCAAACCTCCTCGGAACCACTTTAGAGGAGAAAGCCGCCGTCGATCAATGGCTGGAAGTTGAGTCCCACAACTTCAACGACTTGGTTGTTGCATTTGTCCTTCAAATTGAGGTTCTTCCACGTATTGGTATACCCACCGATTCTTCGGTGGTTCAAGACACCATCAACAAGCTCCAAAACGTGCTGGATGTATACGAGCAGAGGCTGTCCCGGAGCAAGTATCTCGCCGGAGATGAATTCACCATTGCTGATATGTGCCACCTGCCGGGGATTAAGTTTCTGACGACTGACGGCGGCGTTGGGGATTTGATTAAGG
>WT_DNA_219_3
GACAAGGGACCAAACCTCCTCGGAACCACTTTAGAGGAGAAAGCCGCCGTCGATCAATGGCTGGAAGTTGAGTCCCACAACTTCAACGACTTGGTTGTTGCATTTGTCCTTCAAATTGAGGTTCTTCCACGTATGGGTATACCCACTGATTCTTCGGTGGTTCAAGACACCATCAACAAGCTCCAAAACGTGCTGGATGTATACGAGCAGAGGCTGTCCCGGAGCAAGTATCTCGCCGGAGATGAATTCACCATTGCTGATATGTGCCACCTGCCGGGGATTAAGTTTCTGACGACTGACGGCGGCGTTGGGGATTTGATTAAGG
>WT_DNA_220_3
GACAAGGGACCAAACCTCCTCGGAACCACTTTAGAGGAGAAAGCCGCCGTCGATCAATGGCTGGAAGTTGAGTCCCACAACTTCAACGACTTGGTTGTTGCATTTGTCCTTCAAATTGAGGTTCTTCCACGTATGGGTATACCCACCGATTCTTCGGTGGTTCAAGACGCCATCAACAAGCTCCAAAACGTGCTGGATGTATACGAGCAGAGGCTGTCCCGGAGCAAGTATCTCGCCGGAGATGAATTCACCATTGCTGATATGTGCCACCTGCCGGGGATTAAGTTTCTGACGACTGACGGCGGCGTTGGGGATTTGATTAAGG
>WT_DNA_221_3
GACAAGGGACCAAACCTCCTCGGAACCACTTTAGAGGAGAAAGCCGCCGTCGATCAATGGCTGGAAGTTGAGTCCCACAACTTCAACGACTTGGTTGTTGCATTTGTCCTTCAAATTGAGGTTCTTCCACGTATGGGTATACCCACCGATTCTTCGGTGGTTCAAGACACTATCAACAAGCTCCAAAACGTGCTGGATGTATACGAGCAGAGGCTGTCCCGGAGCAAGTATCTCGCCGGAGATGAATTCACCATTGCTGATATGTGCCACCTGCCGGGGATTAAGTTTCTGACGACTGACGGCGGCGTTGGGGATTTGATTAAGG
>WT_DNA_222_3
GACAAGGGACCAAACCTCCTCGGAACCACTTTAGAGGAGAAAGCCGCCGTCGATCAATGGCTGGAAGTTGAGTCCCACAACTTCAACGACTTGGTTGTTGCATTTGTCCTTCAAATTGAGGTTCTTCCACGTATGGGTATACCCACCGATTCTTCGGTGGTTCAAGACACCATCAACAGGCTCCAAAACGTGCTGGATGTATACGAGCAGAGGCTGTCCCGGAGCAAGTATCTCGCCGGAGATGAATTCACCATTGCTGATATGTGCCACCTGCCGGGGATTAAGTTTCTGACGACTGACGGCGGCGTTGGGGATTTGATTAAGG
>WT_DNA_223_3
GACAAGGGACCAAACCTCCTCGGAACCACTTTAGAGGAGAAAGCCGCCGTCGATCAATGGCTGGAAGTTGAGTCCCACAACTTCAACGACTTGGTTGTTGCATTTGTCCTTCAAATTGAGGTTCTTCCACGTATGGGTATACCCACCGATTCTTCGGTGGTTCAAGACACCATCAACAAGCTCCAAAACGTGCTGGATGTATACGAGCAGAGGCTGTCCTGGAGCAAGTATCTCGCCGGAGATGAATTCACCATTGCTGATATGTGCCACCTGCCGGGGATTAAGTTTCTGACGACTGACGGCGGCGTTGGGGATTTGATTAAGG
>WT_DNA_224_3
GACAAGGGACCAAACCTCCTCGGAACCACTTTAGAGGAGAAAGCCGCCGTCGATCAATGGCTGGAAGTTGAGTCCCACAACTTCAACGACTTGGTTGTTGCATTTGTCCTTCAAATTGAGGTTCTTCCACGTATGGGTATACCCACCGATTCTTCGGTGGTTCAAGACACCATCAACAAGCTCCAAAACGTGCTGGATGTATACGAGCAGAGGCTGTCCCGGAGCAGGTATCTCGCCGGAGATGAATTCACCATTGCTGATATGTGCCACCTGCCGGGGATTAAGTTTCTGACGACTGACGGCGGCGTTGGGGATTTGATTAAGG
>WT_DNA_225_3
GACAAGGGACCAAACCTCCTCGGAACCACTTTAGAGGAGAAAGCCGCCGTCGATCAATGGCTGGAAGTTGAGTCCCACAACTTCAACGACTTGGTTGTTGCATTTGTCCTTCAAATTGAGGTTCTTCCACGTATGGGTATACCCACCGATTCTTCGGTGGTTCAAGACACCATCAACAAGCTCCAAAACGTGCTGGATGTATACGAGCAGAGGCTGTCCCGGAGCAAGTATCTCGCTGGAGATGAATTCACCATTGCTGATATGTGCCACCTGCCGGGGATTAAGTTTCTGACGACTGACGGCGGCGTTGGGGATTTGATTAAGG
>WT_DNA_226_3
GACAAGGGACCAAACCTCCTCGGAACCACTTTAGAGGAGAAAGCCGCCGTCGATCAATGGCTGGAAGTTGAGTCCCACAACTTCAACGACTTGGTTGTTGCATTTGTCCTTCAAATTGAGGTTCTTCCACGTATGGGTATACCCACCGATTCTTCGGTGGTTCAAGACACCATCAACAAGCTCCAAAACGTGCTGGATGTATACGAGCAGAGGCTGTCCCGGAGCAAGTATCTCGCCGGAGATGTATTCACCATTGCTGATATGTGCCACCTGCCGGGGATTAAGTTTCTGACGACTGACGGCGGCGTTGGGGATTTGATTAAGG
>WT_DNA_227_3
GACAAGGGACCAAACCTCCTCGGAACCACTTTAGAGGAGAAAGCCGCCGTCGATCAATGGCTGGAAGTTGAGTCCCACAACTTCAACGACTTGGTTGTTGCATTTGTCCTTCAAATTGAGGTTCTTCCACGTATGGGTATACCCACCGATTCTTCGGTGGTTCAAGACACCATCAACAAGCTCCAAAACGTGCTGGATGTATACGAGCAGAGGCTGTCCCGGAGCAAGTATCTCGCCGGAGATGGATTCACCATTGCTGATATGTGCCACCTGCCGGGGATTAAGTTTCTGACGACTGACGGCGGCGTTGGGGATTTGATTAAGG
>WT_DNA_228_3
GACAAGGGACCAAACCTCCTCGGAACCACTTTAGAGGAGAAAGCCGCCGTCGATCAATGGCTGGAAGTTGAGTCCCACAACTTCAACGACTTGGTTGTTGCATTTGTCCTTCAAATTGAGGTTCTTCCACGTATGGGTATACCCACCGATTCTTCGGTGGTTCAAGACACCATCAACAAGCTCCAAAACGTGCTGGATGTATACGAGCAGAGGCTGTCCCGGAGCAAGTATCTCGCCGGAGATGAATTCTCCATTGCTGATATGTGCCACCTGCCGGGGATTAAGTTTCTGACGACTGACGGCGGCGTTGGGGATTTGATTAAGG
>WT_DNA_229_3
GACAAGGGACCAAACCTCCTCGGAACCACTTTAGAGGAGAAAGCCGCCGTCGATCAATGGCTGGAAGTTGAGTCCCACAACTTCAACGACTTGGTTGTTGCATTTGTCCTTCAAATTGAGGTTCTTCCACGTATGGGTATACCCACCGATTCTTCGGTGGTTCAAGACACCATCAACAAGCTCCAAAACGTGCTGGATGTATACGAGCAGAGGCTGTCCCGGAGCAAGTATCTCGCCGGAGATGAATTCACCATTGCTGATATGTGCCTCCTGCCGGGGATTAAGTTTCTGACGACTGACGGCGGCGTTGGGGATTTGATTAAGG
>WT_DNA_230_3
GACAAGGGACCAAACCTCCTCGGAACCACTTTAGAGGAGAAAGCCGCCGTCGATCAATGGCTGGAAGTTGAGTCCCACAACTTCAACGACTTGGTTGTTGCATTTGTCCTTCAAATTGAGGTTCTTCCACGTATGGGTATACCCACCGATTCTTCGGTGGTTCAAGACACCATCAACAAGCTCCAAAACGTGCTGGATGTATACGAGCAGAGGCTGTCCCGGAGCAAGTATCTCGCCGGAGATGAATTCACCATTGCTGATATGTGCCACCTGCTGGGGATTAAGTTTCTGACGACTGACGGCGGCGTTGGGGATTTGATTAAGG
>WT_DNA_231_3
GACAAGGGACCAAACCTCCTCGGAACCACTTTAGAGGAGAAAGCCGCCGTCGATCAATGGCTGGAAGTTGAGTCCCACAACTTCAACGACTTGGTTGTTGCATTTGTCCTTCAAATTGAGGTTCTTCCACGTATGGGTATACCCACCGATTCTTCGGTGGTTCAAGACACCATCAACAAGCTCCAAAACGTGCTGGATGTATACGAGCAGAGGCTGTCCCGGAGCAAGTATCTCGCCGGAGATGAATTCACCATTGCTGATATGTGCCACCTGCCGGGGATTAAGTTTCTGACGACTGACGGCGGCGTTGGGGATTTGTTAAGG
>WT_DNA_232_3
GACAAGGGACCAAACCTCCTCGGAACCACTTTAGAGGAGAAAGCCGCCGTCGATCAATGGCTGGAAGTTGAGTCCCACAACTTCAACGACTTGGTTGTTGCATTTGTCCTTCAAATTGAGGTTCTTCCACGTATGGGTATACCCACCGATTCTTCGGTGGTTCAAGACACCATCAACAAGCTCCAAAACGTGCTGGATGTATACGAGCAGAGGCTGTCCCGGAGCAAGTATCTCGCCGGAGATGAATTCACCATTGCTGATATGTGCCACCTGCCGGGGATTAAGTTTCTGACGACTGACGGCGGCGTTGGGGATTTGATTAGGG
>WT_DNA_233_3
GACAAGGGACCAAACCTCCTCGGAACCACTTTAGAGGAGAAAGCCGCCGTCGATCAATGGCTGGAAGTTGAGTCCCACAACTTCAACGACTTGGTTGTTGCATTTGTCCTTCAAATTGAGGTTCTTCCACGTATGGGTATACCCACCGATTCTTCGGTGGTTCAAGACACCATCAACAAGCTCCAAAACGTGCTGGATGTATACGAGCAGAGGCTGTCCCGGAGCAAGTATCTCGCCGGAGATGAATTCACCATTGCTGATATGTGCCACCTGCCGGGGATTAAGTTTCTGACGACTGACGGCGGCGTTGGGGATTTGATTAAGGG
>WT_DNA_234_3
GACAAGGGACCAAACCTCCTCGGAACCACTTTAGAGGAGAAAGCCGCCGTCGATCAATGGCTGGAAGTTGAGTCCCACAACTTCAACGACTTGGTTGTTGCATTTGTCCTTCAAATTGAGGTTCTTCCACGTATGGGTATACCCACCGATTCTTCGGTGGTTCAAGACACCATCAACAAGCTCCAAAACGTGCTGGATGTATACGAGCAGAGGCTGTCCCGGAGCAAGTATCTCGCCGGAGATGAATTCACCATTGCTGATATGTGCCACCTGCCGGGGATTAAGTTTCTGACGACTGACGGCGGCGTTGGGGATTCGATTAAGG
>WT_DNA_235_3
GACAAGGGACCAAACCTCCTCGGAACCACTTTAGAGGAGAAAGCCGCCGTCGATCAATGGCTGGAAGTTGAGTCCCACAACTTCAACGACTTGGTTGTTGCATTTGTCCTTCAAATTGAGGTTCTTCCACGTATGGGTATACCCACCGATTCTTCGGTGGTTCAAGACACCATCAACAAGCTCCAAAACGTGCTGGATGTATACGAGCAGAGGCTGTCCCGGAGCAAGTATCTCGCCGGAGATGAATTCACCATTGCTGATATGTGCCACCTGCCGGGGATTAAGTTTCTGACGACTGACGGCGGCGTTGGGGAATTGATTAAGG
>WT_DNA_236_3
GACAAGGGACCAAACCTCCTCGGAACCACTTTAGAGGAGAAAGCCGCCGTCGATCAATGGCTGGAAGTTGAGTCCCACAACTTCAACGACTTGGTTGTTGCATTTGTCCTTCAAATTGAGGTTCTTCCACGTATGGGTATACCCACCGATTCTTCGGTGGTTCAAGACACCATCAACAAGCTCCAAAACGTGCTGGATGTATACGAGCAGAGGCTGTCCCGGAGCAAGTATCTCGCCGGAGATGAATTCACCATTGCTGATATGTGCCACCTGCCGGGGATTAAGTTTCTGACGACTGACGGCGGCGTTAGGGATTTGATTAAGG
>WT_DNA_237_3
GACAAGGGACCAAACCTCCTCGGAACCACTTTAGAGGAGAAAGCCGCCGTCGATCAATGGCTGGAAGTTGAGTCCCACAACTTCAACGACTTGGTTGTTGCATTTGTCCTTCAAATTGAGGTTCTTCCACGTATGGGTATACCCACCGATTCTTCGGTGGTTCAAGACACCATCAACAAGCTCCAAAACGTGCTGGATGTATACGAGCAGAGGCTGTCCCGGAGCAAGTATCTCGCCGGAGATGAATTCACCATTGCTGATATGTGCCACCTGCCGGGGATTAAGTTTCTGACGACTGACGGCGGCATTGGGGATTTGATTAAGG
>WT_DNA_238_3
GACAAGGGACCAAACCTCCTCGGAACCACTTTAGAGGAGAAAGCCGCCGTCGATCAATGGCTGGAAGTTGAGTCCCACAACTTCAACGACTTGGTTGTTGCATTTGTCCTTCAAATTGAGGTTCTTCCACGTATGGGTATACCCACCGATTCTTCGGTGGTTCAAGACACCATCAACAAGCTCCAAAACGTGCTGGATGTATACGAGCAGAGGCTGTCCCGGAGCAAGTATCTCGCCGGAGATGAATTCACCATTGCTGATATGTGCCACCTGCCGGGGATTAAGTTTCTGACGACTAACGGCGGCGTTGGGGATTTGATTAAGG
>WT_DNA_239_3
GACAAGGGACCAAACCTCCTCGGAACCACTTTAGAGGAGAAAGCCGCCGTCGATCAATGGCTGGAAGTTGAGTCCCACAACTTCAACGACTTGGTTGTTGCATTTGTCCTTCAAATTGAGGTTCTTCCACGTATGGGTATACCCACCGATTCTTCGGTGGTTCAAGACACCATCAACAAGCTCCAAAACGTGCTGGATGTATACGAGCAGAGGCTGTCCCGGAGCAAGTATCTCGCCGGAGATGAATTCACCATTGCTGATATGTGCCACCTGCCGGGGATTAAGTTTCCGACGACTGACGGCGGCGTTGGGGATTTGATTAAGG
>WT_DNA_240_3
GACAAGGGACCAAACCTCCTCGGAACCACTTTAGAGGAGAAAGCCGCCGTCGATCAATGGCTGGAAGTTGAGTCCCACAACTTCAACGACTTGGTTGTTGCATTTGTCCTTCAAATTGAGGTTCTTCCACGTATGGGTATACCCACCGATTCTTCGGTGGTTCAAGACACCATCAACAAGCTCCAAAACGTGCTGGATGTATACGAGCAGAGGCTGTCCCGGAGCAAGTATCTCGCCGGAGATGAATTCACCATTGCTGATATGTGCCACCTGCCGGGGATTAAGCTTCTGACGACTGACGGCGGCGTTGGGGATTTGATTAAGG
>WT_DNA_241_3
GACAAGGGACCAAACCTCCTCGGAACCACTTTAGAGGAGAAAGCCGCCGTCGATCAATGGCTGGAAGTTGAGTCCCACAACTTCAACGACTTGGTTGTTGCATTTGTCCTTCAAATTGAGGTTCTTCCACGTATGGGTATACCCACCGATTCTTCGGTGGTTCAAGACACCATCAACAAGCTCCAAAACGTGCTGGATGTATACGAGCAGAGGCTGTCCCGGAGCAAGTATCTCGCCGGAGATGAATTCACCATTGCTGATATGTGCCACCCGCCGGGGATTAAGTTTCTGACGACTGACGGCGGCGTTGGGGATTTGATTAAGG
>WT_DNA_242_3
GACAAGGGACCAAACCTCCTCGGAACCACTTTAGAGGAGAAAGCCGCCGTCGATCAATGGCTGGAAGTTGAGTCCCACAACTTCAACGACTTGGTTGTTGCATTTGTCCTTCAAATTGAGGTTCTTCCACGTATGGGTATACCCACCGATTCTTCGGTGGTTCAAGACACCATCAACAAGCTCCAAAACGTGCTGGATGTATACGAGCAGAGGCTGTCCCAGAGCAAGTATCTCGCCGGAGATGAATTCACCATTGCTGATATGTGCCACCTGCCGGGGATTAAGTTTCTGACGACTGACGGCGGCGTTGGGGATTTGATTAAGG
>WT_DNA_243_3
GACAAGGGACCAAACCTCCTCGGAACCACTTTAGAGGAGAAAGCCGCCGTCGATCAATGGCTGGAAGTTGAGTCCCACAACTTCAACGACTTGGTTGTTGCATTTGTCCTTCAAATTGAGGTTCTTCCACGTATGGGTATACCCACCGATTCTTCGGTGGTTCAAGACACCATCAACAAGCTCCAAAACGTGCTGGATGTATACGAGCAGAGGCCGTCCCGGAGCAAGTATCTCGCCGGAGATGAATTCACCATTGCTGATATGTGCCACCTGCCGGGGATTAAGTTTCTGACGACTGACGGCGGCGTTGGGGATTTGATTAAGG
>WT_DNA_244_3
GACAAGGGACCAAACCTCCTCGGAACCACTTTAGAGGAGAAAGCCGCCGTCGATCAATGGCTGGAAGTTGAGTCCCACAACTTCAACGACTTGGTTGTTGCATTTGTCCTTCAAATTGAGGTTCTTCCACGTATGGGTATACCCACCGATTCTTCGGTGGTTCAAGACACCATCAACAAGCTCCAAAACGTACTGGATGTATACGAGCAGAGGCTGTCCCGGAGCAAGTATCTCGCCGGAGATGAATTCACCATTGCTGATATGTGCCACCTGCCGGGGATTAAGTTTCTGACGACTGACGGCGGCGTTGGGGATTTGATTAAGG
>WT_DNA_245_3
GACAAGGGACCAAACCTCCTCGGAACCACTTTAGAGGAGAAAGCCGCCGTCGATCAATGGCTGGAAGTTGAGTCCCACAACTTCAACGACTTGGTTGTTGCATTTGTCCTTCAAATTGAGGTTCTTCCACGTATGGGTATACCCACCGATTCTTCGGTGGTTCAAGACACCATCAACAAGCTCCAAAACATGCTGGATGTATACGAGCAGAGGCTGTCCCGGAGCAAGTATCTCGCCGGAGATGAATTCACCATTGCTGATATGTGCCACCTGCCGGGGATTAAGTTTCTGACGACTGACGGCGGCGTTGGGGATTTGATTAAGG
>WT_DNA_246_3
GACAAGGGACCAAACCTCCTCGGAACCACTTTAGAGGAGAAAGCCGCCGTCGATCAATGGCTGGAAGTTGAGTCCCACAACTTCAACGACTTGGTTGTTGCATTTGTCCTTCAAATTGAGGTTCTTCCACGTATGGGTATACCCACCGATTCTTCGGCGGTTCAAGACACCATCAACAAGCTCCAAAACGTGCTGGATGTATACGAGCAGAGGCTGTCCCGGAGCAAGTATCTCGCCGGAGATGAATTCACCATTGCTGATATGTGCCACCTGCCGGGGATTAAGTTTCTGACGACTGACGGCGGCGTTGGGGATTTGATTAAGG
>WT_DNA_247_3
GACAAGGGACCAAACCTCCTCGGAACCACTTTAGAGGAGAAAGCCGCCGTCGATCAATGGCTGGAAGTTGAGTCCCACAACTTCAACGACTTGGTTGTTGCATTTGTCCTTCAAATTGAGGTTCTTCCACGTATGGGTACACCCACCGATTCTTCGGTGGTTCAAGACACCATCAACAAGCTCCAAAACGTGCTGGATGTATACGAGCAGAGGCTGTCCCGGAGCAAGTATCTCGCCGGAGATGAATTCACCATTGCTGATATGTGCCACCTGCCGGGGATTAAGTTTCTGACGACTGACGGCGGCGTTGGGGATTTGATTAAGG
>WT_DNA_248_3
GACAAGGGACCAAACCTCCTCGGAACCACTTTAGAGGAGAAAGCCGCCGTCGATCAATGGCTGGAAGTTGAGTCCCACAACTTCAACGACTTGGTTGTTGCATTTGTCCTTCAAATTGAGGTTCTTCCACGTATGGATATACCCACCGATTCTTCGGTGGTTCAAGACACCATCAACAAGCTCCAAAACGTGCTGGATGTATACGAGCAGAGGCTGTCCCGGAGCAAGTATCTCGCCGGAGATGAATTCACCATTGCTGATATGTGCCACCTGCCGGGGATTAAGTTTCTGACGACTGACGGCGGCGTTGGGGATTTGATTAAGG
>WT_DNA_249_3
GACAAGGGACCAAACCTCCTCGGAACCACTTTAGAGGAGAAAGCCGCCGTCGATCAATGGCTGGAAGTTGAGTCCCACAACTTCAACGACTTGGTTGTTGCATTTGTCCATCAAATTGAGGTTCTTCCACGTATGGGTATACCCACCGATTCTTCGGTGGTTCAAGACACCATCAACAAGCTCCAAAACGTGCTGGATGTATACGAGCAGAGGCTGTCCCGGAGCAAGTATCTCGCCGGAGATGAATTCACCATTGCTGATATGTGCCACCTGCCGGGGATTAAGTTTCTGACGACTGACGGCGGCGTTGGGGATTTGATTAAGG
>WT_DNA_250_3
GACAAGGGACCAAACCTCCTCGGAACCACTTTAGAGGAGAAAGCCGCCGTCGATCAATGGCTGGAAGTTGAGTCCCACAACTTCAACGACTTGGTTGTTGCACTTGTTCTTCAAATTGAGGTTCTTCCACGTATGGGTATACCCACCGATTCTTCGGTGGTTCAAGACACCATCAACAAGCTCCAAAACGTGCTGGATGTATACGAGCAGAGGCTGTCCCGGAGCAAGTATCTCGCCGGAGATGAATTCACCATTGCTGATATGTGCCACCTGCCGGGGATTAAGTTTCTGACGACTGACGGCGGCGTTGGGGATTTGATTAAGG
>WT_DNA_251_3
GACAAGGGACCAAACCTCCTCGGAACCACTTTAGAGGAGAAAGCCGCCGTCGATCAATGGCTGGAAGTTGAGTCCCACAACTTCAACGACTTGGTTGTTGCACTTGTCCTTCAAATTGGGGTTCTTCCACGTATGGGTATACCCACCGATTCTTCGGTGGTTCAAGACACCATCAACAAGCTCCAAAACGTGCTGGATGTATACGAGCAGAGGCTGTCCCGGAGCAAGTATCTCGCCGGAGATGAATTCACCATTGCTGATATGTGCCACCTGCCGGGGATTAAGTTTCTGACGACTGACGGCGGCGTTGGGGATTTGATTAAGG
>WT_DNA_252_3
GACAAGGGACCAAACCTCCTCGGAACCACTTTAGAGGAGAAAGCCGCCGTCGATCAATGGCTGGAAGTTGAGTCCCACAACTTCAACGACTTGGTTGTTGCACTTGTCCTTCAAATTGAGGTTCTTCCGCGTATGGGTATACCCACCGATTCTTCGGTGGTTCAAGACACCATCAACAAGCTCCAAAACGTGCTGGATGTATACGAGCAGAGGCTGTCCCGGAGCAAGTATCTCGCCGGAGATGAATTCACCATTGCTGATATGTGCCACCTGCCGGGGATTAAGTTTCTGACGACTGACGGCGGCGTTGGGGATTTGATTAAGG
>WT_DNA_253_3
GACAAGGGACCAAACCTCCTCGGAACCACTTTAGAGGAGAAAGCCGCCGTCGATCAATGGCTGGAAGTTGAGTCCCACAACTTCAACGACTTGGTTGTTGCACTTGTCCTTCAAATTGAGGTTCTTCCACGTATGTGTATACCCACCGATTCTTCGGTGGTTCAAGACACCATCAACAAGCTCCAAAACGTGCTGGATGTATACGAGCAGAGGCTGTCCCGGAGCAAGTATCTCGCCGGAGATGAATTCACCATTGCTGATATGTGCCACCTGCCGGGGATTAAGTTTCTGACGACTGACGGCGGCGTTGGGGATTTGATTAAGG
>WT_DNA_254_3
GACAAGGGACCAAACCTCCTCGGAACCACTTTAGAGGAGAAAGCCGCCGTCGATCAATGGCTGGAAGTTGAGTCCCACAACTTCAACGACTTGGTTGTTGCACTTGTCCTTCAAATTGAGGTTCTTCCACGTATGGGTATACCCACCGATTCTTCGGTGGTTCGAGACACCATCAACAAGCTCCAAAACGTGCTGGATGTATACGAGCAGAGGCTGTCCCGGAGCAAGTATCTCGCCGGAGATGAATTCACCATTGCTGATATGTGCCACCTGCCGGGGATTAAGTTTCTGACGACTGACGGCGGCGTTGGGGATTTGATTAAGG
>WT_DNA_255_3
GACAAGGGACCAAACCTCCTCGGAACCACTTTAGAGGAGAAAGCCGCCGTCGATCAATGGCTGGAAGTTGAGTCCCACAACTTCAACGACTTGGTTGTTGCACTTGTCCTTCAAATTGAGGTTCTTCCACGTATGGGTATACCCACCGATTCTTCGGTGGTTCACGACACCATCAACAAGCTCCAAAACGTGCTGGATGTATACGAGCAGAGGCTGTCCCGGAGCAAGTATCTCGCCGGAGATGAATTCACCATTGCTGATATGTGCCACCTGCCGGGGATTAAGTTTCTGACGACTGACGGCGGCGTTGGGGATTTGATTAAGG
>WT_DNA_256_3
GACAAGGGACCAAACCTCCTCGGAACCACTTTAGAGGAGAAAGCCGCCGTCGATCAATGGCTGGAAGTTGAGTCCCACAACTTCAACGACTTGGTTGTTGCACTTGTCCTTCAAATTGAGGTTCTTCCACGTATGGGTATACCCACCGATTCTTCGGTGGTTCAAGACTCCATCAACAAGCTCCAAAACGTGCTGGATGTATACGAGCAGAGGCTGTCCCGGAGCAAGTATCTCGCCGGAGATGAATTCACCATTGCTGATATGTGCCACCTGCCGGGGATTAAGTTTCTGACGACTGACGGCGGCGTTGGGGATTTGATTAAGG
>WT_DNA_257_3
GACAAGGGACCAAACCTCCTCGGAACCACTTTAGAGGAGAAAGCCGCCGTCGATCAATGGCTGGAAGTTGAGTCCCACAACTTCAACGACTTGGTTGTTGCACTTGTCCTTCAAATTGAGGTTCTTCCACGTATGGGTATACCCACCGATTCTTCGGTGGTTCAAGACATCATCAACAAGCTCCAAAACGTGCTGGATGTATACGAGCAGAGGCTGTCCCGGAGCAAGTATCTCGCCGGAGATGAATTCACCATTGCTGATATGTGCCACCTGCCGGGGATTAAGTTTCTGACGACTGACGGCGGCGTTGGGGATTTGATTAAGG
>WT_DNA_258_3
GACAAGGGACCAAACCTCCTCGGAACCACTTTAGAGGAGAAAGCCGCCGTCGATCAATGGCTGGAAGTTGAGTCCCACAACTTCAACGACTTGGTTGTTGCACTTGTCCTTCAAATTGAGGTTCTTCCACGTATGGGTATACCCACCGATTCTTCGGTGGTTCAAGACACCATCAACAAGCTCCAAAACGTGCTGGATGTGTACGAGCAGAGGCTGTCCCGGAGCAAGTATCTCGCCGGAGATGAATTCACCATTGCTGATATGTGCCACCTGCCGGGGATTAAGTTTCTGACGACTGACGGCGGCGTTGGGGATTTGATTAAGG
>WT_DNA_259_3
GACAAGGGACCAAACCTCCTCGGAACCACTTTAGAGGAGAAAGCCGCCGTCGATCAATGGCTGGAAGTTGAGTCCCACAACTTCAACGACTTGGTTGTTGCACTTGTCCTTCAAATTGAGGTTCTTCCACGTATGGGTATACCCACCGATTCTTCGGTGGTTCAAGACACCATCAACAAGCTCCAAAACGTGCTGGATGTATACGAGTAGAGGCTGTCCCGGAGCAAGTATCTCGCCGGAGATGAATTCACCATTGCTGATATGTGCCACCTGCCGGGGATTAAGTTTCTGACGACTGACGGCGGCGTTGGGGATTTGATTAAGG
>WT_DNA_260_3
GACAAGGGACCAAACCTCCTCGGAACCACTTTAGAGGAGAAAGCCGCCGTCGATCAATGGCTGGAAGTTGAGTCCCACAACTTCAACGACTTGGTTGTTGCACTTGTCCTTCAAATTGAGGTTCTTCCACGTATGGGTATACCCACCGATTCTTCGGTGGTTCAAGACACCATCAACAAGCTCCAAAACGTGCTGGATGTATACGAGCAGGGGCTGTCCCGGAGCAAGTATCTCGCCGGAGATGAATTCACCATTGCTGATATGTGCCACCTGCCGGGGATTAAGTTTCTGACGACTGACGGCGGCGTTGGGGATTTGATTAAGG
>WT_DNA_261_3
GACAAGGGACCAAACCTCCTCGGAACCACTTTAGAGGAGAAAGCCGCCGTCGATCAATGGCTGGAAGTTGAGTCCCACAACTTCAACGACTTGGTTGTTGCACTTGTCCTTCAAATTGAGGTTCTTCCACGTATGGGTATACCCACCGATTCTTCGGTGGTTCAAGACACCATCAACAAGCTCCAAAACGTGCTGGATGTATACGAGCAGAGGCTGTCCCGGGGCAAGTATCTCGCCGGAGATGAATTCACCATTGCTGATATGTGCCACCTGCCGGGGATTAAGTTTCTGACGACTGACGGCGGCGTTGGGGATTTGATTAAGG
>WT_DNA_262_3
GACAAGGGACCAAACCTCCTCGGAACCACTTTAGAGGAGAAAGCCGCCGTCGATCAATGGCTGGAAGTTGAGTCCCACAACTTCAACGACTTGGTTGTTGCACTTGTCCTTCAAATTGAGGTTCTTCCACGTATGGGTATACCCACCGATTCTTCGGTGGTTCAAGACACCATCAACAAGCTCCAAAACGTGCTGGATGTATACGAGCAGAGGCTGTCCCGGAGCAAGTGTCTCGCCGGAGATGAATTCACCATTGCTGATATGTGCCACCTGCCGGGGATTAAGTTTCTGACGACTGACGGCGGCGTTGGGGATTTGATTAAGG
>WT_DNA_263_3
GACAAGGGACCAAACCTCCTCGGAACCACTTTAGAGGAGAAAGCCGCCGTCGATCAATGGCTGGAAGTTGAGTCCCACAACTTCAACGACTTGGTTGTTGCACTTGTCCTTCAAATTGAGGTTCTTCCACGTATGGGTATACCCACCGATTCTTCGGTGGTTCAAGACACCATCAACAAGCTCCAAAACGTGCTGGATGTATACGAGCAGAGGCTGTCCCGGAGCAAGTATCTCGTCGGAGATGAATTCACCATTGCTGATATGTGCCACCTGCCGGGGATTAAGTTTCTGACGACTGACGGCGGCGTTGGGGATTTGATTAAGG
>WT_DNA_264_3
GACAAGGGACCAAACCTCCTCGGAACCACTTTAGAGGAGAAAGCCGCCGTCGATCAATGGCTGGAAGTTGAGTCCCACAACTTCAACGACTTGGTTGTTGCACTTGTCCTTCAAATTGAGGTTCTTCCACGTATGGGTATACCCACCGATTCTTCGGTGGTTCAAGACACCATCAACAAGCTCCAAAACGTGCTGGATGTATACGAGCAGAGGCTGTCCCGGAGCAAGTATCTCGCCGGAGATGAATTCTCCATTGCTGATATGTGCCACCTGCCGGGGATTAAGTTTCTGACGACTGACGGCGGCGTTGGGGATTTGATTAAGG
>WT_DNA_265_3
GACAAGGGACCAAACCTCCTCGGAACCACTTTAGAGGAGAAAGCCGCCGTCGATCAATGGCTGGAAGTTGAGTCCCACAACTTCAACGACTTGGTTGTTGCACTTGTCCTTCAAATTGAGGTTCTTCCACGTATGGGTATACCCACCGATTCTTCGGTGGTTCAAGACACCATCAACAAGCTCCAAAACGTGCTGGATGTATACGAGCAGAGGCTGTCCCGGAGCAAGTATCTCGCCGGAGATGAATTCACCATTGCTGGTATGTGCCACCTGCCGGGGATTAAGTTTCTGACGACTGACGGCGGCGTTGGGGATTTGATTAAGG
>WT_DNA_266_3
GACAAGGGACCAAACCTCCTCGGAACCACTTTAGAGGAGAAAGCCGCCGTCGATCAATGGCTGGAAGTTGAGTCCCACAACTTCAACGACTTGGTTGTTGCACTTGTCCTTCAAATTGAGGTTCTTCCACGTATGGGTATACCCACCGATTCTTCGGTGGTTCAAGACACCATCAACAAGCTCCAAAACGTGCTGGATGTATACGAGCAGAGGCTGTCCCGGAGCAAGTATCTCGCCGGAGATGAATTCACCATTGCTGATATGTGCCTCCTGCCGGGGATTAAGTTTCTGACGACTGACGGCGGCGTTGGGGATTTGATTAAGG
>WT_DNA_267_3
GACAAGGGACCAAACCTCCTCGGAACCACTTTAGAGGAGAAAGCCGCCGTCGATCAATGGCTGGAAGTTGAGTCCCACAACTTCAACGACTTGGTTGTTGCACTTGTCCTTCAAATTGAGGTTCTTCCACGTATGGGTATACCCACCGATTCTTCGGTGGTTCAAGACACCATCAACAAGCTCCAAAACGTGCTGGATGTATACGAGCAGAGGCTGTCCCGGAGCAAGTATCTCGCCGGAGATGAATTCACCATTGCTGATATGTGCCACTTGCCGGGGATTAAGTTTCTGACGACTGACGGCGGCGTTGGGGATTTGATTAAGG
>WT_DNA_268_3
GACAAGGGACCAAACCTCCTCGGAACCACTTTAGAGGAGAAAGCCGCCGTCGATCAATGGCTGGAAGTTGAGTCCCACAACTTCAACGACTTGGTTGTTGCACTTGTCCTTCAAATTGAGGTTCTTCCACGTATGGGTATACCCACCGATTCTTCGGTGGTTCAAGACACCATCAACAAGCTCCAAAACGTGCTGGATGTATACGAGCAGAGGCTGTCCCGGAGCAAGTATCTCGCCGGAGATGAATTCACCATTGCTGATATGTGCCACCTGCTGGGGATTAAGTTTCTGACGACTGACGGCGGCGTTGGGGATTTGATTAAGG
>WT_DNA_269_3
GACAAGGGACCAAACCTCCTCGGAACCACTTTAGAGGAGAAAGCCGCCGTCGATCAATGGCTGGAAGTTGAGTCCCACAACTTCAACGACTTGGTTGTTGCACTTGTCCTTCAAATTGAGGTTCTTCCACGTATGGGTATACCCACCGATTCTTCGGTGGTTCAAGACACCATCAACAAGCTCCAAAACGTGCTGGATGTATACGAGCAGAGGCTGTCCCGGAGCAAGTATCTCGCCGGAGATGAATTCACCATTGCTGATATGTGCCACCTGCCGGGGATTTAGTTTCTGACGACTGACGGCGGCGTTGGGGATTTGATTAAGG
>WT_DNA_270_3
GACAAGGGACCAAACCTCCTCGGAACCACTTTAGAGGAGAAAGCCGCCGTCGATCAATGGCTGGAAGTTGAGTCCCACAACTTCAACGACTTGGTTGTTGCACTTGTCCTTCAAATTGAGGTTCTTCCACGTATGGGTATACCCACCGATTCTTCGGTGGTTCAAGACACCATCAACAAGCTCCAAAACGTGCTGGATGTATACGAGCAGAGGCTGTCCCGGAGCAAGTATCTCGCCGGAGATGAATTCACCATTGCTGATATGTGCCACCTGCCGGGGATTCAGTTTCTGACGACTGACGGCGGCGTTGGGGATTTGATTAAGG
>WT_DNA_271_3
GACAAGGGACCAAACCTCCTCGGAACCACTTTAGAGGAGAAAGCCGCCGTCGATCAATGGCTGGAAGTTGAGTCCCACAACTTCAACGACTTGGTTGTTGCACTTGTCCTTCAAATTGAGGTTCTTCCACGTATGGGTATACCCACCGATTCTTCGGTGGTTCAAGACACCATCAACAAGCTCCAAAACGTGCTGGATGTATACGAGCAGAGGCTGTCCCGGAGCAAGTATCTCGCCGGAGATGAATTCACCATTGCTGATATGTGCCACCTGCCGGGGATTAAGTTTCTGACGACTGACGGCGGCGTTGGTGATTTGATTAAGG
>WT_DNA_272_3
GACAAGGGACCAAACCTCCTCGGAACCACTTTAGAGGAGAAAGCCGCCGTCGATCAATGGCTGGAAGTTGAGTCCCACAACTTCAACGACTTGGTTGTTGCACTTGTCCTTCAAATTGAGGTTCTTCCACGTATGGGTATACCCACCGATTCTTCGGTGGTTCAAGACACCATCAACAAGCTCCAAAACGTGCTGGATGTATACGAGCAGAGGCTGTCCCGGAGCAAGTATCTCGCCGGAGATGAATTCACCATTGCTGATATGTGCCACCTGCCGGGGATTAAGTTTCTGACGACTGACGGCGGCGTTGGGGGTTTGATTAAGG
>WT_DNA_273_3
GACAAGGGACCAAACCTCCTCGGAACCACTTTAGAGGAGAAAGCCGCCGTCGATCAATGGCTGGAAGTTGAGTCCCACAACTTCAACGACTTGGTTGTTGCACTTGTCCTTCAAATTGAGGTTCTTCCACGTATGGGTATACCCACCGATTCTTCGGTGGTTCAAGACACCATCAACAAGCTCCAAAACGTGCTGGATGTATACGAGCAGAGGCTGTCCCGGAGCAAGTATCTCGCCGGAGATGAATTCACCATTGCTGATATGTGCCACCTGCCGGGGATTAAGTTTCTGACGACTGACGGCGGCGTTGGGGCTTTGATTAAGG
>WT_DNA_274_3
GACAAGGGACCAAACCTCCTCGGAACCACTTTAGAGGAGAAAGCCGCCGTCGATCAATGGCTGGAAGTTGAGTCCCACAACTTCAACGACTTGGTTGTTGCACTTGTCCTTCAAATTGAGGTTCTTCCACGTATGGGTATACCCACCGATTCTTCGGTGGTTCAAGACACCATCAACAAGCTCCAAAACGTGCTGGATGTATACGAGCAGAGGCTGTCCCGGAGCAAGTATCTCGCCGGAGATGAATTCACCATTGCTGATATGTGCCACCTGCCGGGGATTAAGTTTCTGACGACTGACGGCGGCGTTGGGGATTTGTTAAGG
>WT_DNA_275_3
GACAAGGGACCAAACCTCCTCGGAACCACTTTAGAGGAGAAAGCCGCCGTCGATCAATGGCTGGAAGTTGAGTCCCACAACTTCAACGACTTGGTTGTTGCACTTGTCCTTCAAATTGAGGTTCTTCCACGTATGGGTATACCCACCGATTCTTCGGTGGTTCAAGACACCATCAACAAGCTCCAAAACGTGCTGGATGTATACGAGCAGAGGCTGTCCCGGAGCAAGTATCTCGCCGGAGATGAATTCACCATTGCTGATATGTGCCACCTGCCGGGGATTAAGTTTCTGACGACTGACGGCGGCGTTGAGGATTTGATTAAGG
>WT_DNA_276_3
GACAAGGGACCAAACCTCCTCGGAACCACTTTAGAGGAGAAAGCCGCCGTCGATCAATGGCTGGAAGTTGAGTCCCACAACTTCAACGACTTGGTTGTTGCACTTGTCCTTCAAATTGAGGTTCTTCCACGTATGGGTATACCCACCGATTCTTCGGTGGTTCAAGACACCATCAACAAGCTCCAAAACGTGCTGGATGTATACGAGCAGAGGCTGTCCCGGAGCAAGTATCTCGCCGGAGATGAATTCACCATTGCTGATATGTGCCACCTGCCGGGGATTAAGTTTCTGACGACTGACGGCGGCATTGGGGATTTGATTAAGG
>WT_DNA_277_3
GACAAGGGACCAAACCTCCTCGGAACCACTTTAGAGGAGAAAGCCGCCGTCGATCAATGGCTGGAAGTTGAGTCCCACAACTTCAACGACTTGGTTGTTGCACTTGTCCTTCAAATTGAGGTTCTTCCACGTATGGGTATACCCACCGATTCTTCGGTGGTTCAAGACACCATCAACAAGCTCCAAAACGTGCTGGATGTATACGAGCAGAGGCTGTCCCGGAGCAAGTATCTCGCCGGAGATGAATTCACCATTGCTGATATGTGCCACCTGCCGGGGATTAAGTTTCTGACGACTGACGGCGGAGTTGGGGATTTGATTAAGG
>WT_DNA_278_3
GACAAGGGACCAAACCTCCTCGGAACCACTTTAGAGGAGAAAGCCGCCGTCGATCAATGGCTGGAAGTTGAGTCCCACAACTTCAACGACTTGGTTGTTGCACTTGTCCTTCAAATTGAGGTTCTTCCACGTATGGGTATACCCACCGATTCTTCGGTGGTTCAAGACACCATCAACAAGCTCCAAAACGTGCTGGATGTATACGAGCAGAGGCTGTCCCGGAGCAAGTATCTCGCCGGAGATGAATTCACCATTGCTGATATGTGCCACCTGCCGGGGATTAAGTTTCTGACGACCGACGGCGGCGTTGGGGATTTGATTAAGG
>WT_DNA_279_3
GACAAGGGACCAAACCTCCTCGGAACCACTTTAGAGGAGAAAGCCGCCGTCGATCAATGGCTGGAAGTTGAGTCCCACAACTTCAACGACTTGGTTGTTGCACTTGTCCTTCAAATTGAGGTTCTTCCACGTATGGGTATACCCACCGATTCTTCGGTGGTTCAAGACACCATCAACAAGCTCCAAAACGTGCTGGATGTATACGAGCAGAGGCTGTCCCGGAGCAAGTATCTCGCCGGAGATGAATTCACCATTGCTGATATGTGCCACCTGCCGGGGATTAAGTTTCTAACGACTGACGGCGGCGTTGGGGATTTGATTAAGG
>WT_DNA_280_3
GACAAGGGACCAAACCTCCTCGGAACCACTTTAGAGGAGAAAGCCGCCGTCGATCAATGGCTGGAAGTTGAGTCCCACAACTTCAACGACTTGGTTGTTGCACTTGTCCTTCAAATTGAGGTTCTTCCACGTATGGGTATACCCACCGATTCTTCGGTGGTTCAAGACACCATCAACAAGCTCCAAAACGTGCTGGATGTATACGAGCAGAGGCTGTCCCGGAGCAAGTATCTCGCCGGAGATGAATTCACCATTGCTGATATATGCCACCTGCCGGGGATTAAGTTTCTGACGACTGACGGCGGCGTTGGGGATTTGATTAAGG
>WT_DNA_281_3
GACAAGGGACCAAACCTCCTCGGAACCACTTTAGAGGAGAAAGCCGCCGTCGATCAATGGCTGGAAGTTGAGTCCCACAACTTCAACGACTTGGTTGTTGCACTTGTCCTTCAAATTGAGGTTCTTCCACGTATGGGTATACCCACCGATTCTTCGGTGGTTCAAGACACCATCAACAAGCTCCAAAACGTGCTGGATGTATACGAGCAGAGGCTGTCCCGGAGCAAGTATCTCGCCGGAGATGAATTCACCATTACTGATATGTGCCACCTGCCGGGGATTAAGTTTCTGACGACTGACGGCGGCGTTGGGGATTTGATTAAGG
>WT_DNA_282_3
GACAAGGGACCAAACCTCCTCGGAACCACTTTAGAGGAGAAAGCCGCCGTCGATCAATGGCTGGAAGTTGAGTCCCACAACTTCAACGACTTGGTTGTTGCACTTGTCCTTCAAATTGAGGTTCTTCCACGTATGGGTATACCCACCGATTCTTCGGTGGTTCAAGACACCATCAACAAGCTCCAAAACGTGCTGGATGTATACGAGCAGAGGCTGTCCCGGAGCAAGTATCTCGCCGGAGATGAATCCACCATTGCTGATATGTGCCACCTGCCGGGGATTAAGTTTCTGACGACTGACGGCGGCGTTGGGGATTTGATTAAGG
>WT_DNA_283_3
GACAAGGGACCAAACCTCCTCGGAACCACTTTAGAGGAGAAAGCCGCCGTCGATCAATGGCTGGAAGTTGAGTCCCACAACTTCAACGACTTGGTTGTTGCACTTGTCCTTCAAATTGAGGTTCTTCCACGTATGGGTATACCCACCGATTCTTCGGTGGTTCAAGACACCATCAACAAGCTCCAAAACGTGCTGGATGTATACGAGCAGAGGCTGTCCCGGAGCAAGTACCTCGCCGGAGATGAATTCACCATTGCTGATATGTGCCACCTGCCGGGGATTAAGTTTCTGACGACTGACGGCGGCGTTGGGGATTTGATTAAGG
>WT_DNA_284_3
GACAAGGGACCAAACCTCCTCGGAACCACTTTAGAGGAGAAAGCCGCCGTCGATCAATGGCTGGAAGTTGAGTCCCACAACTTCAACGACTTGGTTGTTGCACTTGTCCTTCAAATTGAGGTTCTTCCACGTATGGGTATACCCACCGATTCTTCGGTGGTTCAAGACACCATCAACAAGCTCCAAAACGTGCTGGATGTATACGAGCAGAGGCTGTCCCGGAACAAGTATCTCGCCGGAGATGAATTCACCATTGCTGATATGTGCCACCTGCCGGGGATTAAGTTTCTGACGACTGACGGCGGCGTTGGGGATTTGATTAAGG
>WT_DNA_285_3
GACAAGGGACCAAACCTCCTCGGAACCACTTTAGAGGAGAAAGCCGCCGTCGATCAATGGCTGGAAGTTGAGTCCCACAACTTCAACGACTTGGTTGTTGCACTTGTCCTTCAAATTGAGGTTCTTCCACGTATGGGTATACCCACCGATTCTTCGGTGGTTCAAGACACCATCAACAAGCTCCAAAACGCGCTGGATGTATACGAGCAGAGGCTGTCCCGGAGCAAGTATCTCGCCGGAGATGAATTCACCATTGCTGATATGTGCCACCTGCCGGGGATTAAGTTTCTGACGACTGACGGCGGCGTTGGGGATTTGATTAAGG
>WT_DNA_286_3
GACAAGGGACCAAACCTCCTCGGAACCACTTTAGAGGAGAAAGCCGCCGTCGATCAATGGCTGGAAGTTGAGTCCCACAACTTCAACGACTTGGTTGTTGCACTTGTCCTTCAAATTGAGGTTCTTCCACGTATGGGTATACCCACCGATTCTTCGGTGGCTCAAGACACCATCAACAAGCTCCAAAACGTGCTGGATGTATACGAGCAGAGGCTGTCCCGGAGCAAGTATCTCGCCGGAGATGAATTCACCATTGCTGATATGTGCCACCTGCCGGGGATTAAGTTTCTGACGACTGACGGCGGCGTTGGGGATTTGATTAAGG
>WT_DNA_287_3
GACAAGGGACCAAACCTCCTCGGAACCACTTTAGAGGAGAAAGCCGCCGTCGATCAATGGCTGGAAGTTGAGTCCCACAACTTCAACGACTTGGTTGTTGCACTTGTCCTTCAAATTGAGGTTCTTCCACGTATGGGTATACCCACCGATTCTTCGGTAGTTCAAGACACCATCAACAAGCTCCAAAACGTGCTGGATGTATACGAGCAGAGGCTGTCCCGGAGCAAGTATCTCGCCGGAGATGAATTCACCATTGCTGATATGTGCCACCTGCCGGGGATTAAGTTTCTGACGACTGACGGCGGCGTTGGGGATTTGATTAAGG
>WT_DNA_288_3
GACAAGGGACCAAACCTCCTCGGAACCACTTTAGAGGAGAAAGCCGCCGTCGATCAATGGCTGGAAGTTGAGTCCCACAACTTCAACGACTTGGTTGTTGCACTTGTCCTTCAAATTGAGGTTCTTCCACGTATGGATATACCCACCGATTCTTCGGTGGTTCAAGACACCATCAACAAGCTCCAAAACGTGCTGGATGTATACGAGCAGAGGCTGTCCCGGAGCAAGTATCTCGCCGGAGATGAATTCACCATTGCTGATATGTGCCACCTGCCGGGGATTAAGTTTCTGACGACTGACGGCGGCGTTGGGGATTTGATTAAGG
>WT_DNA_289_3
GACAAGGGACCAAACCTCCTCGGAACCACTTTAGAGGAGAAAGCCGCCGTCGATCAATGGCTGGAAGTTGAGTCCCACAACTTCAACGACTTGGTTGTTGCACTTGTCCTTCAAATTGAGGTTCCTCCACGTATGGGTATACCCACCGATTCTTCGGTGGTTCAAGACACCATCAACAAGCTCCAAAACGTGCTGGATGTATACGAGCAGAGGCTGTCCCGGAGCAAGTATCTCGCCGGAGATGAATTCACCATTGCTGATATGTGCCACCTGCCGGGGATTAAGTTTCTGACGACTGACGGCGGCGTTGGGGATTTGATTAAGG
>WT_DNA_290_3
GACAAGGGACCAAACCTCCTCGGAACCACTTTAGAGGAGAAAGCCGCCGTCGATCAATGGCTGGAAGTTGAGTCCCACAACTTCAACGACTTGGTTGTTGCACTCGTCCTTCAAATTGAGGTTCTTCCACGTATGGGTATACCCACCGATTCTTCGGTGGTTCAAGACACCATCAACAAGCTCCAAAACGTGCTGGATGTATACGAGCAGAGGCTGTCCCGGAGCAAGTATCTCGCCGGAGATGAATTCACCATTGCTGATATGTGCCACCTGCCGGGGATTAAGTTTCTGACGACTGACGGCGGCGTTGGGGATTTGATTAAGG
>WT_DNA_291_3
GACAAGGGACCAAACCTCCTCGGAACCACTTTAGAGGAGAAAGCCGCCGTCGATCAATGGCTGGAAGTTGAGTCCAACAACTTCAACGACTTGGTTGTTGCATTTGTCCTTCAAATTGAGGTTCTTCCACGTATGGGTATACCCACCGATTCTTCGGTGGTTCAAGACACCATCAACAAGCTCCAAAACGTGCTGGATGTATACGAGCAGAGGCTGTCCCGGAGCAAGTATCTCGCCGGAGATGAATTCACCATTGCTGATATGTGCCACCTGCCGGGGATTAAGTTTCTGACGACTGACGGCGGCGTTGGGGATTTGATTAAGG
>WT_DNA_292_3
GACAAGGGACCAAACCTCCTCGGAACCACTTTAGAGGAGAAAGCCGCCGTCGATCAATGGCTGGAAGCTGAGTCCCACAACTTCAACGACTTGGTTGTTGCACTTGTCCTTCAAATTGAGGTTCTTCCACGTATGGGTATACCCACCGATTCTTCGGTGGTTCAAGACACCATCAACAAGCTCCAAAACGTGCTGGATGTATACGAGCAGAGGCTGTCCCGGAGCAAGTATCTCGCCGGAGATGAATTCACCATTGCTGATATGTGCCACCTGCCGGGGATTAAGTTTCTGACGACTGACGGCGGCGTTGGGGATTTGATTAAGG
>WT_DNA_293_3
GACAAGGGACCAAACCTCCTCGGAACCACTTTAGAGGAGAAAGCCGCCGTCGATCAATGGCTAGAAGTTGAGTCCCACAACTTCAACGACTTGGTTGTTGCACTTGTCCTTCAAATTGAGGTTCTTCCACGTATGGGTATACCCACCGATTCTTCGGTGGTTCAAGACACCATCAACAAGCTCCAAAACGTGCTGGATGTATACGAGCAGAGGCTGTCCCGGAGCAAGTATCTCGCCGGAGATGAATTCACCATTGCTGATATGTGCCACCTGCCGGGGATTAAGTTTCTGACGACTGACGGCGGCGTTGGGGATTTGATTAAGG
>WT_DNA_294_3
GACAAGGGACCAAACCTCCTCGGAACCACTTTAGAGGAGAAAGCCGCCGTCGATCAATGGCCGGAAGTTGAGTCCCACAACTTCAACGACTTGGTTGTTGCACTTGTCCTTCAAATTGAGGTTCTTCCACGTATGGGTATACCCACCGATTCTTCGGTGGTTCAAGACACCATCAACAAGCTCCAAAACGTGCTGGATGTATACGAGCAGAGGCTGTCCCGGAGCAAGTATCTCGCCGGAGATGAATTCACCATTGCTGATATGTGCCACCTGCCGGGGATTAAGTTTCTGACGACTGACGGCGGCGTTGGGGATTTGATTAAGG
>WT_DNA_295_3
GACAAGGGACCAAACCTCCTCGGAACCACTTTAGAGGAGAAAGCCGCCATCGATCAATGGCTGGAAGTTGAGTCCCACAACTTCAACGACTTGGTTGTTGCATTTGTCCTTCAAATTGAGGTTCTTCCACGTATGGGTATACCCACCGATTCTTCGGTGGTTCAAGACACCATCAACAAGCTCCAAAACGTGCTGGATGTATACGAGCAGAGGCTGTCCCGGAGCAAGTATCTCGCCGGAGATGAATTCACCATTGCTGATATGTGCCACCTGCCGGGGATTAAGTTTCTGACGACTGACGGCGGCGTTGGGGATTTGATTAAGG
>WT_DNA_296_3
GACAAGGGACCAAACCTCCTCGGAACCACTTTAGAGGAGAAAGCCACCGTCGATCAATGGCTGGAAGTTGAGTCCCACAACTTCAACGACTTGGTTGTTGCATTTGTCCTTCAAATTGAGGTTCTTCCACGTATGGGTATACCCACCGATTCTTCGGTGGTTCAAGACACCATCAACAAGCTCCAAAACGTGCTGGATGTATACGAGCAGAGGCTGTCCCGGAGCAAGTATCTCGCCGGAGATGAATTCACCATTGCTGATATGTGCCACCTGCCGGGGATTAAGTTTCTGACGACTGACGGCGGCGTTGGGGATTTGATTAAGG
>WT_DNA_297_3
GACAAGGGACCAAACCTCCTCGGAACCACCTTAGAGGAGAAAGCCGCCGTCGATCAATGGCTGGAAGTTGAGTCCCACAACTTCAACGACTTGGTTGTTGCATTTGTCCTTCAAATTGAGGTTCTTCCACGTATGGGTATACCCACCGATTCTTCGGTGGTTCAAGACACCATCAACAAGCTCCAAAACGTGCTGGATGTATACGAGCAGAGGCTGTCCCGGAGCAAGTATCTCGCCGGAGATGAATTCACCATTGCTGATATGTGCCACCTGCCGGGGATTAAGTTTCTGACGACTGACGGCGGCGTTGGGGATTTGATTAAGG
>WT_DNA_298_3
GACAAGGGACCAAACCTCCATGGGGGTTTCTACGTATGTCCTCTTTTTGTACTTAAAGAATCCTTGGTGCATAGTGTAGTTGGGGATTTGATTAAGG
>WT_DNA_299_3
GACAAGGGACCAAACCTACTCGGAACCACTTTAGAGGAGAAAGCCGCCGTCGATCAATGGCTGGAAGTTGAGTCCCACAACTTCAACGACTTGGTTGTTGCACTTGTCCTTCAAATTGAGGTTCTTCCACGTATGGGTATACCCACCGATTCTTCGGTGGTTCAAGACACCATCAACAAGCTCCAAAACGTGCTGGATGTATACGAGCAGAGGCTGTCCCGGAGCAAGTATCTCGCCGGAGATGAATTCACCATTGCTGATATGTGCCACCTGCCGGGGATTAAGTTTCTGACGACTGACGGCGGCGTTGGGGATTTGATTAAGG
>WT_DNA_300_3
GACAAGGGACCAAACCCCCTCGGAACCACTTTAGAGGAGAAAGCCGCCGTCGATCAATGGCTGGAAGTTGAGTCCCACAACTTCAACGACTTGGTTGTTGCATTTGTCCTTCAAATTGAGGTTCTTCCACGTATGGGTATACCCACCGATTCTTCGGTGGTTCAAGACACCATCAACAAGCTCCAAAACGTGCTGGATGTATACGAGCAGAGGCTGTCCCGGAGCAAGTATCTCGCCGGAGATGAATTCACCATTGCTGATATGTGCCACCTGCCGGGGATTAAGTTTCTGACGACTGACGGCGGCGTTGGGGATTTGATTAAGG
>WT_DNA_301_3
GACAAGGGACCAAACATCCTCGGAACCACTTTAGAGGAGAAAGCCGCCGTCGATCAATGGCTGGAAGTTGAGTCCCACAACTTCAACGACTTGGTTGTTGCACTTGTCCTTCAAATTGAGGTTCTTCCACGTATGGGTATACCCACCGATTCTTCGGTGGTTCAAGACACCATCAACAAGCTCCAAAACGTGCTGGATGTATACGAGCAGAGGCTGTCCCGGAGCAAGTATCTCGCCGGAGATGAATTCACCATTGCTGATATGTGCCACCTGCCGGGGATTAAGTTTCTGACGACTGACGGCGGCGTTGGGGATTTGATTAAGG
>WT_DNA_302_3
GACAAGGGACAAACCTCCTCGGAACCACTTTAGAGGAGAAAGCCGCCGTCGATCAATGGCTGGAAGTTGAGTCCCACAACTTCAACGACTTGGTTGTTGCATTTGTCCTTCAAATTGAGGTTCTTCCACGTATGGGTATACCCACCGATTCTTCGGTGGTTCAAGACACCATCAACAAGCTCCAAAACGTGCTGGATGTATACGAGCAGAGGCTGTCCCGGAGCAAGTATCTCGCCGGAGATGAATTCACCATTGCTGATATGTGCCACCTGCCGGGGATTAAGTTTCTGACGACTGACGGCGGCGTTGGGGATTTGATTAAGG
>WT_DNA_303_3
GACAAGGGAACCAAACCTCCTCGGAACCACTTTAGAGGAGAAAGCCGCCGTCGATCAATGGCTGGAAGTTGAGTCCCACAACTTCAACGACTTGGTTGTTGCACTTGTCCTTCAAATTGAGGTTCTTCCACGTATGGGTATACCCACCGATTCTTCGGTGGTTCAAGACACCATCAACAAGCTCCAAAACGTGCTGGATGTATACGAGCAGAGGCTGTCCCGGAGCAAGTATCTCGCCGGAGATGAATTCACCATTGCTGATATGTGCCACCTGCCGGGGATTAAGTTTCTGACGACTGACGGCGGCGTTGGGGATTTGATTAAGG
>WT_DNA_304_3
GACAAGGCACCAAACCTCCTCGGAACCACTTTAGAGGAGAAAGCCGCCGTCGATCAATGGCTGGAAGTTGAGTCCCACAACTTCAACGACTTGGTTGTTGCATTTGTCCTTCAAATTGAGGTTCTTCCACGTATGGGTATACCCACCGATTCTTCGGTGGTTCAAGACACCATCAACAAGCTCCAAAACGTGCTGGATGTATACGAGCAGAGGCTGTCCCGGAGCAAGTATCTCGCCGGAGATGAATTCACCATTGCTGATATGTGCCACCTGCCGGGGATTAAGTTTCTGACGACTGACGGCGGCGTTGGGGATTTGATTAAGG
>WT_DNA_305_3
AACAAGGGACCAAACCTCCTCGGAACCACTTTAGAGGAGAAAGCCGCCGTCGATCAATGGCTGGAAGTTGAGTCCCACAACTTCAACGACTTGGTTGTTGCATTTGTCCTTCAAATTGAGGTTCTTCCACGTATGGGTATACCCACCGATTCTTCGGTGGTTCAAGACACCATCAACAAGCTCCAAAACGTGCTGGATGTATACGAGCAGAGGCTGTCCCGGAGCAAGTATCTCGCCGGAGATGAATTCACCATTGCTGATATGTGCCACCTGCCGGGGATTAAGTTTCTGACGACTGACGGCGGCGTTGGGGATTTGATTAAGG
>WT_DNA_306_2
TACAAGGGACCAAACCTCCTCGGAACCACTTTAGAGGAGAAAGCCGCCGTCGATCAATGGCTGGAAGTTGAGTCCCACAACTTCAACGACTTGGTTGTTGCATTTGTCCTTCAAATTGAGGTTCTTCCACGTATGGGTATACCCACCGATTCTTCGGTGGTTCAAGACACCATCAACAAGCTCCAAAACGTGCTGGATGTATACGAGCAGAGGCTGTCCCGGAGCAAGTATCTCGCCGGAGATGAATTCACCATTGCTGATATGTGCCACCTGCCGGGGATTAAGTTTCTGACGACTGACGGCGGCGTTGGGGATTTGATTAAGG
>WT_DNA_307_2
GAGACTTCTTGAACGCGGTTATACTGTTCGTGCCACTGTTCGTGATCCCGGGAATTTGAAGAAGGTTCAACATCTTCTAGAGCTACCAAAAGCCAGCACGAATTTGACGTTGTTGAAGGCGGACTTGACAGAAGAAGGAAGCTTTGATGAAGCCATTCATGGCTGTCATGGTGTTTTTCACGTAGCTACTCCCATGGACTTCGAATCCAAAGACCCCGAGAATGAAGTGATCAAACCAACAATTGATGGGTTTTTGAGCATTATAAGGTCGTGTGTAAAGGCAAAGACAGTGAAGAAGCTGGTTTTCACATCATCTGCTG
>WT_DNA_308_2
GAGACTTCTTGAACGCGGTTATACTGTTCGTGCCACTGTTCGTGATCCCGGGAATCTGAAGAAGGTTCAACATCTTCTAGAGCTACCAAAAGCCAGCACGAATTTGACGTTGTTGAAGGCGGACTTGACAGAAGAAGGAAGCTTTGATGAAGCCATTCATGGCTGTCATGGTGTTTTTCACGTGGCTACTCCCATGGACTTCGAATCCAAAGACCCCGAGAATGAAGTGATCAAACCAACAATTGATGGGTTTTTGAGCATTATAAGGTCGTGTGTAAAGGCAAAGACAGTGAAGAAGCTGGTTTTCACATCATCTGCTG
>WT_DNA_309_2
GACCAGGGACCAAACCTCCTCGGAACCACTTTAGAGGAGAAAGCCGCCGTCGATCAATGGCTGGAAGTTGAGTCCCACAACTTCAACGACTTGGTTGTTGCATTTGTCCTTCAAATTGAGGTTCTTCCACGTATGGGTATACCCACCGATTCTTCGGTGGTTCAAGACACCATCAACAAGCTCCAAAACGTGCTGGATGTATACGAGCAGAGGCTGTCCCGGAGCAAGTATCTCGCCGGAGATGAATTCACCATTGCTGATATGTGCCACCTGCCGGGGATTAAGTTTCTGACGACTGACGGCGGCGTTGGGGATTTGATTAAGG
>WT_DNA_310_2
GACCAAGGGACCAAACCTCCTCGGAACCACTTTAGAGGAGAAAGCCGCCGTCGATCAATGGCTGGAAGTTGAGTCCCACAACTTCAACGACTTGGTTGTTGCACTTGTCCTTCAAATTGAGGTTCTTCCACGTATGGGTATACCCACCGATTCTTCGGTGGTTCAAGACACCATCAACAAGCTCCAAAACGTGCTGGATGTATACGAGCAGAGGCTGTCCCGGAGCAAGTATCTCGCCGGAGATGAATTCACCATTGCTGATATGTGCCACCTGCCGGGGATTAAGTTTCTGACGACTGACGGCGGCGTTGGGGATTTGATTAAGG
>WT_DNA_311_2
GACATGGGACCAAACCTCCTCGGAACCACTTTAGAGGAGAAAGCCGCCGTCGATCAATGGCTGGAAGTTGAGTCCCACAACTTCAACGACTTGGTTGTTGCACTTGTCCTTCAAATTGAGGTTCTTCCACGTATGGGTATACCCACCGATTCTTCGGTGGTTCAAGACACCATCAACAAGCTCCAAAACGTGCTGGATGTATACGAGCAGAGGCTGTCCCGGAGCAAGTATCTCGCCGGAGATGAATTCACCATTGCTGATATGTGCCACCTGCCGGGGATTAAGTTTCTGACGACTGACGGCGGCGTTGGGGATTTGATTAAGG
>WT_DNA_312_2
GACAGGGGACCAAACCTCCTCGGAACCACTTTAGAGGAGAAAGCCGCCGTCGATCAATGGCTGGAAGTTGAGTCCCACAACTTCAACGACTTGGTTGTTGCATTTGTCCTTCAAATTGAGGTTCTTCCACGTATGGGTATACCCACCGATTCTTCGGTGGTTCAAGACACCATCAACAAGCTCCAAAACGTGCTGGATGTATACGAGCAGAGGCTGTCCCGGAGCAAGTATCTCGCCGGAGATGAATTCACCATTGCTGATATGTGCCACCTGCCGGGGATTAAGTTTCTGACGACTGACGGCGGCGTTGGGGATTTGATTAAGG
>WT_DNA_313_2
GACAATGGACCAAACCTCCTCGGAACCACTTTAGAGGAGAAAGCCGCCGTCGATCAATGGCTGGAAGTTGAGTCCCACAACTTCAACGACTTGGTTGTTGCACTTGTCCTTCAAATTGAGGTTCTTCCACGTATGGGTATACCCACCGATTCTTCGGTGGTTCAAGACACCATCAACAAGCTCCAAAACGTGCTGGATGTATACGAGCAGAGGCTGTCCCGGAGCAAGTATCTCGCCGGAGATGAATTCACCATTGCTGATATGTGCCACCTGCCGGGGATTAAGTTTCTGACGACTGACGGCGGCGTTGGGGATTTGATTAAGG
>WT_DNA_314_2
GACAAGTGACCAAACCTCCTCGGAACCACTTTAGAGGAGAAAGCCGCCGTCGATCAATGGCTGGAAGTTGAGTCCCACAACTTCAACGACTTGGTTGTTGCACTTGTCCTTCAAATTGAGGTTCTTCCACGTATGGGTATACCCACCGATTCTTCGGTGGTTCAAGACACCATCAACAAGCTCCAAAACGTGCTGGATGTATACGAGCAGAGGCTGTCCCGGAGCAAGTATCTCGCCGGAGATGAATTCACCATTGCTGATATGTGCCACCTGCCGGGGATTAAGTTTCTGACGACTGACGGCGGCGTTGGGGATTTGATTAAGG
>WT_DNA_315_2
GACAAGGGTCCAAACCTCCTCGGAACCACTTTAGAGGAGAAAGCCGCCGTCGATCAATGGCTGGAAGTTGAGTCCCACAACTTCAACGACTTGGTTGTTGCATTTGTCCTTCAAATTGAGGTTCTTCCACGTATGGGTATACCCACCGATTCTTCGGTGGTTCAAGACACCATCAACAAGCTCCAAAACGTGCTGGATGTATACGAGCAGAGGCTGTCCCGGAGCAAGTATCTCGCCGGAGATGAATTCACCATTGCTGATATGTGCCACCTGCCGGGGATTAAGTTTCTGACGACTGACGGCGGCGTTGGGGATTTGATTAAGG
>WT_DNA_316_2
GACAAGGGCCAAACCTCCTCGGAACCACTTTAGAGGAGAAAGCCGCCGTCGATCAATGGCTGGAAGTTGAGTCCCACAACTTCAACGACTTGGTTGTTGCATTTGTCCTTCAAATTGAGGTTCTTCCACGTATGGGTATACCCACCGATTCTTCGGTGGTTCAAGACACCATCAACAAGCTCCAAAACGTGCTGGATGTATACGAGCAGAGGCTGTCCCGGAGCAAGTATCTCGCCGGAGATGAATTCACCATTGCTGATATGTGCCACCTGCCGGGGATTAAGTTTCTGACGACTGACGGCGGCGTTGGGGATTTGATTAAGG
>WT_DNA_317_2
GACAAGGGAGCAAACCTCCTCGGAACCACTTTAGAGGAGAAAGCCGCCGTCGATCAATGGCTGGAAGTTGAGTCCCACAACTTCAACGACTTGGTTGTTGCATTTGTCCTTCAAATTGAGGTTCTTCCACGTATGGGTATACCCACCGATTCTTCGGTGGTTCAAGACACCATCAACAAGCTCCAAAACGTGCTGGATGTATACGAGCAGAGGCTGTCCCGGAGCAAGTATCTCGCCGGAGATGAATTCACCATTGCTGATATGTGCCACCTGCCGGGGATTAAGTTTCTGACGACTGACGGCGGCGTTGGGGATTTGATTAAGG
>WT_DNA_318_2
GACAAGGGACTAAACCTCCTCGGAACCACTTTAGAGGAGAAAGCCGCCGTCGATCAATGGCTGGAAGTTGAGTCCCACAACTTCAACGACTTGGTTGTTGCACTTGTCCTTCAAATTGAGGTTCTTCCACGTATGGGTATACCCACCGATTCTTCGGTGGTTCAAGACACCATCAACAAGCTCCAAAACGTGCTGGATGTATACGAGCAGAGGCTGTCCCGGAGCAAGTATCTCGCCGGAGATGAATTCACCATTGCTGATATGTGCCACCTGCCGGGGATTAAGTTTCTGACGACTGACGGCGGCGTTGGGGATTTGATTAAGG
>WT_DNA_319_2
GACAAGGGACCAGTGGAGGAGGAGAACTACCTGCCGTTGGGGATTTGATTAAGG
>WT_DNA_320_2
GACAAGGGACCAGACCTCCTCGGAACCACTTTAGAGGAGAAAGCCGCCGTCGATCAATGGCTGGAAGTTGAGTCCCACAACTTCAACGACTTGGTTGTTGCATTTGTCCTTCAAATTGAGGTTCTTCCACGTATGGGTATACCCACCGATTCTTCGGTGGTTCAAGACACCATCAACAAGCTCCAAAACGTGCTGGATGTATACGAGCAGAGGCTGTCCCGGAGCAAGTATCTCGCCGGAGATGAATTCACCATTGCTGATATGTGCCACCTGCCGGGGATTAAGTTTCTGACGACTGACGGCGGCGTTGGGGATTTGATTAAGG
>WT_DNA_321_2
GACAAGGGACCAAGGAGGAGAACGTTGGGGATTTGATTAAGG
>WT_DNA_322_2
GACAAGGGACCAACCCTCCTCGGAACCACTTTAGAGGAGAAAGCCGCCGTCGATCAATGGCTGGAAGTTGAGTCCCACAACTTCAACGACTTGGTTGTTGCACTTGTCCTTCAAATTGAGGTTCTTCCACGTATGGGTATACCCACCGATTCTTCGGTGGTTCAAGACACCATCAACAAGCTCCAAAACGTGCTGGATGTATACGAGCAGAGGCTGTCCCGGAGCAAGTATCTCGCCGGAGATGAATTCACCATTGCTGATATGTGCCACCTGCCGGGGATTAAGTTTCTGACGACTGACGGCGGCGTTGGGGATTTGATTAAGG
>WT_DNA_323_2
GACAAGGGACCAAATCTCCTCGGAACCACTTTAGAGGAGAAAGCCGCCGTCGATCAATGGCTGGAAGTTGAGTCCCACAACTTCAACGACTTGGTTGTTGCACTTGTCCTTCAAATTGAGGTTCTTCCACGTATGGGTATACCCACCGATTCTTCGGTGGTTCAAGACACCATCAACAAGCTCCAAAACGTGCTGGATGTATACGAGCAGAGGCTGTCCCGGAGCAAGTATCTCGCCGGAGATGAATTCACCATTGCTGATATGTGCCACCTGCCGGGGATTAAGTTTCTGACGACTGACGGCGGCGTTGGGGATTTGATTAAGG
>WT_DNA_324_2
GACAAGGGACCAAACCTCGTCGGAACCACTTTAGAGGAGAAAGCCGCCGTCGATCAATGGCTGGAAGTTGAGTCCCACAACTTCAACGACTTGGTTGTTGCATTTGTCCTTCAAATTGAGGTTCTTCCACGTATGGGTATACCCACCGATTCTTCGGTGGTTCAAGACACCATCAACAAGCTCCAAAACGTGCTGGATGTATACGAGCAGAGGCTGTCCCGGAGCAAGTATCTCGCCGGAGATGAATTCACCATTGCTGATATGTGCCACCTGCCGGGGATTAAGTTTCTGACGACTGACGGCGGCGTTGGGGATTTGATTAAGG
>WT_DNA_325_2
GACAAGGGACCAAACCTCGTCGGAACCACTTTAGAGGAGAAAGCCGCCGTCGATCAATGGCTGGAAGTTGAGTCCCACAACTTCAACGACTTGGTTGTTGCACTTGTCCTTCAAATTGAGGTTCTTCCACGTATGGGTATACCCACCGATTCTTCGGTGGTTCAAGACACCATCAACAAGCTCCAAAACGTGCTGGATGTATACGAGCAGAGGCTGTCCCGGAGCAAGTATCTCGCCGGAGATGAATTCACCATTGCTGATATGTGCCACCTGCCGGGGATTAAGTTTCTGACGACTGACGGCGGCGTTGGGGATTTGATTAAGG
>WT_DNA_326_2
GACAAGGGACCAAACCTCCTTGGAACCACTTTAGAGGAGAAAGCCGCCGTCGATCAATGGCTGGAAGTTGAGTCCCACAACTTCAACGACTTGGTTGTTGCATTTGTCCTTCAAATTGAGGTTCTTCCACGTATGGGTATACCCACCGATTCTTCGGTGGTTCAAGACACCATCAACAAGCTCCAAAACGTGCTGGATGTATACGAGCAGAGGCTGTCCCGGAGCAAGTATCTCGCCGGAGATGAATTCACCATTGCTGATATGTGCCACCTGCCGGGGATTAAGTTTCTGACGACTGACGGCGGCGTTGGGGATTTGATTAAGG
>WT_DNA_327_2
GACAAGGGACCAAACCTCCTTGGAACCACTTTAGAGGAGAAAGCCGCCGTCGATCAATGGCTGGAAGTTGAGTCCCACAACTTCAACGACTTGGTTGTTGCACTTGTCCTTCAAATTGAGGTTCTTCCACGTATGGGTATACCCACCGATTCTTCGGTGGTTCAAGACACCATCAACAAGCTCCAAAACGTGCTGGATGTATACGAGCAGAGGCTGTCCCGGAGCAAGTATCTCGCCGGAGATGAATTCACCATTGCTGATATGTGCCACCTGCCGGGGATTAAGTTTCTGACGACTGACGGCGGCGTTGGGGATTTGATTAAGG
>WT_DNA_328_2
GACAAGGGACCAAACCTCCTTCAAAACCACATAACGGACCACCTTGTAACACTAAAAAACGAGTACCAATGAATTCAAACAACTCCAACTTTTAGGCGGGTTCTATTGGAACCCCAAAAATAATGCTGACACCATATTCACATGCAAAGTATTTACAGAATTCAATAGAACCCGTCAACTTTTATTTATTTTCATTAAATCTTGTTTTTTTTATTCCAGCCCTGTAGTATGGGGATTTGATTAAGG
>WT_DNA_329_2
GACAAGGGACCAAACCTCCTTCAAAACCACATAACGGACCACCTTGTAACACTAAAAAACGAGTACCAATGAAATCAAATAACTCCAACTTTTAGGCGGGTTCTATTGGAACCCCAAAAATAATGCTGACACCATATTCATATGCAAAGTATTATATTTAAATATGGTGTCATAAGTATTTACAGAATTCGATAGAACCCGTAAACTTTTATTTAATTTCATTAAATCTTGTTTTTTTTATTCCAGCCCTGTAGTATGGGGATTTGATTAAGG
>WT_DNA_330_2
GACAAGGGACCAAACCTCCTCGGGACCACTTTAGAGGAGAAAGCCGCCGTCGATCAATGGCTGGAAGTTGAGTCCCACAACTTCAACGACTTGGTTGTTGCACTTGTCCTTCAAATTGAGGTTCTTCCACGTATGGGTATACCCACCGATTCTTCGGTGGTTCAAGACACCATCAACAAGCTCCAAAACGTGCTGGATGTATACGAGCAGAGGCTGTCCCGGAGCAAGTATCTCGCCGGAGATGAATTCACCATTGCTGATATGTGCCACCTGCCGGGGATTAAGTTTCTGACGACTGACGGCGGCGTTGGGGATTTGATTAAGG
>WT_DNA_331_2
GACAAGGGACCAAACCTCCTCGGAACCATTTTAGAGGAGAAAGCCGCCGTCGATCAATGGCTGGAAGTTGAGTCCCACAACTTCAACGACTTGGTTGTTGCACTTGTCCTTCAAATTGAGGTTCTTCCACGTATGGGTATACCCACCGATTCTTCGGTGGTTCAAGACACCATCAACAAGCTCCAAAACGTGCTGGATGTATACGAGCAGAGGCTGTCCCGGAGCAAGTATCTCGCCGGAGATGAATTCACCATTGCTGATATGTGCCACCTGCCGGGGATTAAGTTTCTGACGACTGACGGCGGCGTTGGGGATTTGATTAAGG
>WT_DNA_332_2
GACAAGGGACCAAACCTCCTCGGAACCACTTTGGAGGAGAAAGCCGCCGTCGATCAATGGCTGGAAGTTGAGTCCCACAACTTCAACGACTTGGTTGTTGCATTTGTCCTTCAAATTGAGGTTCTTCCACGTATGGGTATACCCACCGATTCTTCGGTGGTTCAAGACACCATCAACAAGCTCCAAAACGTGCTGGATGTATACGAGCAGAGGCTGTCCCGGAGCAAGTATCTCGCCGGAGATGAATTCACCATTGCTGATATGTGCCACCTGCCGGGGATTAAGTTTCTGACGACTGACGGCGGCGTTGGGGATTTGATTAAGG
>WT_DNA_333_2
GACAAGGGACCAAACCTCCTCGGAACCACTTTAGGGGAGAAAGCCGCCGTCGATCAATGGCTGGAAGTTGAGTCCCACAACTTCAACGACTTGGTTGTTGCATTTGTCCTTCAAATTGAGGTTCTTCCACGTATGGGTATACCCACCGATTCTTCGGTGGTTCAAGACACCATCAACAAGCTCCAAAACGTGCTGGATGTATACGAGCAGAGGCTGTCCCGGAGCAAGTATCTCGCCGGAGATGAATTCACCATTGCTGATATGTGCCACCTGCCGGGGATTAAGTTTCTGACGACTGACGGCGGCGTTGGGGATTTGATTAAGG
>WT_DNA_334_2
GACAAGGGACCAAACCTCCTCGGAACCACTTTAGATGAGAAAGCCGCCGTCGATCAATGGCTGGAAGTTGAGTCCCACAACTTCAACGACTTGGTTGTTGCATTTGTCCTTCAAATTGAGGTTCTTCCACGTATGGGTATACCCACCGATTCTTCGGTGGTTCAAGACACCATCAACAAGCTCCAAAACGTGCTGGATGTATACGAGCAGAGGCTGTCCCGGAGCAAGTATCTCGCCGGAGATGAATTCACCATTGCTGATATGTGCCACCTGCCGGGGATTAAGTTTCTGACGACTGACGGCGGCGTTGGGGATTTGATTAAGG
>WT_DNA_335_2
GACAAGGGACCAAACCTCCTCGGAACCACTTTAGAGGGGAAAGCCGCCGTCGATCAATGGCTGGAAGTTGAGTCCCACAACTTCAACGACTTGGTTGTTGCATTTGTCCTTCAAATTGAGGTTCTTCCACGTATGGGTATACCCACCGATTCTTCGGTGGTTCAAGACACCATCAACAAGCTCCAAAACGTGCTGGATGTATACGAGCAGAGGCTGTCCCGGAGCAAGTATCTCGCCGGAGATGAATTCACCATTGCTGATATGTGCCACCTGCCGGGGATTAAGTTTCTGACGACTGACGGCGGCGTTGGGGATTTGATTAAGG
>WT_DNA_336_2
GACAAGGGACCAAACCTCCTCGGAACCACTTTAGAGGGGAAAGCCGCCGTCGATCAATGGCTGGAAGTTGAGTCCCACAACTTCAACGACTTGGTTGTTGCACTTGTCCTTCAAATTGAGGTTCTTCCACGTATGGGTATACCCACCGATTCTTCGGTGGTTCAAGACACCATCAACAAGCTCCAAAACGTGCTGGATGTATACGAGCAGAGGCTGTCCCGGAGCAAGTATCTCGCCGGAGATGAATTCACCATTGCTGATATGTGCCACCTGCCGGGGATTAAGTTTCTGACGACTGACGGCGGCGTTGGGGATTTGATTAAGG
>WT_DNA_337_2
GACAAGGGACCAAACCTCCTCGGAACCACTTTAGAGGAGAAAGCCGCCGTCGGTCAATGGCTGGAAGTTGAGTCCCACAACTTCAACGACTTGGTTGTTGCACTTGTCCTTCAAATTGAGGTTCTTCCACGTATGGGTATACCCACCGATTCTTCGGTGGTTCAAGACACCATCAACAAGCTCCAAAACGTGCTGGATGTATACGAGCAGAGGCTGTCCCGGAGCAAGTATCTCGCCGGAGATGAATTCACCATTGCTGATATGTGCCACCTGCCGGGGATTAAGTTTCTGACGACTGACGGCGGCGTTGGGGATTTGATTAAGG
>WT_DNA_338_2
GACAAGGGACCAAACCTCCTCGGAACCACTTTAGAGGAGAAAGCCGCCGTCGATCAGTGGCTGGAAGTTGAGTCCCACAACTTCAACGACTTGGTTGTTGCACTTGTCCTTCAAATTGAGGTTCTTCCACGTATGGGTATACCCACCGATTCTTCGGTGGTTCAAGACACCATCAACAAGCTCCAAAACGTGCTGGATGTATACGAGCAGAGGCTGTCCCGGAGCAAGTATCTCGCCGGAGATGAATTCACCATTGCTGATATGTGCCACCTGCCGGGGATTAAGTTTCTGACGACTGACGGCGGCGTTGGGGATTTGATTAAGG
>WT_DNA_339_2
GACAAGGGACCAAACCTCCTCGGAACCACTTTAGAGGAGAAAGCCGCCGTCGATCAATGGTTGGAAGTTGAGTCCCACAACTTCAACGACTTGGTTGTTGCATTTGTCCTTCAAATTGAGGTTCTTCCACGTATGGGTATACCCACCGATTCTTCGGTGGTTCAAGACACCATCAACAAGCTCCAAAACGTGCTGGATGTATACGAGCAGAGGCTGTCCCGGAGCAAGTATCTCGCCGGAGATGAATTCACCATTGCTGATATGTGCCACCTGCCGGGGATTAAGTTTCTGACGACTGACGGCGGCGTTGGGGATTTGATTAAGG
>WT_DNA_340_2
GACAAGGGACCAAACCTCCTCGGAACCACTTTAGAGGAGAAAGCCGCCGTCGATCAATGGCTGGAAGTTGAGTTCCACAACTTCAACGACTTGGTTGTTGCATTTGTCCTTCAAATTGAGGTTCTTCCACGTATGGGTATACCCACCGATTCTTCGGTGGTTCAAGACACCATCAACAAGCTCCAAAACGTGCTGGATGTATACGAGCAGAGGCTGTCCCGGAGCAAGTATCTCGCCGGAGATGAATTCACCATTGCTGATATGTGCCACCTGCCGGGGATTAAGTTTCTGACGACTGACGGCGGCGTTGGGGATTTGATTAAGG
>WT_DNA_341_2
GACAAGGGACCAAACCTCCTCGGAACCACTTTAGAGGAGAAAGCCGCCGTCGATCAATGGCTGGAAGTTGAGTCCCACATCTTCAACGACTTGGTTGTTGCATTTGTCCTTCAAATTGAGGTTCTTCCACGTATGGGTATACCCACCGATTCTTCGGTGGTTCAAGACACCATCAACAAGCTCCAAAACGTGCTGGATGTATACGAGCAGAGGCTGTCCCGGAGCAAGTATCTCGCCGGAGATGAATTCACCATTGCTGATATGTGCCACCTGCCGGGGATTAAGTTTCTGACGACTGACGGCGGCGTTGGGGATTTGATTAAGG
>WT_DNA_342_2
GACAAGGGACCAAACCTCCTCGGAACCACTTTAGAGGAGAAAGCCGCCGTCGATCAATGGCTGGAAGTTGAGTCCCACAATTTCAACGACTTGGTTGTTGCACTTGTCCTTCAAATTGAGGTTCTTCCACGTATGGGTATACCCACCGATTCTTCGGTGGTTCAAGACACCATCAACAAGCTCCAAAACGTGCTGGATGTATACGAGCAGAGGCTGTCCCGGAGCAAGTATCTCGCCGGAGATGAATTCACCATTGCTGATATGTGCCACCTGCCGGGGATTAAGTTTCTGACGACTGACGGCGGCGTTGGGGATTTGATTAAGG
>WT_DNA_343_2
GACAAGGGACCAAACCTCCTCGGAACCACTTTAGAGGAGAAAGCCGCCGTCGATCAATGGCTGGAAGTTGAGTCCCACAACTTCAGCGACTTGGTTGTTGCACTTGTCCTTCAAATTGAGGTTCTTCCACGTATGGGTATACCCACCGATTCTTCGGTGGTTCAAGACACCATCAACAAGCTCCAAAACGTGCTGGATGTATACGAGCAGAGGCTGTCCCGGAGCAAGTATCTCGCCGGAGATGAATTCACCATTGCTGATATGTGCCACCTGCCGGGGATTAAGTTTCTGACGACTGACGGCGGCGTTGGGGATTTGATTAAGG
>WT_DNA_344_2
GACAAGGGACCAAACCTCCTCGGAACCACTTTAGAGGAGAAAGCCGCCGTCGATCAATGGCTGGAAGTTGAGTCCCACAACTTCAATGACTTGGTTGTTGCATTTGTCCTTCAAATTGAGGTTCTTCCACGTATGGGTATACCCACCGATTCTTCGGTGGTTCAAGACACCATCAACAAGCTCCAAAACGTGCTGGATGTATACGAGCAGAGGCTGTCCCGGAGCAAGTATCTCGCCGGAGATGAATTCACCATTGCTGATATGTGCCACCTGCCGGGGATTAAGTTTCTGACGACTGACGGCGGCGTTGGGGATTTGATTAAGG
>WT_DNA_345_2
GACAAGGGACCAAACCTCCTCGGAACCACTTTAGAGGAGAAAGCCGCCGTCGATCAATGGCTGGAAGTTGAGTCCCACAACTTCAACGTCTTGGTTGTTGCATTTGTCCTTCAAATTGAGGTTCTTCCACGTATGGGTATACCCACCGATTCTTCGGTGGTTCAAGACACCATCAACAAGCTCCAAAACGTGCTGGATGTATACGAGCAGAGGCTGTCCCGGAGCAAGTATCTCGCCGGAGATGAATTCACCATTGCTGATATGTGCCACCTGCCGGGGATTAAGTTTCTGACGACTGACGGCGGCGTTGGGGATTTGATTAAGG
>WT_DNA_346_2
GACAAGGGACCAAACCTCCTCGGAACCACTTTAGAGGAGAAAGCCGCCGTCGATCAATGGCTGGAAGTTGAGTCCCACAACTTCAACGGCTTGGTTGTTGCATTTGTCCTTCAAATTGAGGTTCTTCCACGTATGGGTATACCCACCGATTCTTCGGTGGTTCAAGACACCATCAACAAGCTCCAAAACGTGCTGGATGTATACGAGCAGAGGCTGTCCCGGAGCAAGTATCTCGCCGGAGATGAATTCACCATTGCTGATATGTGCCACCTGCCGGGGATTAAGTTTCTGACGACTGACGGCGGCGTTGGGGATTTGATTAAGG
>WT_DNA_347_2
GACAAGGGACCAAACCTCCTCGGAACCACTTTAGAGGAGAAAGCCGCCGTCGATCAATGGCTGGAAGTTGAGTCCCACAACTTCAACGATTTGGTTGTTGCACTTGTCCTTCAAATTGAGGTTCTTCCACGTATGGGTATACCCACCGATTCTTCGGTGGTTCAAGACACCATCAACAAGCTCCAAAACGTGCTGGATGTATACGAGCAGAGGCTGTCCCGGAGCAAGTATCTCGCCGGAGATGAATTCACCATTGCTGATATGTGCCACCTGCCGGGGATTAAGTTTCTGACGACTGACGGCGGCGTTGGGGATTTGATTAAGG
>WT_DNA_348_2
GACAAGGGACCAAACCTCCTCGGAACCACTTTAGAGGAGAAAGCCGCCGTCGATCAATGGCTGGAAGTTGAGTCCCACAACTTCAACGACTTGGTTGTTGCATTTGTCTTTCAAATTGAGGTTCTTCCACGTATGGGTATACCCACCGATTCTTCGGTGGTTCAAGACACCATCAACAAGCTCCAAAACGTGCTGGATGTATACGAGCAGAGGCTGTCCCGGAGCAAGTATCTCGCCGGAGATGAATTCACCATTGCTGATATGTGCCACCTGCCGGGGATTAAGTTTCTGACGACTGACGGCGGCGTTGGGGATTTGATTAAGG
>WT_DNA_349_2
GACAAGGGACCAAACCTCCTCGGAACCACTTTAGAGGAGAAAGCCGCCGTCGATCAATGGCTGGAAGTTGAGTCCCACAACTTCAACGACTTGGTTGTTGCATTTGTCCTTCAAGTTGAGGTTCTTCCACGTATGGGTATACCCACCGATTCTTCGGTGGTTCAAGACACCATCAACAAGCTCCAAAACGTGCTGGATGTATACGAGCAGAGGCTGTCCCGGAGCAAGTATCTCGCCGGAGATGAATTCACCATTGCTGATATGTGCCACCTGCCGGGGATTAAGTTTCTGACGACTGACGGCGGCGTTGGGGATTTGATTAAGG
>WT_DNA_350_2
GACAAGGGACCAAACCTCCTCGGAACCACTTTAGAGGAGAAAGCCGCCGTCGATCAATGGCTGGAAGTTGAGTCCCACAACTTCAACGACTTGGTTGTTGCATTTGTCCTTCAAATTGATGTTCTTCCACGTATGGGTATACCCACCGATTCTTCGGTGGTTCAAGACACCATCAACAAGCTCCAAAACGTGCTGGATGTATACGAGCAGAGGCTGTCCCGGAGCAAGTATCTCGCCGGAGATGAATTCACCATTGCTGATATGTGCCACCTGCCGGGGATTAAGTTTCTGACGACTGACGGCGGCGTTGGGGATTTGATTAAGG
>WT_DNA_351_2
GACAAGGGACCAAACCTCCTCGGAACCACTTTAGAGGAGAAAGCCGCCGTCGATCAATGGCTGGAAGTTGAGTCCCACAACTTCAACGACTTGGTTGTTGCATTTGTCCTTCAAATTGAGGTTCTTCTACGTATGGGTATACCCACCGATTCTTCGGTGGTTCAAGACACCATCAACAAGCTCCAAAACGTGCTGGATGTATACGAGCAGAGGCTGTCCCGGAGCAAGTATCTCGCCGGAGATGAATTCACCATTGCTGATATGTGCCACCTGCCGGGGATTAAGTTTCTGACGACTGACGGCGGCGTTGGGGATTTGATTAAGG
>WT_DNA_352_2
GACAAGGGACCAAACCTCCTCGGAACCACTTTAGAGGAGAAAGCCGCCGTCGATCAATGGCTGGAAGTTGAGTCCCACAACTTCAACGACTTGGTTGTTGCATTTGTCCTTCAAATTGAGGTTCTTCCTCGTATGGGTATACCCACCGATTCTTCGGTGGTTCAAGACACCATCAACAAGCTCCAAAACGTGCTGGATGTATACGAGCAGAGGCTGTCCCGGAGCAAGTATCTCGCCGGAGATGAATTCACCATTGCTGATATGTGCCACCTGCCGGGGATTAAGTTTCTGACGACTGACGGCGGCGTTGGGGATTTGATTAAGG
>WT_DNA_353_2
GACAAGGGACCAAACCTCCTCGGAACCACTTTAGAGGAGAAAGCCGCCGTCGATCAATGGCTGGAAGTTGAGTCCCACAACTTCAACGACTTGGTTGTTGCATTTGTCCTTCAAATTGAGGTTCTTCCACGTGTGGGTATACCCACCGATTCTTCGGTGGTTCAAGACACCATCAACAAGCTCCAAAACGTGCTGGATGTATACGAGCAGAGGCTGTCCCGGAGCAAGTATCTCGCCGGAGATGAATTCACCATTGCTGATATGTGCCACCTGCCGGGGATTAAGTTTCTGACGACTGACGGCGGCGTTGGGGATTTGATTAAGG
>WT_DNA_354_2
GACAAGGGACCAAACCTCCTCGGAACCACTTTAGAGGAGAAAGCCGCCGTCGATCAATGGCTGGAAGTTGAGTCCCACAACTTCAACGACTTGGTTGTTGCATTTGTCCTTCAAATTGAGGTTCTTCCACGTATGGGTATGCCCACCGATTCTTCGGTGGTTCAAGACACCATCAACAAGCTCCAAAACGTGCTGGATGTATACGAGCAGAGGCTGTCCCGGAGCAAGTATCTCGCCGGAGATGAATTCACCATTGCTGATATGTGCCACCTGCCGGGGATTAAGTTTCTGACGACTGACGGCGGCGTTGGGGATTTGATTAAGG
>WT_DNA_355_2
GACAAGGGACCAAACCTCCTCGGAACCACTTTAGAGGAGAAAGCCGCCGTCGATCAATGGCTGGAAGTTGAGTCCCACAACTTCAACGACTTGGTTGTTGCATTTGTCCTTCAAATTGAGGTTCTTCCACGTATGGGTATACCCACCGATTCTTTGGTGGTTCAAGACACCATCAACAAGCTCCAAAACGTGCTGGATGTATACGAGCAGAGGCTGTCCCGGAGCAAGTATCTCGCCGGAGATGAATTCACCATTGCTGATATGTGCCACCTGCCGGGGATTAGGTTTCTGACGACTGACGGCGGCGTTGGGGATTTGATTAAGG
>WT_DNA_356_2
GACAAGGGACCAAACCTCCTCGGAACCACTTTAGAGGAGAAAGCCGCCGTCGATCAATGGCTGGAAGTTGAGTCCCACAACTTCAACGACTTGGTTGTTGCATTTGTCCTTCAAATTGAGGTTCTTCCACGTATGGGTATACCCACCGATTCTTCGGTGGTTCAAGGCACCATCAACAAGCTCCAAAACGTGCTGGATGTATACGAGCAGAGGCTGTCCCGGAGCAAGTATCTCGCCGGAGATGAATTCACCATTGCTGATATGTGCCACCTGCCGGGGATTAAGTTTCTGACGACTGACGGCGGCGTTGGGGATTTGATTAAGG
>WT_DNA_357_2
GACAAGGGACCAAACCTCCTCGGAACCACTTTAGAGGAGAAAGCCGCCGTCGATCAATGGCTGGAAGTTGAGTCCCACAACTTCAACGACTTGGTTGTTGCATTTGTCCTTCAAATTGAGGTTCTTCCACGTATGGGTATACCCACCGATTCTTCGGTGGTTCAAGACACCATCGACAAGCTCCAAAACGTGCTGGATGTATACGAGCAGAGGCTGTCCCGGAGCAAGTATCTCGCCGGAGATGAATTCACCATTGCTGATATGTGCCACCTGCCGGGGATTAAGTTTCTGACGACTGACGGCGGCGTTGGGGATTTGATTAAGG
>WT_DNA_358_2
GACAAGGGACCAAACCTCCTCGGAACCACTTTAGAGGAGAAAGCCGCCGTCGATCAATGGCTGGAAGTTGAGTCCCACAACTTCAACGACTTGGTTGTTGCATTTGTCCTTCAAATTGAGGTTCTTCCACGTATGGGTATACCCACCGATTCTTCGGTGGTTCAAGACACCATCAACGAGCTCCAAAACGTGCTGGATGTATACGAGCAGAGGCTGTCCCGGAGCAAGTATCTCGCCGGAGATGAATTCACCATTGCTGATATGTGCCACCTGCCGGGGATTAAGTTTCTGACGACTGACGGCGGCGTTGGGGATTTGATTAAGG
>WT_DNA_359_2
GACAAGGGACCAAACCTCCTCGGAACCACTTTAGAGGAGAAAGCCGCCGTCGATCAATGGCTGGAAGTTGAGTCCCACAACTTCAACGACTTGGTTGTTGCATTTGTCCTTCAAATTGAGGTTCTTCCACGTATGGGTATACCCACCGATTCTTCGGTGGTTCAAGACACCATCAACCAGCTCCAAAACGTGCTGGATGTATACGAGCAGAGGCTGTCCCGGAGCAAGTATCTCGCCGGAGATGAATTCACCATTGCTGATATGTGCCACCTGCCGGGGATTAAGTTTCTGACGACTGACGGCGGCGTTGGGGATTTGATTAAGG
>WT_DNA_360_2
GACAAGGGACCAAACCTCCTCGGAACCACTTTAGAGGAGAAAGCCGCCGTCGATCAATGGCTGGAAGTTGAGTCCCACAACTTCAACGACTTGGTTGTTGCATTTGTCCTTCAAATTGAGGTTCTTCCACGTATGGGTATACCCACCGATTCTTCGGTGGTTCAAGACACCATCAACAAGTTCCAAAACGTGCTGGATGTATACGAGCAGAGGCTGTCCCGGAGCAAGTATCTCGCCGGAGATGAATTCACCATTGCTGATATGTGCCACCTGCCGGGGATTAAGTTTCTGACGACTGACGGCGGCGTTGGGGATTTGATTAAGG
>WT_DNA_361_2
GACAAGGGACCAAACCTCCTCGGAACCACTTTAGAGGAGAAAGCCGCCGTCGATCAATGGCTGGAAGTTGAGTCCCACAACTTCAACGACTTGGTTGTTGCATTTGTCCTTCAAATTGAGGTTCTTCCACGTATGGGTATACCCACCGATTCTTCGGTGGTTCAAGACACCATCAACAAGCTCCAAAGCGTGCTGGATGTATACGAGCAGAGGCTGTCCCGGAGCAAGTATCTCGCCGGAGATGAATTCACCATTGCTGATATGTGCCACCTGCCGGGGATTAAGTTTCTGACGACTGACGGCGGCGTTGGGGATTTGATTAAGG
>WT_DNA_362_2
GACAAGGGACCAAACCTCCTCGGAACCACTTTAGAGGAGAAAGCCGCCGTCGATCAATGGCTGGAAGTTGAGTCCCACAACTTCAACGACTTGGTTGTTGCATTTGTCCTTCAAATTGAGGTTCTTCCACGTATGGGTATACCCACCGATTCTTCGGTGGTTCAAGACACCATCAACAAGCTCCAAACCGTGCTGGATGTATACGAGCAGAGGCTGTCCCGGAGCAAGTATCTCGCCGGAGATGAATTCACCATTGCTGATATGTGCCACCTGCCGGGGATTAAGTTTCTGACGACTGACGGCGGCGTTGGGGATTTGATTAAGG
>WT_DNA_363_2
GACAAGGGACCAAACCTCCTCGGAACCACTTTAGAGGAGAAAGCCGCCGTCGATCAATGGCTGGAAGTTGAGTCCCACAACTTCAACGACTTGGTTGTTGCATTTGTCCTTCAAATTGAGGTTCTTCCACGTATGGGTATACCCACCGATTCTTCGGTGGTTCAAGACACCATCAACAAGCTCCAAAATGTGCTGGATGTATACGAGCAGAGGCTGTCCCGGAGCAAGTATCTCGCCGGAGATGAATTCACCATTGCTGATATGTGCCACCTGCCGGGGATTAAGTTTCTGACGACTGACGGCGGCGTTGGGGATTTGATTAAGG
>WT_DNA_364_2
GACAAGGGACCAAACCTCCTCGGAACCACTTTAGAGGAGAAAGCCGCCGTCGATCAATGGCTGGAAGTTGAGTCCCACAACTTCAACGACTTGGTTGTTGCATTTGTCCTTCAAATTGAGGTTCTTCCACGTATGGGTATACCCACCGATTCTTCGGTGGTTCAAGACACCATCAACAAGCTCCAAAACGTGCTGGATGTATGCGAGCAGAGGCTGTCCCGGAGCAAGTATCTCGCCGGAGATGAATTCACCATTGCTGATATGTGCCACCTGCCGGGGATTAAGTTTCTGACGACTGACGGCGGCGTTGGGGATTTGATTAAGG
>WT_DNA_365_2
GACAAGGGACCAAACCTCCTCGGAACCACTTTAGAGGAGAAAGCCGCCGTCGATCAATGGCTGGAAGTTGAGTCCCACAACTTCAACGACTTGGTTGTTGCATTTGTCCTTCAAATTGAGGTTCTTCCACGTATGGGTATACCCACCGATTCTTCGGTGGTTCAAGACACCATCAACAAGCTCCAAAACGTGCTGGATGTATACGGGCAGAGGCTGTCCCGGAGCAAGTATCTCGCCGGAGATGAATTCACCATTGCTGATATGTGCCACCTGCCGGGGATTAAGTTTCTGACGACTGACGGCGGCGTTGGGGATTTGATTAAGG
>WT_DNA_366_2
GACAAGGGACCAAACCTCCTCGGAACCACTTTAGAGGAGAAAGCCGCCGTCGATCAATGGCTGGAAGTTGAGTCCCACAACTTCAACGACTTGGTTGTTGCATTTGTCCTTCAAATTGAGGTTCTTCCACGTATGGGTATACCCACCGATTCTTCGGTGGTTCAAGACACCATCAACAAGCTCCAAAACGTGCTGGATGTATACGAGCAGATGCTGTCCCGGAGCAAGTATCTCGCCGGAGATGAATTCACCATTGCTGATATGTGCCACCTGCCGGGGATTAAGTTTCTGACGACTGACGGCGGCGTTGGGGATTTGATTAAGG
>WT_DNA_367_2
GACAAGGGACCAAACCTCCTCGGAACCACTTTAGAGGAGAAAGCCGCCGTCGATCAATGGCTGGAAGTTGAGTCCCACAACTTCAACGACTTGGTTGTTGCATTTGTCCTTCAAATTGAGGTTCTTCCACGTATGGGTATACCCACCGATTCTTCGGTGGTTCAAGACACCATCAACAAGCTCCAAAACGTGCTGGATGTATACGAGCAGAGGCTGTCCCGGGGCAAGTATCTCGCCGGAGATGAATTCACCATTGCTGATATGTGCCACCTGCCGGGGATTAAGTTTCTGACGACTGACGGCGGCGTTGGGGATTTGATTAAGG
>WT_DNA_368_2
GACAAGGGACCAAACCTCCTCGGAACCACTTTAGAGGAGAAAGCCGCCGTCGATCAATGGCTGGAAGTTGAGTCCCACAACTTCAACGACTTGGTTGTTGCATTTGTCCTTCAAATTGAGGTTCTTCCACGTATGGGTATACCCACCGATTCTTCGGTGGTTCAAGACACCATCAACAAGCTCCAAAACGTGCTGGATGTATACGAGCAGAGGCTGTCCCGGAGTAAGTATCTCGCCGGAGATGAATTCACCATTGCTGATATGTGCCACCTGCCGGGGATTAAGTTTCTGACGACTGACGGCGGCGTTGGGGATTTGATTAAGG
>WT_DNA_369_2
GACAAGGGACCAAACCTCCTCGGAACCACTTTAGAGGAGAAAGCCGCCGTCGATCAATGGCTGGAAGTTGAGTCCCACAACTTCAACGACTTGGTTGTTGCATTTGTCCTTCAAATTGAGGTTCTTCCACGTATGGGTATACCCACCGATTCTTCGGTGGTTCAAGACACCATCAACAAGCTCCAAAACGTGCTGGATGTATACGAGCAGAGGCTGTCCCGGAGCAAGTATTTCGCCGGAGATGAATTCACCATTGCTGATATGTGCCACCTGCCGGGGATTAAGTTTCTGACGACTGACGGCGGCGTTGGGGATTTGATTAAGG
>WT_DNA_370_2
GACAAGGGACCAAACCTCCTCGGAACCACTTTAGAGGAGAAAGCCGCCGTCGATCAATGGCTGGAAGTTGAGTCCCACAACTTCAACGACTTGGTTGTTGCATTTGTCCTTCAAATTGAGGTTCTTCCACGTATGGGTATACCCACCGATTCTTCGGTGGTTCAAGACACCATCAACAAGCTCCAAAACGTGCTGGATGTATACGAGCAGAGGCTGTCCCGGAGCAAGTATCTCGCCGGAGATTAATTCACCATTGCTGATATGTGCCACCTGCCGGGGATTAAGTTTCTGACGACTGACGGCGGCGTTGGGGATTTGATTAAGG
>WT_DNA_371_2
GACAAGGGACCAAACCTCCTCGGAACCACTTTAGAGGAGAAAGCCGCCGTCGATCAATGGCTGGAAGTTGAGTCCCACAACTTCAACGACTTGGTTGTTGCATTTGTCCTTCAAATTGAGGTTCTTCCACGTATGGGTATACCCACCGATTCTTCGGTGGTTCAAGACACCATCAACAAGCTCCAAAACGTGCTGGATGTATACGAGCAGAGGCTGTCCCGGAGCAAGTATCTCGCCGGAGATGAGTTCACCATTGCTGATATGTGCCACCTGCCGGGGATTAAGTTTCTGACGACTGACGGCGGCGTTGGGGATTTGATTAAGG
>WT_DNA_372_2
GACAAGGGACCAAACCTCCTCGGAACCACTTTAGAGGAGAAAGCCGCCGTCGATCAATGGCTGGAAGTTGAGTCCCACAACTTCAACGACTTGGTTGTTGCATTTGTCCTTCAAATTGAGGTTCTTCCACGTATGGGTATACCCACCGATTCTTCGGTGGTTCAAGACACCATCAACAAGCTCCAAAACGTGCTGGATGTATACGAGCAGAGGCTGTCCCGGAGCAAGTATCTCGCCGGAGATGAATTCATCATTGCTGATATGTGCCACCTGCCGGGGATTAAGTTTCTGACGACTGACGGCGGCGTTGGGGATTTGATTAAGG
>WT_DNA_373_2
GACAAGGGACCAAACCTCCTCGGAACCACTTTAGAGGAGAAAGCCGCCGTCGATCAATGGCTGGAAGTTGAGTCCCACAACTTCAACGACTTGGTTGTTGCATTTGTCCTTCAAATTGAGGTTCTTCCACGTATGGGTATACCCACCGATTCTTCGGTGGTTCAAGACACCATCAACAAGCTCCAAAACGTGCTGGATGTATACGAGCAGAGGCTGTCCCGGAGCAAGTATCTCGCCGGAGATGAATTCACCATTGCTGTTATGTGCCACCTGCCGGGGATTAAGTTTCTGACGACTGACGGCGGCGTTGGGGATTTGATTAAGG
>WT_DNA_374_2
GACAAGGGACCAAACCTCCTCGGAACCACTTTAGAGGAGAAAGCCGCCGTCGATCAATGGCTGGAAGTTGAGTCCCACAACTTCAACGACTTGGTTGTTGCATTTGTCCTTCAAATTGAGGTTCTTCCACGTATGGGTATACCCACCGATTCTTCGGTGGTTCAAGACACCATCAACAAGCTCCAAAACGTGCTGGATGTATACGAGCAGAGGCTGTCCCGGAGCAAGTATCTCGCCGGAGATGAATTCACCATTGCTGATATGTGCTACCTGCCGGGGATTAAGTTTCTGACGACTGACGGCGGCGTTGGGGATTTGATTAAGG
>WT_DNA_375_2
GACAAGGGACCAAACCTCCTCGGAACCACTTTAGAGGAGAAAGCCGCCGTCGATCAATGGCTGGAAGTTGAGTCCCACAACTTCAACGACTTGGTTGTTGCATTTGTCCTTCAAATTGAGGTTCTTCCACGTATGGGTATACCCACCGATTCTTCGGTGGTTCAAGACACCATCAACAAGCTCCAAAACGTGCTGGATGTATACGAGCAGAGGCTGTCCCGGAGCAAGTATCTCGCCGGAGATGAATTCACCATTGCTGATATGTGCCCCCTGCCGGGGATTAAGTTTCTGACGACTGACGGCGGCGTTGGGGATTTGATTAAGG
>WT_DNA_376_2
GACAAGGGACCAAACCTCCTCGGAACCACTTTAGAGGAGAAAGCCGCCGTCGATCAATGGCTGGAAGTTGAGTCCCACAACTTCAACGACTTGGTTGTTGCATTTGTCCTTCAAATTGAGGTTCTTCCACGTATGGGTATACCCACCGATTCTTCGGTGGTTCAAGACACCATCAACAAGCTCCAAAACGTGCTGGATGTATACGAGCAGAGGCTGTCCCGGAGCAAGTATCTCGCCGGAGATGAATTCACCATTGCTGATATGTGCCATCTGCCGGGGATTAAGTTTCTGACGACTGACGGCGGCGTTGGGGATTTGATTAAGG
>WT_DNA_377_2
GACAAGGGACCAAACCTCCTCGGAACCACTTTAGAGGAGAAAGCCGCCGTCGATCAATGGCTGGAAGTTGAGTCCCACAACTTCAACGACTTGGTTGTTGCATTTGTCCTTCAAATTGAGGTTCTTCCACGTATGGGTATACCCACCGATTCTTCGGTGGTTCAAGACACCATCAACAAGCTCCAAAACGTGCTGGATGTATACGAGCAGAGGCTGTCCCGGAGCAAGTATCTCGCCGGAGATGAATTCACCATTGCTGATATGTGCCACTTGCCGGGGATTAAGTTTCTGACGACTGACGGCGGCGTTGGGGATTTGATTAAGG
>WT_DNA_378_2
GACAAGGGACCAAACCTCCTCGGAACCACTTTAGAGGAGAAAGCCGCCGTCGATCAATGGCTGGAAGTTGAGTCCCACAACTTCAACGACTTGGTTGTTGCATTTGTCCTTCAAATTGAGGTTCTTCCACGTATGGGTATACCCACCGATTCTTCGGTGGTTCAAGACACCATCAACAAGCTCCAAAACGTGCTGGATGTATACGAGCAGAGGCTGTCCCGGAGCAAGTATCTCGCCGGAGATGAATTCACCATTGCTGATATGTGCCACCTGCCGGGGATTAGGTTTCTGACGACTGACGGCGGCGTTGGGGATTTGATTAAGG
>WT_DNA_379_2
GACAAGGGACCAAACCTCCTCGGAACCACTTTAGAGGAGAAAGCCGCCGTCGATCAATGGCTGGAAGTTGAGTCCCACAACTTCAACGACTTGGTTGTTGCATTTGTCCTTCAAATTGAGGTTCTTCCACGTATGGGTATACCCACCGATTCTTCGGTGGTTCAAGACACCATCAACAAGCTCCAAAACGTGCTGGATGTATACGAGCAGAGGCTGTCCCGGAGCAAGTATCTCGCCGGAGATGAATTCACCATTGCTGATATGTGCCACCTGCCGGGGATTAAGTTTCTGACGATTGACGGCGGCGTTGGGGATTTGATTAAGG
>WT_DNA_380_2
GACAAGGGACCAAACCTCCTCGGAACCACTTTAGAGGAGAAAGCCGCCGTCGATCAATGGCTGGAAGTTGAGTCCCACAACTTCAACGACTTGGTTGTTGCATTTGTCCTTCAAATTGAGGTTCTTCCACGTATGGGTATACCCACCGATTCTTCGGTGGTTCAAGACACCATCAACAAGCTCCAAAACGTGCTGGATGTATACGAGCAGAGGCTGTCCCGGAGCAAGTATCTCGCCGGAGATGAATTCACCATTGCTGATATGTGCCACCTGCCGGGGATTAAGTTTCTGACGACTGACGGCGGCGTTGTGGATTTGATTAAGG
>WT_DNA_381_2
GACAAGGGACCAAACCTCCTCGGAACCACTTTAGAGGAGAAAGCCGCCGTCGATCAATGGCTGGAAGTTGAGTCCCACAACTTCAACGACTTGGTTGTTGCATTTGTCCTTCAAATTGAGGTTCTTCCACGTATGGGTATACCCACCGATTCTTCGGTGGTTCAAGACACCATCAACAAGCTCCAAAACGTGCTGGATGTATACGAGCAGAGGCTGTCCCGGAGCAAGTATCTCGCCGGAGATGAATTCACCATTGCTGATATGTGCCACCTGCCGGGGATTAAGTTTCTGACGACTGACGGCGGCGTTGGGGTTTGATTAAGG
>WT_DNA_382_2
GACAAGGGACCAAACCTCCTCGGAACCACTTTAGAGGAGAAAGCCGCCGTCGATCAATGGCTGGAAGTTGAGTCCCACAACTTCAACGACTTGGTTGTTGCATTTGTCCTTCAAATTGAGGTTCTTCCACGTATGGGTATACCCACCGATTCTTCGGTGGTTCAAGACACCATCAACAAGCTCCAAAACGTGCTGGATGTATACGAGCAGAGGCTGTCCCGGAGCAAGTATCTCGCCGGAGATGAATTCACCATTGCTGATATGTGCCACCTGCCGGGGATTAAGTTTCTGACGACTGACGGCGGCGTTGGGGATTTTATTAAGG
>WT_DNA_383_2
GACAAGGGACCAAACCTCCTCGGAACCACTTTAGAGGAGAAAGCCGCCGTCGATCAATGGCTGGAAGTTGAGTCCCACAACTTCAACGACTTGGTTGTTGCATTTGTCCTTCAAATTGAGGTTCTTCCACGTATGGGTATACCCACCGATTCTTCGGTGGTTCAAGACACCATCAACAAGCTCCAAAACGTGCTGGATGTATACGAGCAGAGGCTGTCCCGGAGCAAGTATCTCGCCGGAGATGAATTCACCATTGCTGATATGTGCCACCTGCCGGGGATTAAGTTTCTGACGACTGACGGCGGCGTTGGGGATTTGATTTAGG
>WT_DNA_384_2
GACAAGGGACCAAACCTCCTCGGAACCACTTTAGAGGAGAAAGCCGCCGTCGATCAATGGCTGGAAGTTGAGTCCCACAACTTCAACGACTTGGTTGTTGCATTTGTCCTTCAAATTGAGGTTCTTCCACGTATGGGTATACCCACCGATTCTTCGGTGGTTCAAGACACCATCAACAAGCTCCAAAACGTGCTGGATGTATACGAGCAGAGGCTGTCCCGGAGCAAGTATCTCGCCGGAGATGAATTCACCATTGCTGATATGTGCCACCTGCCGGGGATTAAGTTTCTGACGACTGACGGCGGCGTTGGGGATTTGATTTAAGG
>WT_DNA_385_2
GACAAGGGACCAAACCTCCTCGGAACCACTTTAGAGGAGAAAGCCGCCGTCGATCAATGGCTGGAAGTTGAGTCCCACAACTTCAACGACTTGGTTGTTGCATTTGTCCTTCAAATTGAGGTTCTTCCACGTATGGGTATACCCACCGATTCTTCGGTGGTTCAAGACACCATCAACAAGCTCCAAAACGTGCTGGATGTATACGAGCAGAGGCTGTCCCGGAGCAAGTATCTCGCCGGAGATGAATTCACCATTGCTGATATGTGCCACCTGCCGGGGATTAAGTTTCTGACGACTGACGGCGGCGTTGGGGATTTGACTAAGG
>WT_DNA_386_2
GACAAGGGACCAAACCTCCTCGGAACCACTTTAGAGGAGAAAGCCGCCGTCGATCAATGGCTGGAAGTTGAGTCCCACAACTTCAACGACTTGGTTGTTGCATTTGTCCTTCAAATTGAGGTTCTTCCACGTATGGGTATACCCACCGATTCTTCGGTGGTTCAAGACACCATCAACAAGCTCCAAAACGTGCTGGATGTATACGAGCAGAGGCTGTCCCGGAGCAAGTATCTCGCCGGAGATGAATTCACCATTGCTGATATGTGCCACCTGCCGGGGATTAAGTTTCTGACGACTGACGGCGGCGTTGGGGATTTATTAAGG
>WT_DNA_387_2
GACAAGGGACCAAACCTCCTCGGAACCACTTTAGAGGAGAAAGCCGCCGTCGATCAATGGCTGGAAGTTGAGTCCCACAACTTCAACGACTTGGTTGTTGCATTTGTCCTTCAAATTGAGGTTCTTCCACGTATGGGTATACCCACCGATTCTTCGGTGGTTCAAGACACCATCAACAAGCTCCAAAACGTGCTGGATGTATACGAGCAGAGGCTGTCCCGGAGCAAGTATCTCGCCGGAGATGAATTCACCATTGCTGATATGTGCCACCTGCCGGGGATTAAGTTTCTGACGACTGACGGCGGCGTTGGGGATTGATTAAGG
>WT_DNA_388_2
GACAAGGGACCAAACCTCCTCGGAACCACTTTAGAGGAGAAAGCCGCCGTCGATCAATGGCTGGAAGTTGAGTCCCACAACTTCAACGACTTGGTTGTTGCATTTGTCCTTCAAATTGAGGTTCTTCCACGTATGGGTATACCCACCGATTCTTCGGTGGTTCAAGACACCATCAACAAGCTCCAAAACGTGCTGGATGTATACGAGCAGAGGCTGTCCCGGAGCAAGTATCTCGCCGGAGATGAATTCACCATTGCTGATATGTGCCACCTGCCGGGGATTAAGTTTCTGACGACTGACGGCGGCGTTGGAGATTTGATTAAGG
>WT_DNA_389_2
GACAAGGGACCAAACCTCCTCGGAACCACTTTAGAGGAGAAAGCCGCCGTCGATCAATGGCTGGAAGTTGAGTCCCACAACTTCAACGACTTGGTTGTTGCATTTGTCCTTCAAATTGAGGTTCTTCCACGTATGGGTATACCCACCGATTCTTCGGTGGTTCAAGACACCATCAACAAGCTCCAAAACGTGCTGGATGTATACGAGCAGAGGCTGTCCCGGAGCAAGTATCTCGCCGGAGATGAATTCACCATTGCTGATATGTGCCACCTGCCGGGGATTAAGTTTCTGACGACTGACAGCGGCGTTGGGGATTTGATTAAGG
>WT_DNA_390_2
GACAAGGGACCAAACCTCCTCGGAACCACTTTAGAGGAGAAAGCCGCCGTCGATCAATGGCTGGAAGTTGAGTCCCACAACTTCAACGACTTGGTTGTTGCATTTGTCCTTCAAATTGAGGTTCTTCCACGTATGGGTATACCCACCGATTCTTCGGTGGTTCAAGACACCATCAACAAGCTCCAAAACGTGCTGGATGTATACGAGCAGAGGCTGTCCCGGAGCAAGTATCTCGCCGGAGATGAATTCACCATTGCTGATATGTGCCACCTGCCGGGGATTAAGTTTCTGACAACTGACGGCGGCGTTGGGGATTTGATTAAGG
>WT_DNA_391_2
GACAAGGGACCAAACCTCCTCGGAACCACTTTAGAGGAGAAAGCCGCCGTCGATCAATGGCTGGAAGTTGAGTCCCACAACTTCAACGACTTGGTTGTTGCATTTGTCCTTCAAATTGAGGTTCTTCCACGTATGGGTATACCCACCGATTCTTCGGTGGTTCAAGACACCATCAACAAGCTCCAAAACGTGCTGGATGTATACGAGCAGAGGCTGTCCCGGAGCAAGTATCTCGCCGGAGATGAATTCACCATTGCTGATATGTGCCACCTGCCGGGGATGAAGTTTCTGACGACTGACGGCGGCGTTGGGGATTTGATTAAGG
>WT_DNA_392_2
GACAAGGGACCAAACCTCCTCGGAACCACTTTAGAGGAGAAAGCCGCCGTCGATCAATGGCTGGAAGTTGAGTCCCACAACTTCAACGACTTGGTTGTTGCATTTGTCCTTCAAATTGAGGTTCTTCCACGTATGGGTATACCCACCGATTCTTCGGTGGTTCAAGACACCATCAACAAGCTCCAAAACGTGCTGGATGTATACGAGCAGAGGCTGTCCCGGAGCAAGTATCTCGCCGGAGATGAATTCACCATTGCTGATATGTGCCACCTGCCGGGAATTAAGTTTCTGACGACTGACGGCGGCGTTGGGGATTTGATTAAGG
>WT_DNA_393_2
GACAAGGGACCAAACCTCCTCGGAACCACTTTAGAGGAGAAAGCCGCCGTCGATCAATGGCTGGAAGTTGAGTCCCACAACTTCAACGACTTGGTTGTTGCATTTGTCCTTCAAATTGAGGTTCTTCCACGTATGGGTATACCCACCGATTCTTCGGTGGTTCAAGACACCATCAACAAGCTCCAAAACGTGCTGGATGTATACGAGCAGAGGCTGTCCCGGAGCAAGTATCTCGCCGGAGATGAATTCACCATTGCTGATATGTGCCACCTGCCCGGGATTAAGTTTCTGACGACTGACGGCGGCGTTGGGGATTTGATTAAGG
>WT_DNA_394_2
GACAAGGGACCAAACCTCCTCGGAACCACTTTAGAGGAGAAAGCCGCCGTCGATCAATGGCTGGAAGTTGAGTCCCACAACTTCAACGACTTGGTTGTTGCATTTGTCCTTCAAATTGAGGTTCTTCCACGTATGGGTATACCCACCGATTCTTCGGTGGTTCAAGACACCATCAACAAGCTCCAAAACGTGCTGGATGTATACGAGCAGAGGCTGTCCCGGAGCAAGTATCTCGCCGGAGATGAATTCACCATTGCTGATATGAGCCACCTGCCGGGGATTAAGTTTCTGACGACTGACGGCGGCGTTGGGGATTTGATTAAGG
>WT_DNA_395_2
GACAAGGGACCAAACCTCCTCGGAACCACTTTAGAGGAGAAAGCCGCCGTCGATCAATGGCTGGAAGTTGAGTCCCACAACTTCAACGACTTGGTTGTTGCATTTGTCCTTCAAATTGAGGTTCTTCCACGTATGGGTATACCCACCGATTCTTCGGTGGTTCAAGACACCATCAACAAGCTCCAAAACGTGCTGGATGTATACGAGCAGAGGCTGTCCCGGAGCAAGTATCTCGCCGGAGATGAATTCACCATTGCTAATATGTGCCACCTGCCGGGGATTAAGTTTCTGACGACTGACGGCGGCGTTGGGGATTTGATTAAGG
>WT_DNA_396_2
GACAAGGGACCAAACCTCCTCGGAACCACTTTAGAGGAGAAAGCCGCCGTCGATCAATGGCTGGAAGTTGAGTCCCACAACTTCAACGACTTGGTTGTTGCATTTGTCCTTCAAATTGAGGTTCTTCCACGTATGGGTATACCCACCGATTCTTCGGTGGTTCAAGACACCATCAACAAGCTCCAAAACGTGCTGGATGTATACGAGCAGAGGCTGTCCCGGAGCAAGTATCTCGCCGGAGATGAATTCACCATTGCAGATATGTGCCACCTGCCGGGGATTAAGTTTCTGACGACTGACGGCGGCGTTGGGGATTTGATTAAGG
>WT_DNA_397_2
GACAAGGGACCAAACCTCCTCGGAACCACTTTAGAGGAGAAAGCCGCCGTCGATCAATGGCTGGAAGTTGAGTCCCACAACTTCAACGACTTGGTTGTTGCATTTGTCCTTCAAATTGAGGTTCTTCCACGTATGGGTATACCCACCGATTCTTCGGTGGTTCAAGACACCATCAACAAGCTCCAAAACGTGCTGGATGTATACGAGCAGAGGCTGTCCCGGAGCAAGTATCTCGCCGGAGATGAATTCACCATTGATGATATGTGCCACCTGCCGGGGATTAAGTTTCTGACGACTGACGGCGGCGTTGGGGATTTGATTAAGG
>WT_DNA_398_2
GACAAGGGACCAAACCTCCTCGGAACCACTTTAGAGGAGAAAGCCGCCGTCGATCAATGGCTGGAAGTTGAGTCCCACAACTTCAACGACTTGGTTGTTGCATTTGTCCTTCAAATTGAGGTTCTTCCACGTATGGGTATACCCACCGATTCTTCGGTGGTTCAAGACACCATCAACAAGCTCCAAAACGTGCTGGATGTATACGAGCAGAGGCTGTCCCGGAGCAAGTATCTCGCCGGAGATGAATTCACAATTGCTGATATGTGCCACCTGCCGGGGATTAAGTTTCTGACGACTGACGGCGGCGTTGGGGATTTGATTAAGG
>WT_DNA_399_2
GACAAGGGACCAAACCTCCTCGGAACCACTTTAGAGGAGAAAGCCGCCGTCGATCAATGGCTGGAAGTTGAGTCCCACAACTTCAACGACTTGGTTGTTGCATTTGTCCTTCAAATTGAGGTTCTTCCACGTATGGGTATACCCACCGATTCTTCGGTGGTTCAAGACACCATCAACAAGCTCCAAAACGTGCTGGATGTATACGAGCAGAGGCTGTCCCGGAGCAAGTATCTCGCCGGAAATGAATTCACCATTGCTGATATGTGCCACCTGCCGGGGATTAAGTTTCTGACGACTGACGGCGGCGTTGGGGATTTGATTAAGG
>WT_DNA_400_2
GACAAGGGACCAAACCTCCTCGGAACCACTTTAGAGGAGAAAGCCGCCGTCGATCAATGGCTGGAAGTTGAGTCCCACAACTTCAACGACTTGGTTGTTGCATTTGTCCTTCAAATTGAGGTTCTTCCACGTATGGGTATACCCACCGATTCTTCGGTGGTTCAAGACACCATCAACAAGCTCCAAAACGTGCTGGATGTATACGAGCAGAGGCTGTCCCGGAGCAAGTAGCTCGCCGGAGATGAATTCACCATTGCTGATATGTGCCACCTGCCGGGGATTAAGTTTCTGACGACTGACGGCGGCGTTGGGGATTTGATTAAGG
>WT_DNA_401_2
GACAAGGGACCAAACCTCCTCGGAACCACTTTAGAGGAGAAAGCCGCCGTCGATCAATGGCTGGAAGTTGAGTCCCACAACTTCAACGACTTGGTTGTTGCATTTGTCCTTCAAATTGAGGTTCTTCCACGTATGGGTATACCCACCGATTCTTCGGTGGTTCAAGACACCATCAACAAGCTCCAAAACGTGCTGGATGTATACGAGCAGAGGCTGTCCCGGAGCAAGCATCTCGCCGGAGATGAATTCACCATTGCTGATATGTGCCACCTGCCGGGGATTAAGTTTCTGACGACTGACGGCGGCGTTGGGGATTTGATTAAGG
>WT_DNA_402_2
GACAAGGGACCAAACCTCCTCGGAACCACTTTAGAGGAGAAAGCCGCCGTCGATCAATGGCTGGAAGTTGAGTCCCACAACTTCAACGACTTGGTTGTTGCATTTGTCCTTCAAATTGAGGTTCTTCCACGTATGGGTATACCCACCGATTCTTCGGTGGTTCAAGACACCATCAACAAGCTCCAAAACGTGCTGGATGTATACGAGCAGAGGCTGTCCCGAAGCAAGTATCTCGCCGGAGATGAATTCACCATTGCTGATATGTGCCACCTGCCGGGGATTAAGTTTCTGACGACTGACGGCGGCGTTGGGGATTTGATTAAGG
>WT_DNA_403_2
GACAAGGGACCAAACCTCCTCGGAACCACTTTAGAGGAGAAAGCCGCCGTCGATCAATGGCTGGAAGTTGAGTCCCACAACTTCAACGACTTGGTTGTTGCATTTGTCCTTCAAATTGAGGTTCTTCCACGTATGGGTATACCCACCGATTCTTCGGTGGTTCAAGACACCATCAACAAGCTCCAAAACGTGCTGGATGTATACGAACAGAGGCTGTCCCGGAGCAAGTATCTCGCCGGAGATGAATTCACCATTGCTGATATGTGCCACCTGCCGGGGATTAAGTTTCTGACGACTGACGGCGGCGTTGGGGATTTGATTAAGG
>WT_DNA_404_2
GACAAGGGACCAAACCTCCTCGGAACCACTTTAGAGGAGAAAGCCGCCGTCGATCAATGGCTGGAAGTTGAGTCCCACAACTTCAACGACTTGGTTGTTGCATTTGTCCTTCAAATTGAGGTTCTTCCACGTATGGGTATACCCACCGATTCTTCGGTGGTTCAAGACACCATCAACAAGCTCCAAAACGTGCTGAATGTATACGAGCAGAGGCTGTCCCGGAGCAAGTATCTCGCCGGAGATGAATTCACCATTGCTGATATGTGCCACCTGCCGGGGATTAAGTTTCTGACGACTGACGGCGGCGTTGGGGATTTGATTAAGG
>WT_DNA_405_2
GACAAGGGACCAAACCTCCTCGGAACCACTTTAGAGGAGAAAGCCGCCGTCGATCAATGGCTGGAAGTTGAGTCCCACAACTTCAACGACTTGGTTGTTGCATTTGTCCTTCAAATTGAGGTTCTTCCACGTATGGGTATACCCACCGATTCTTCGGTGGTTCAAGACACCATCAACAAGCTCCAAAACGTGCCGGATGTATACGAGCAGAGGCTGTCCCGGAGCAAGTATCTCGCCGGAGATGAATTCACCATTGCTGATATGTGCCACCTGCCGGGGATTAAGTTTCTGACGACTGACGGCGGCGTTGGGGATTTGATTAAGG
>WT_DNA_406_2
GACAAGGGACCAAACCTCCTCGGAACCACTTTAGAGGAGAAAGCCGCCGTCGATCAATGGCTGGAAGTTGAGTCCCACAACTTCAACGACTTGGTTGTTGCATTTGTCCTTCAAATTGAGGTTCTTCCACGTATGGGTATACCCACCGATTCTTCGGTGGTTCAAGACACCATCAACAAGCCCCAAAACGTGCTGGATGTATACGAGCAGAGGCTGTCCCGGAGCAAGTATCTCGCCGGAGATGAATTCACCATTGCTGATATGTGCCACCTGCCGGGGATTAAGTTTCTGACGACTGACGGCGGCGTTGGGGATTTGATTAAGG
>WT_DNA_407_2
GACAAGGGACCAAACCTCCTCGGAACCACTTTAGAGGAGAAAGCCGCCGTCGATCAATGGCTGGAAGTTGAGTCCCACAACTTCAACGACTTGGTTGTTGCATTTGTCCTTCAAATTGAGGTTCTTCCACGTATGGGTATACCCACCGATTCTTCGGTGGTTCAAGACACCATCAACAAACTCCAAAACGTGCTGGATGTATACGAGCAGAGGCTGTCCCGGAGCAAGTATCTCGCCGGAGATGAATTCACCATTGCTGATATGTGCCACCTGCCGGGGATTAAGTTTCTGACGACTGACGGCGGCGTTGGGGATTTGATTAAGG
>WT_DNA_408_2
GACAAGGGACCAAACCTCCTCGGAACCACTTTAGAGGAGAAAGCCGCCGTCGATCAATGGCTGGAAGTTGAGTCCCACAACTTCAACGACTTGGTTGTTGCATTTGTCCTTCAAATTGAGGTTCTTCCACGTATGGGTATACCCACCGATTCTTCGGTGGCTCAAGACACCATCAACAAGCTCCAAAACGTGCTGGATGTATACGAGCAGAGGCTGTCCCGGAGCAAGTATCTCGCCGGAGATGAATTCACCATTGCTGATATGTGCCACCTGCCGGGGATTAAGTTTCTGACGACTGACGGCGGCGTTGGGGATTTGATTAAGG
>WT_DNA_409_2
GACAAGGGACCAAACCTCCTCGGAACCACTTTAGAGGAGAAAGCCGCCGTCGATCAATGGCTGGAAGTTGAGTCCCACAACTTCAACGACTTGGTTGTTGCATTTGTCCTTCAAATTGAGGTTCTTCCACGTATGGGTATACCCACCGATTCTTCGGTAGTTCAAGACACCATCAACAAGCTCCAAAACGTGCTGGATGTATACGAGCAGAGGCTGTCCCGGAGCAAGTATCTCGCCGGAGATGAATTCACCATTGCTGATATGTGCCACCTGCCGGGGATTAAGTTTCTGACGACTGACGGCGGCGTTGGGGATTTGATTAAGG
>WT_DNA_410_2
GACAAGGGACCAAACCTCCTCGGAACCACTTTAGAGGAGAAAGCCGCCGTCGATCAATGGCTGGAAGTTGAGTCCCACAACTTCAACGACTTGGTTGTTGCATTTGTCCTTCAAATTGAGGTTCTTCCACGTATGGGTATACCCACCGATTCCTCGGTGGTTCAAGACACCATCAACAAGCTCCAAAACGTGCTGGATGTATACGAGCAGAGGCTGTCCCGGAGCAAGTATCTCGCCGGAGATGAATTCACCATTGCTGATATGTGCCACCTGCCGGGGATTAAGTTTCTGACGACTGACGGCGGCGTTGGGGATTTGATTAAGG
>WT_DNA_411_2
GACAAGGGACCAAACCTCCTCGGAACCACTTTAGAGGAGAAAGCCGCCGTCGATCAATGGCTGGAAGTTGAGTCCCACAACTTCAACGACTTGGTTGTTGCATTTGTCCTTCAAATTGAGGTTCTTCCACGTATGGGTATACCCACCGACTCTTCGGTGGTTCAAGACACCATCAACAAGCTCCAAAACGTGCTGGATGTATACGAGCAGAGGCTGTCCCGGAGCAAGTATCTCGCCGGAGATGAATTCACCATTGCTGATATGTGCCACCTGCCGGGGATTAAGTTTCTGACGACTGACGGCGGCGTTGGGGATTTGATTAAGG
>WT_DNA_412_2
GACAAGGGACCAAACCTCCTCGGAACCACTTTAGAGGAGAAAGCCGCCGTCGATCAATGGCTGGAAGTTGAGTCCCACAACTTCAACGACTTGGTTGTTGCATTTGTCCTTCAAATTGAGGTTCTTCCACGTATGAGTATACCCACCGATTCTTCGGTGGTTCAAGACACCATCAACAAGCTCCAAAACGTGCTGGATGTATACGAGCAGAGGCTGTCCCGGAGCAAGTATCTCGCCGGAGATGAATTCACCATTGCTGATATGTGCCACCTGCCGGGGATTAAGTTTCTGACGACTGACGGCGGCGTTGGGGATTTGATTAAGG
>WT_DNA_413_2
GACAAGGGACCAAACCTCCTCGGAACCACTTTAGAGGAGAAAGCCGCCGTCGATCAATGGCTGGAAGTTGAGTCCCACAACTTCAACGACTTGGTTGTTGCATTTGTCCTTCAAATTGAGGTTCTTCCACATATGGGTATACCCACCGATTCTTCGGTGGTTCAAGACACCATCAACAAGCTCCAAAACGTGCTGGATGTATACGAGCAGAGGCTGTCCCGGAGCAAGTATCTCGCCGGAGATGAATTCACCATTGCTGATATGTGCCACCTGCCGGGGATTAAGTTTCTGACGACTGACGGCGGCGTTGGGGATTTGATTAAGG
>WT_DNA_414_2
GACAAGGGACCAAACCTCCTCGGAACCACTTTAGAGGAGAAAGCCGCCGTCGATCAATGGCTGGAAGTTGAGTCCCACAACTTCAACGACTTGGTTGTTGCATTTGTCCTTCAAATTGAGGTTCTCCCACGTATGGGTATACCCACCGATTCTTCGGTGGTTCAAGACACCATCAACAAGCTCCAAAACGTGCTGGATGTATACGAGCAGAGGCTGTCCCGGAGCAAGTATCTCGCCGGAGATGAATTCACCATTGCTGATATGTGCCACCTGCCGGGGATTAAGTTTCTGACGACTGACGGCGGCGTTGGGGATTTGATTAAGG
>WT_DNA_415_2
GACAAGGGACCAAACCTCCTCGGAACCACTTTAGAGGAGAAAGCCGCCGTCGATCAATGGCTGGAAGTTGAGTCCCACAACTTCAACGACTTGGTTGTTGCATTTGCCCTTCAAATTGAGGTTCTTCCACGTATGGGTATACCCACCGATTCTTCGGTGGTTCAAGACACCATCAACAAGCTCCAAAACGTGCTGGATGTATACGAGCAGAGGCTGTCCCGGAGCAAGTATCTCGCCGGAGATGAATTCACCATTGCTGATATGTGCCACCTGCCGGGGATTAAGTTTCTGACGACTGACGGCGGCGTTGGGGATTTGATTAAGG
>WT_DNA_416_2
GACAAGGGACCAAACCTCCTCGGAACCACTTTAGAGGAGAAAGCCGCCGTCGATCAATGGCTGGAAGTTGAGTCCCACAACTTCAACGACTTGGTTGTTGCATCTGTCCTTCAAATTGAGGTTCTTCCACGTATGGGTATACCCACCGATTCTTCGGTGGTTCAAGACACCATCAACAAGCTCCAAAACGTGCTGGATGTATACGAGCAGAGGCTGTCCCGGAGCAAGTATCTCGCCGGAGATGAATTCACCATTGCTGATATGTGCCACCTGCCGGGGATTAAGTTTCTGACGACTGACGGCGGCGTTGGGGATTTGATTAAGG
>WT_DNA_417_2
GACAAGGGACCAAACCTCCTCGGAACCACTTTAGAGGAGAAAGCCGCCGTCGATCAATGGCTGGAAGTTGAGTCCCACAACTTCAACGACTTGGTTGTTGCACTTGTCCTTTAAATTGAGGTTCTTCCACGTATGGGTATACCCACCGATTCTTCGGTGGTTCAAGACACCATCAACAAGCTCCAAAACGTGCTGGATGTATACGAGCAGAGGCTGTCCCGGAGCAAGTATCTCGCCGGAGATGAATTCACCATTGCTGATATGTGCCACCTGCCGGGGATTAAGTTTCTGACGACTGACGGCGGCGTTGGGGATTTGATTAAGG
>WT_DNA_418_2
GACAAGGGACCAAACCTCCTCGGAACCACTTTAGAGGAGAAAGCCGCCGTCGATCAATGGCTGGAAGTTGAGTCCCACAACTTCAACGACTTGGTTGTTGCACTTGTCCTTCAAATTGTGGTTCTTCCACGTATGGGTATACCCACCGATTCTTCGGTGGTTCAAGACACCATCAACAAGCTCCAAAACGTGCTGGATGTATACGAGCAGAGGCTGTCCCGGAGCAAGTATCTCGCCGGAGATGAATTCACCATTGCTGATATGTGCCACCTGCCGGGGATTAAGTTTCTGACGACTGACGGCGGCGTTGGGGATTTGATTAAGG
>WT_DNA_419_2
GACAAGGGACCAAACCTCCTCGGAACCACTTTAGAGGAGAAAGCCGCCGTCGATCAATGGCTGGAAGTTGAGTCCCACAACTTCAACGACTTGGTTGTTGCACTTGTCCTTCAAATTGAGGTTCTTCCATGTATGGGTATACCCACCGATTCTTCGGTGGTTCAAGACACCATCAACAAGCTCCAAAACGTGCTGGATGTATACGAGCAGAGGCTGTCCCGGAGCAAGTATCTCGCCGGAGATGAATTCACCATTGCTGATATGTGCCACCTGCCGGGGATTAAGTTTCTGACGACTGACGGCGGCGTTGGGGATTTGATTAAGG
>WT_DNA_420_2
GACAAGGGACCAAACCTCCTCGGAACCACTTTAGAGGAGAAAGCCGCCGTCGATCAATGGCTGGAAGTTGAGTCCCACAACTTCAACGACTTGGTTGTTGCACTTGTCCTTCAAATTGAGGTTCTTCCACGTATGGGTGTACCCACCGATTCTTCGGTGGTTCAAGACACCATCAACAAGCTCCAAAACGTGCTGGATGTATACGAGCAGAGGCTGTCCCGGAGCAAGTATCTCGCCGGAGATGAATTCACCATTGCTGATATGTGCCACCTGCCGGGGATTAAGTTTCTGACGACTGACGGCGGCGTTGGGGATTTGATTAAGG
>WT_DNA_421_2
GACAAGGGACCAAACCTCCTCGGAACCACTTTAGAGGAGAAAGCCGCCGTCGATCAATGGCTGGAAGTTGAGTCCCACAACTTCAACGACTTGGTTGTTGCACTTGTCCTTCAAATTGAGGTTCTTCCACGTATGGGTATACCCTCCGATTCTTCGGTGGTTCAAGACACCATCAACAAGCTCCAAAACGTGCTGGATGTATACGAGCAGAGGCTGTCCCGGAGCAAGTATCTCGCCGGAGATGAATTCACCATTGCTGATATGTGCCACCTGCCGGGGATTAAGTTTCTGACGACTGACGGCGGCGTTGGGGATTTGATTAAGG
>WT_DNA_422_2
GACAAGGGACCAAACCTCCTCGGAACCACTTTAGAGGAGAAAGCCGCCGTCGATCAATGGCTGGAAGTTGAGTCCCACAACTTCAACGACTTGGTTGTTGCACTTGTCCTTCAAATTGAGGTTCTTCCACGTATGGGTATACCCATCGATTCTTCGGTGGTTCAAGACACCATCAACAAGCTCCAAAACGTGCTGGATGTATACGAGCAGAGGCTGTCCCGGAGCAAGTATCTCGCCGGAGATGAATTCACCATTGCTGATATGTGCCACCTGCCGGGGATTAAGTTTCTGACGACTGACGGCGGCGTTGGGGATTTGATTAAGG
>WT_DNA_423_2
GACAAGGGACCAAACCTCCTCGGAACCACTTTAGAGGAGAAAGCCGCCGTCGATCAATGGCTGGAAGTTGAGTCCCACAACTTCAACGACTTGGTTGTTGCACTTGTCCTTCAAATTGAGGTTCTTCCACGTATGGGTATACCCACCGATTCTTTGGTGGTTCAAGACACCATCAACAAGCTCCAAAACGTGCTGGATGTATACGAGCAGAGGCTGTCCCGGAGCAAGTATCTCGCCGGAGATGAATTCACCATTGCTGATATGTGCCACCTGCCGGGGATTAAGTTTCTGACGACTGACGGCGGCGTTGGGGATTTGATTAAGG
>WT_DNA_424_2
GACAAGGGACCAAACCTCCTCGGAACCACTTTAGAGGAGAAAGCCGCCGTCGATCAATGGCTGGAAGTTGAGTCCCACAACTTCAACGACTTGGTTGTTGCACTTGTCCTTCAAATTGAGGTTCTTCCACGTATGGGTATACCCACCGATTCTTCGGTGGTTCATGACACCATCAACAAGCTCCAAAACGTGCTGGATGTATACGAGCAGAGGCTGTCCCGGAGCAAGTATCTCGCCGGAGATGAATTCACCATTGCTGATATGTGCCACCTGCCGGGGATTAAGTTTCTGACGACTGACGGCGGCGTTGGGGATTTGATTAAGG
>WT_DNA_425_2
GACAAGGGACCAAACCTCCTCGGAACCACTTTAGAGGAGAAAGCCGCCGTCGATCAATGGCTGGAAGTTGAGTCCCACAACTTCAACGACTTGGTTGTTGCACTTGTCCTTCAAATTGAGGTTCTTCCACGTATGGGTATACCCACCGATTCTTCGGTGGTTCAAGGCACCATCAACAAGCTCCAAAACGTGCTGGATGTATACGAGCAGAGGCTGTCCCGGAGCAAGTATCTCGCCGGAGATGAATTCACCATTGCTGATATGTGCCACCTGCCGGGGATTAAGTTTCTGACGACTGACGGCGGCGTTGGGGATTTGATTAAGG
>WT_DNA_426_2
GACAAGGGACCAAACCTCCTCGGAACCACTTTAGAGGAGAAAGCCGCCGTCGATCAATGGCTGGAAGTTGAGTCCCACAACTTCAACGACTTGGTTGTTGCACTTGTCCTTCAAATTGAGGTTCTTCCACGTATGGGTATACCCACCGATTCTTCGGTGGTTCAAGACGCCATCAACAAGCTCCAAAACGTGCTGGATGTATACGAGCAGAGGCTGTCCCGGAGCAAGTATCTCGCCGGAGATGAATTCACCATTGCTGATATGTGCCACCTGCCGGGGATTAAGTTTCTGACGACTGACGGCGGCGTTGGGGATTTGATTAAGG
>WT_DNA_427_2
GACAAGGGACCAAACCTCCTCGGAACCACTTTAGAGGAGAAAGCCGCCGTCGATCAATGGCTGGAAGTTGAGTCCCACAACTTCAACGACTTGGTTGTTGCACTTGTCCTTCAAATTGAGGTTCTTCCACGTATGGGTATACCCACCGATTCTTCGGTGGTTCAAGACACTATCAACAAGCTCCAAAACGTGCTGGATGTATACGAGCAGAGGCTGTCCCGGAGCAAGTATCTCGCCGGAGATGAATTCACCATTGCTGATATGTGCCACCTGCCGGGGATTAAGTTTCTGACGACTGACGGCGGCGTTGGGGATTTGATTAAGG
>WT_DNA_428_2
GACAAGGGACCAAACCTCCTCGGAACCACTTTAGAGGAGAAAGCCGCCGTCGATCAATGGCTGGAAGTTGAGTCCCACAACTTCAACGACTTGGTTGTTGCACTTGTCCTTCAAATTGAGGTTCTTCCACGTATGGGTATACCCACCGATTCTTCGGTGGTTCAAGACACCTTCAACAAGCTCCAAAACGTGCTGGATGTATACGAGCAGAGGCTGTCCCGGAGCAAGTATCTCGCCGGAGATGAATTCACCATTGCTGATATGTGCCACCTGCCGGGGATTAAGTTTCTGACGACTGACGGCGGCGTTGGGGATTTGATTAAGG
>WT_DNA_429_2
GACAAGGGACCAAACCTCCTCGGAACCACTTTAGAGGAGAAAGCCGCCGTCGATCAATGGCTGGAAGTTGAGTCCCACAACTTCAACGACTTGGTTGTTGCACTTGTCCTTCAAATTGAGGTTCTTCCACGTATGGGTATACCCACCGATTCTTCGGTGGTTCAAGACACCATCGACAAGCTCCAAAACGTGCTGGATGTATACGAGCAGAGGCTGTCCCGGAGCAAGTATCTCGCCGGAGATGAATTCACCATTGCTGATATGTGCCACCTGCCGGGGATTAAGTTTCTGACGACTGACGGCGGCGTTGGGGATTTGATTAAGG
>WT_DNA_430_2
GACAAGGGACCAAACCTCCTCGGAACCACTTTAGAGGAGAAAGCCGCCGTCGATCAATGGCTGGAAGTTGAGTCCCACAACTTCAACGACTTGGTTGTTGCACTTGTCCTTCAAATTGAGGTTCTTCCACGTATGGGTATACCCACCGATTCTTCGGTGGTTCAAGACACCATCAACAAGCTCCAAAATGTGCTGGATGTATACGAGCAGAGGCTGTCCCGGAGCAAGTATCTCGCCGGAGATGAATTCACCATTGCTGATATGTGCCACCTGCCGGGGATTAAGTTTCTGACGACTGACGGCGGCGTTGGGGATTTGATTAAGG
>WT_DNA_431_2
GACAAGGGACCAAACCTCCTCGGAACCACTTTAGAGGAGAAAGCCGCCGTCGATCAATGGCTGGAAGTTGAGTCCCACAACTTCAACGACTTGGTTGTTGCACTTGTCCTTCAAATTGAGGTTCTTCCACGTATGGGTATACCCACCGATTCTTCGGTGGTTCAAGACACCATCAACAAGCTCCAAAACGTGGTGGATGTATACGAGCAGAGGCTGTCCCGGAGCAAGTATCTCGCCGGAGATGAATTCACCATTGCTGATATGTGCCACCTGCCGGGGATTAAGTTTCTGACGACTGACGGCGGCGTTGGGGATTTGATTAAGG
>WT_DNA_432_2
GACAAGGGACCAAACCTCCTCGGAACCACTTTAGAGGAGAAAGCCGCCGTCGATCAATGGCTGGAAGTTGAGTCCCACAACTTCAACGACTTGGTTGTTGCACTTGTCCTTCAAATTGAGGTTCTTCCACGTATGGGTATACCCACCGATTCTTCGGTGGTTCAAGACACCATCAACAAGCTCCAAAACGTGCTGGATGTATGCGAGCAGAGGCTGTCCCGGAGCAAGTATCTCGCCGGAGATGAATTCACCATTGCTGATATGTGCCACCTGCCGGGGATTAAGTTTCTGACGACTGACGGCGGCGTTGGGGATTTGATTAAGG
>WT_DNA_433_2
GACAAGGGACCAAACCTCCTCGGAACCACTTTAGAGGAGAAAGCCGCCGTCGATCAATGGCTGGAAGTTGAGTCCCACAACTTCAACGACTTGGTTGTTGCACTTGTCCTTCAAATTGAGGTTCTTCCACGTATGGGTATACCCACCGATTCTTCGGTGGTTCAAGACACCATCAACAAGCTCCAAAACGTGCTGGATGTATACTAGCAGAGGCTGTCCCGGAGCAAGTATCTCGCCGGAGATGAATTCACCATTGCTGATATGTGCCACCTGCCGGGGATTAAGTTTCTGACGACTGACGGCGGCGTTGGGGATTTGATTAAGG
>WT_DNA_434_2
GACAAGGGACCAAACCTCCTCGGAACCACTTTAGAGGAGAAAGCCGCCGTCGATCAATGGCTGGAAGTTGAGTCCCACAACTTCAACGACTTGGTTGTTGCACTTGTCCTTCAAATTGAGGTTCTTCCACGTATGGGTATACCCACCGATTCTTCGGTGGTTCAAGACACCATCAACAAGCTCCAAAACGTGCTGGATGTATACGAGCAGATGCTGTCCCGGAGCAAGTATCTCGCCGGAGATGAATTCACCATTGCTGATATGTGCCACCTGCCGGGGATTAAGTTTCTGACGACTGACGGCGGCGTTGGGGATTTGATTAAGG
>WT_DNA_435_2
GACAAGGGACCAAACCTCCTCGGAACCACTTTAGAGGAGAAAGCCGCCGTCGATCAATGGCTGGAAGTTGAGTCCCACAACTTCAACGACTTGGTTGTTGCACTTGTCCTTCAAATTGAGGTTCTTCCACGTATGGGTATACCCACCGATTCTTCGGTGGTTCAAGACACCATCAACAAGCTCCAAAACGTGCTGGATGTATACGAGCAGAGGCTGTTCCGGAGCAAGTATCTCGCCGGAGATGAATTCACCATTGCTGATATGTGCCACCTGCCGGGGATTAAGTTTCTGACGACTGACGGCGGCGTTGGGGATTTGATTAAGG
>WT_DNA_436_2
GACAAGGGACCAAACCTCCTCGGAACCACTTTAGAGGAGAAAGCCGCCGTCGATCAATGGCTGGAAGTTGAGTCCCACAACTTCAACGACTTGGTTGTTGCACTTGTCCTTCAAATTGAGGTTCTTCCACGTATGGGTATACCCACCGATTCTTCGGTGGTTCAAGACACCATCAACAAGCTCCAAAACGTGCTGGATGTATACGAGCAGAGGCTGTCTCGGAGCAAGTATCTCGCCGGAGATGAATTCACCATTGCTGATATGTGCCACCTGCCGGGGATTAAGTTTCTGACGACTGACGGCGGCGTTGGGGATTTGATTAAGG
>WT_DNA_437_2
GACAAGGGACCAAACCTCCTCGGAACCACTTTAGAGGAGAAAGCCGCCGTCGATCAATGGCTGGAAGTTGAGTCCCACAACTTCAACGACTTGGTTGTTGCACTTGTCCTTCAAATTGAGGTTCTTCCACGTATGGGTATACCCACCGATTCTTCGGTGGTTCAAGACACCATCAACAAGCTCCAAAACGTGCTGGATGTATACGAGCAGAGGCTGTCCTGGAGCAAGTATCTCGCCGGAGATGAATTCACCATTGCTGATATGTGCCACCTGCCGGGGATTAAGTTTCTGACGACTGACGGCGGCGTTGGGGATTTGATTAAGG
>WT_DNA_438_2
GACAAGGGACCAAACCTCCTCGGAACCACTTTAGAGGAGAAAGCCGCCGTCGATCAATGGCTGGAAGTTGAGTCCCACAACTTCAACGACTTGGTTGTTGCACTTGTCCTTCAAATTGAGGTTCTTCCACGTATGGGTATACCCACCGATTCTTCGGTGGTTCAAGACACCATCAACAAGCTCCAAAACGTGCTGGATGTATACGAGCAGAGGCTGTCCCGGAGTAAGTATCTCGCCGGAGATGAATTCACCATTGCTGATATGTGCCACCTGCCGGGGATTAAGTTTCTGACGACTGACGGCGGCGTTGGGGATTTGATTAAGG
>WT_DNA_439_2
GACAAGGGACCAAACCTCCTCGGAACCACTTTAGAGGAGAAAGCCGCCGTCGATCAATGGCTGGAAGTTGAGTCCCACAACTTCAACGACTTGGTTGTTGCACTTGTCCTTCAAATTGAGGTTCTTCCACGTATGGGTATACCCACCGATTCTTCGGTGGTTCAAGACACCATCAACAAGCTCCAAAACGTGCTGGATGTATACGAGCAGAGGCTGTCCCGGAGCGAGTATCTCGCCGGAGATGAATTCACCATTGCTGATATGTGCCACCTGCCGGGGATTAAGTTTCTGACGACTGACGGCGGCGTTGGGGATTTGATTAAGG
>WT_DNA_440_2
GACAAGGGACCAAACCTCCTCGGAACCACTTTAGAGGAGAAAGCCGCCGTCGATCAATGGCTGGAAGTTGAGTCCCACAACTTCAACGACTTGGTTGTTGCACTTGTCCTTCAAATTGAGGTTCTTCCACGTATGGGTATACCCACCGATTCTTCGGTGGTTCAAGACACCATCAACAAGCTCCAAAACGTGCTGGATGTATACGAGCAGAGGCTGTCCCGGAGCAAGTATTTCGCCGGAGATGAATTCACCATTGCTGATATGTGCCACCTGCCGGGGATTAAGTTTCTGACGACTGACGGCGGCGTTGGGGATTTGATTAAGG
>WT_DNA_441_2
GACAAGGGACCAAACCTCCTCGGAACCACTTTAGAGGAGAAAGCCGCCGTCGATCAATGGCTGGAAGTTGAGTCCCACAACTTCAACGACTTGGTTGTTGCACTTGTCCTTCAAATTGAGGTTCTTCCACGTATGGGTATACCCACCGATTCTTCGGTGGTTCAAGACACCATCAACAAGCTCCAAAACGTGCTGGATGTATACGAGCAGAGGCTGTCCCGGAGCAAGTATCTCGCCGGTGATGAATTCACCATTGCTGATATGTGCCACCTGCCGGGGATTAAGTTTCTGACGACTGACGGCGGCGTTGGGGATTTGATTAAGG
>WT_DNA_442_2
GACAAGGGACCAAACCTCCTCGGAACCACTTTAGAGGAGAAAGCCGCCGTCGATCAATGGCTGGAAGTTGAGTCCCACAACTTCAACGACTTGGTTGTTGCACTTGTCCTTCAAATTGAGGTTCTTCCACGTATGGGTATACCCACCGATTCTTCGGTGGTTCAAGACACCATCAACAAGCTCCAAAACGTGCTGGATGTATACGAGCAGAGGCTGTCCCGGAGCAAGTATCTCGCCGGAGATGAATTCACCTTTGCTGATATGTGCCACCTGCCGGGGATTAAGTTTCTGACGACTGACGGCGGCGTTGGGGATTTGATTAAGG
>WT_DNA_443_2
GACAAGGGACCAAACCTCCTCGGAACCACTTTAGAGGAGAAAGCCGCCGTCGATCAATGGCTGGAAGTTGAGTCCCACAACTTCAACGACTTGGTTGTTGCACTTGTCCTTCAAATTGAGGTTCTTCCACGTATGGGTATACCCACCGATTCTTCGGTGGTTCAAGACACCATCAACAAGCTCCAAAACGTGCTGGATGTATACGAGCAGAGGCTGTCCCGGAGCAAGTATCTCGCCGGAGATGAATTCACCATTGCTGATGTGTGCCACCTGCCGGGGATTAAGTTTCTGACGACTGACGGCGGCGTTGGGGATTTGATTAAGG
>WT_DNA_444_2
GACAAGGGACCAAACCTCCTCGGAACCACTTTAGAGGAGAAAGCCGCCGTCGATCAATGGCTGGAAGTTGAGTCCCACAACTTCAACGACTTGGTTGTTGCACTTGTCCTTCAAATTGAGGTTCTTCCACGTATGGGTATACCCACCGATTCTTCGGTGGTTCAAGACACCATCAACAAGCTCCAAAACGTGCTGGATGTATACGAGCAGAGGCTGTCCCGGAGCAAGTATCTCGCCGGAGATGAATTCACCATTGCTGATATGTGCCACCTGCTGGGGATTAAGTTTCTGACGACTGCCGGCGGCGTTGGGGATTTGATTAAGG
>WT_DNA_445_2
GACAAGGGACCAAACCTCCTCGGAACCACTTTAGAGGAGAAAGCCGCCGTCGATCAATGGCTGGAAGTTGAGTCCCACAACTTCAACGACTTGGTTGTTGCACTTGTCCTTCAAATTGAGGTTCTTCCACGTATGGGTATACCCACCGATTCTTCGGTGGTTCAAGACACCATCAACAAGCTCCAAAACGTGCTGGATGTATACGAGCAGAGGCTGTCCCGGAGCAAGTATCTCGCCGGAGATGAATTCACCATTGCTGATATGTGCCACCTGCCGGGGATTAAGTTTCTGACGTCTGACGGCGGCGTTGGGGATTTGATTAAGG
>WT_DNA_446_2
GACAAGGGACCAAACCTCCTCGGAACCACTTTAGAGGAGAAAGCCGCCGTCGATCAATGGCTGGAAGTTGAGTCCCACAACTTCAACGACTTGGTTGTTGCACTTGTCCTTCAAATTGAGGTTCTTCCACGTATGGGTATACCCACCGATTCTTCGGTGGTTCAAGACACCATCAACAAGCTCCAAAACGTGCTGGATGTATACGAGCAGAGGCTGTCCCGGAGCAAGTATCTCGCCGGAGATGAATTCACCATTGCTGATATGTGCCACCTGCCGGGGATTAAGTTTCTGACGGCTGACGGCGGCGTTGGGGATTTGATTAAGG
>WT_DNA_447_2
GACAAGGGACCAAACCTCCTCGGAACCACTTTAGAGGAGAAAGCCGCCGTCGATCAATGGCTGGAAGTTGAGTCCCACAACTTCAACGACTTGGTTGTTGCACTTGTCCTTCAAATTGAGGTTCTTCCACGTATGGGTATACCCACCGATTCTTCGGTGGTTCAAGACACCATCAACAAGCTCCAAAACGTGCTGGATGTATACGAGCAGAGGCTGTCCCGGAGCAAGTATCTCGCCGGAGATGAATTCACCATTGCTGATATGTGCCACCTGCCGGGGATTAAGTTTCTGACGATTGACGGCGGCGTTGGGGATTTGATTAAGG
>WT_DNA_448_2
GACAAGGGACCAAACCTCCTCGGAACCACTTTAGAGGAGAAAGCCGCCGTCGATCAATGGCTGGAAGTTGAGTCCCACAACTTCAACGACTTGGTTGTTGCACTTGTCCTTCAAATTGAGGTTCTTCCACGTATGGGTATACCCACCGATTCTTCGGTGGTTCAAGACACCATCAACAAGCTCCAAAACGTGCTGGATGTATACGAGCAGAGGCTGTCCCGGAGCAAGTATCTCGCCGGAGATGAATTCACCATTGCTGATATGTGCCACCTGCCGGGGATTAAGTTTCTGACGACTGACGGCGGCGTTGGGGATTTTGATTAAGG
>WT_DNA_449_2
GACAAGGGACCAAACCTCCTCGGAACCACTTTAGAGGAGAAAGCCGCCGTCGATCAATGGCTGGAAGTTGAGTCCCACAACTTCAACGACTTGGTTGTTGCACTTGTCCTTCAAATTGAGGTTCTTCCACGTATGGGTATACCCACCGATTCTTCGGTGGTTCAAGACACCATCAACAAGCTCCAAAACGTGCTGGATGTATACGAGCAGAGGCTGTCCCGGAGCAAGTATCTCGCCGGAGATGAATTCACCATTGCTGATATGTGCCACCTGCCGGGGATTAAGTTTCTGACGACTGACGGCGGCGTTGGGGATTTGATTAGG
>WT_DNA_450_2
GACAAGGGACCAAACCTCCTCGGAACCACTTTAGAGGAGAAAGCCGCCGTCGATCAATGGCTGGAAGTTGAGTCCCACAACTTCAACGACTTGGTTGTTGCACTTGTCCTTCAAATTGAGGTTCTTCCACGTATGGGTATACCCACCGATTCTTCGGTGGTTCAAGACACCATCAACAAGCTCCAAAACGTGCTGGATGTATACGAGCAGAGGCTGTCCCGGAGCAAGTATCTCGCCGGAGATGAATTCACCATTGCTGATATGTGCCACCTGCCGGGGATTAAGTTTCTGACGACTGACGGCGGCGTTGGGGATTTGATTAAGGA
>WT_DNA_451_2
GACAAGGGACCAAACCTCCTCGGAACCACTTTAGAGGAGAAAGCCGCCGTCGATCAATGGCTGGAAGTTGAGTCCCACAACTTCAACGACTTGGTTGTTGCACTTGTCCTTCAAATTGAGGTTCTTCCACGTATGGGTATACCCACCGATTCTTCGGTGGTTCAAGACACCATCAACAAGCTCCAAAACGTGCTGGATGTATACGAGCAGAGGCTGTCCCGGAGCAAGTATCTCGCCGGAGATGAATTCACCATTGCTGATATGTGCCACCTGCCGGGGATTAAGTTTCTGACGACTGACGGCGGCGTTGGGGATTTGATTAAAG
>WT_DNA_452_2
GACAAGGGACCAAACCTCCTCGGAACCACTTTAGAGGAGAAAGCCGCCGTCGATCAATGGCTGGAAGTTGAGTCCCACAACTTCAACGACTTGGTTGTTGCACTTGTCCTTCAAATTGAGGTTCTTCCACGTATGGGTATACCCACCGATTCTTCGGTGGTTCAAGACACCATCAACAAGCTCCAAAACGTGCTGGATGTATACGAGCAGAGGCTGTCCCGGAGCAAGTATCTCGCCGGAGATGAATTCACCATTGCTGATATGTGCCACCTGCCGGGGATTAAGTTTCTGACGACTGACGGCGGCGTTGGGGATTTGACTAAGG
>WT_DNA_453_2
GACAAGGGACCAAACCTCCTCGGAACCACTTTAGAGGAGAAAGCCGCCGTCGATCAATGGCTGGAAGTTGAGTCCCACAACTTCAACGACTTGGTTGTTGCACTTGTCCTTCAAATTGAGGTTCTTCCACGTATGGGTATACCCACCGATTCTTCGGTGGTTCAAGACACCATCAACAAGCTCCAAAACGTGCTGGATGTATACGAGCAGAGGCTGTCCCGGAGCAAGTATCTCGCCGGAGATGAATTCACCATTGCTGATATGTGCCACCTGCCGGGGATTAAGTTTCTGACGACTGACGGCGGCGTTGGGGATTTCATTAAGG
>WT_DNA_454_2
GACAAGGGACCAAACCTCCTCGGAACCACTTTAGAGGAGAAAGCCGCCGTCGATCAATGGCTGGAAGTTGAGTCCCACAACTTCAACGACTTGGTTGTTGCACTTGTCCTTCAAATTGAGGTTCTTCCACGTATGGGTATACCCACCGATTCTTCGGTGGTTCAAGACACCATCAACAAGCTCCAAAACGTGCTGGATGTATACGAGCAGAGGCTGTCCCGGAGCAAGTATCTCGCCGGAGATGAATTCACCATTGCTGATATGTGCCACCTGCCGGGGATTAAGTTTCTGACGACTGACGGCGGCGTTGGGGATTTAATTAAGG
>WT_DNA_455_2
GACAAGGGACCAAACCTCCTCGGAACCACTTTAGAGGAGAAAGCCGCCGTCGATCAATGGCTGGAAGTTGAGTCCCACAACTTCAACGACTTGGTTGTTGCACTTGTCCTTCAAATTGAGGTTCTTCCACGTATGGGTATACCCACCGATTCTTCGGTGGTTCAAGACACCATCAACAAGCTCCAAAACGTGCTGGATGTATACGAGCAGAGGCTGTCCCGGAGCAAGTATCTCGCCGGAGATGAATTCACCATTGCTGATATGTGCCACCTGCCGGGGATTAAGTTTCTGACGACTGACGGCGGCGGTGGGGATTTGATTAAGG
>WT_DNA_456_2
GACAAGGGACCAAACCTCCTCGGAACCACTTTAGAGGAGAAAGCCGCCGTCGATCAATGGCTGGAAGTTGAGTCCCACAACTTCAACGACTTGGTTGTTGCACTTGTCCTTCAAATTGAGGTTCTTCCACGTATGGGTATACCCACCGATTCTTCGGTGGTTCAAGACACCATCAACAAGCTCCAAAACGTGCTGGATGTATACGAGCAGAGGCTGTCCCGGAGCAAGTATCTCGCCGGAGATGAATTCACCATTGCTGATATGTGCCACCTGCCGGGGATTAAGTTTCTGACGACTGACGACGGCGTTGGGGATTTGATTAAGG
>WT_DNA_457_2
GACAAGGGACCAAACCTCCTCGGAACCACTTTAGAGGAGAAAGCCGCCGTCGATCAATGGCTGGAAGTTGAGTCCCACAACTTCAACGACTTGGTTGTTGCACTTGTCCTTCAAATTGAGGTTCTTCCACGTATGGGTATACCCACCGATTCTTCGGTGGTTCAAGACACCATCAACAAGCTCCAAAACGTGCTGGATGTATACGAGCAGAGGCTGTCCCGGAGCAAGTATCTCGCCGGAGATGAATTCACCATTGCTGATATGTGCCACCTGCCGGGGATTAAGTTTCTGACAACTGACGGCGGCGTTGGGGATTTGATTAAGG
>WT_DNA_458_2
GACAAGGGACCAAACCTCCTCGGAACCACTTTAGAGGAGAAAGCCGCCGTCGATCAATGGCTGGAAGTTGAGTCCCACAACTTCAACGACTTGGTTGTTGCACTTGTCCTTCAAATTGAGGTTCTTCCACGTATGGGTATACCCACCGATTCTTCGGTGGTTCAAGACACCATCAACAAGCTCCAAAACGTGCTGGATGTATACGAGCAGAGGCTGTCCCGGAGCAAGTATCTCGCCGGAGATGAATTCACCATTGCTGATATGTGCCACCTGCCGGGGATTAAGTTCCTGACGACTGACGGCGGCGTTGGGGATTTGATTAAGG
>WT_DNA_459_2
GACAAGGGACCAAACCTCCTCGGAACCACTTTAGAGGAGAAAGCCGCCGTCGATCAATGGCTGGAAGTTGAGTCCCACAACTTCAACGACTTGGTTGTTGCACTTGTCCTTCAAATTGAGGTTCTTCCACGTATGGGTATACCCACCGATTCTTCGGTGGTTCAAGACACCATCAACAAGCTCCAAAACGTGCTGGATGTATACGAGCAGAGGCTGTCCCGGAGCAAGTATCTCGCCGGAGATGAATTCACCATTGCTGATATGTGCCACCTGCCGGGGATAAAGTTTCTGACGACTGACGGCGGCGTTGGGGATTTGATTAAGG
>WT_DNA_460_2
GACAAGGGACCAAACCTCCTCGGAACCACTTTAGAGGAGAAAGCCGCCGTCGATCAATGGCTGGAAGTTGAGTCCCACAACTTCAACGACTTGGTTGTTGCACTTGTCCTTCAAATTGAGGTTCTTCCACGTATGGGTATACCCACCGATTCTTCGGTGGTTCAAGACACCATCAACAAGCTCCAAAACGTGCTGGATGTATACGAGCAGAGGCTGTCCCGGAGCAAGTATCTCGCCGGAGATGAATTCACCATTGCTGATATGTGCCACCTGCCGGGATTAAGTTTCTGACGACTGACGGCGGCGTTGGGGATTTGATTAAGG
>WT_DNA_461_2
GACAAGGGACCAAACCTCCTCGGAACCACTTTAGAGGAGAAAGCCGCCGTCGATCAATGGCTGGAAGTTGAGTCCCACAACTTCAACGACTTGGTTGTTGCACTTGTCCTTCAAATTGAGGTTCTTCCACGTATGGGTATACCCACCGATTCTTCGGTGGTTCAAGACACCATCAACAAGCTCCAAAACGTGCTGGATGTATACGAGCAGAGGCTGTCCCGGAGCAAGTATCTCGCCGGAGATGAATTCACCATTGCTGATATGAGCCACCTGCCGGGGATTAAGTTTCTGACGACTGACGGCGGCGTTGGGGATTTGATTAAGG
>WT_DNA_462_2
GACAAGGGACCAAACCTCCTCGGAACCACTTTAGAGGAGAAAGCCGCCGTCGATCAATGGCTGGAAGTTGAGTCCCACAACTTCAACGACTTGGTTGTTGCACTTGTCCTTCAAATTGAGGTTCTTCCACGTATGGGTATACCCACCGATTCTTCGGTGGTTCAAGACACCATCAACAAGCTCCAAAACGTGCTGGATGTATACGAGCAGAGGCTGTCCCGGAGCAAGTATCTCGCCGGAGATGAATTCACCATTGCTGACATGTGCCACCTGCCGGGGATTAAGTTTCTGACGACTGACGGCGGCGTTGGGGATTTGATTAAGG
>WT_DNA_463_2
GACAAGGGACCAAACCTCCTCGGAACCACTTTAGAGGAGAAAGCCGCCGTCGATCAATGGCTGGAAGTTGAGTCCCACAACTTCAACGACTTGGTTGTTGCACTTGTCCTTCAAATTGAGGTTCTTCCACGTATGGGTATACCCACCGATTCTTCGGTGGTTCAAGACACCATCAACAAGCTCCAAAACGTGCTGGATGTATACGAGCAGAGGCTGTCCCGGAGCAAGTATCTCGCCGGAGATGAATTCACCATCGCTGATATGTGCCACCTGCCGGGGATTAAGTTTCTGACGACTGACGGCGGCGTTGGGGATTTGATTAAGG
>WT_DNA_464_2
GACAAGGGACCAAACCTCCTCGGAACCACTTTAGAGGAGAAAGCCGCCGTCGATCAATGGCTGGAAGTTGAGTCCCACAACTTCAACGACTTGGTTGTTGCACTTGTCCTTCAAATTGAGGTTCTTCCACGTATGGGTATACCCACCGATTCTTCGGTGGTTCAAGACACCATCAACAAGCTCCAAAACGTGCTGGATGTATACGAGCAGAGGCTGTCCCGGAGCAAGAATCTCGCCGGAGATGAATTCACCATTGCTGATATGTGCCACCTGCCGGGGATTAAGTTTCTGACGACTGACGGCGGCGTTGGGGATTTGATTAAGG
>WT_DNA_465_2
GACAAGGGACCAAACCTCCTCGGAACCACTTTAGAGGAGAAAGCCGCCGTCGATCAATGGCTGGAAGTTGAGTCCCACAACTTCAACGACTTGGTTGTTGCACTTGTCCTTCAAATTGAGGTTCTTCCACGTATGGGTATACCCACCGATTCTTCGGTGGTTCAAGACACCATCAACAAGCTCCAAAACGTGCTGGATGTATACGAGCAGAGGCCGTCCCGGAGCAAGTATCTCGCCGGAGATGAATTCACCATTGCTGATATGTGCCACCTGCCGGGGATTAAGTTTCTGACGACTGACGGCGGCGTTGGGGATTTGATTAAGG
>WT_DNA_466_2
GACAAGGGACCAAACCTCCTCGGAACCACTTTAGAGGAGAAAGCCGCCGTCGATCAATGGCTGGAAGTTGAGTCCCACAACTTCAACGACTTGGTTGTTGCACTTGTCCTTCAAATTGAGGTTCTTCCACGTATGGGTATACCCACCGATTCTTCGGTGGTTCAAGACACCATCAACAAGCTCCAAAACGTGCTGGATATATACGAGCAGAGGCTGTCCCGGAGCAAGTATCTCGCCGGAGATGAATTCACCATTGCTGATATGTGCCACCTGCCGGGGATTAAGTTTCTGACGACTGACGGCGGCGTTGGGGATTTGATTAAGG
>WT_DNA_467_2
GACAAGGGACCAAACCTCCTCGGAACCACTTTAGAGGAGAAAGCCGCCGTCGATCAATGGCTGGAAGTTGAGTCCCACAACTTCAACGACTTGGTTGTTGCACTTGTCCTTCAAATTGAGGTTCTTCCACGTATGGGTATACCCACCGATTCTTCGGTGGTTCAAGACACCATCAACAAGCTCCAAAACGTGCTGAATGTATACGAGCAGAGGCTGTCCCGGAGCAAGTATCTCGCCGGAGATGAATTCACCATTGCTGATATGTGCCACCTGCCGGGGATTAAGTTTCTGACGACTGACGGCGGCGTTGGGGATTTGATTAAGG
>WT_DNA_468_2
GACAAGGGACCAAACCTCCTCGGAACCACTTTAGAGGAGAAAGCCGCCGTCGATCAATGGCTGGAAGTTGAGTCCCACAACTTCAACGACTTGGTTGTTGCACTTGTCCTTCAAATTGAGGTTCTTCCACGTATGGGTATACCCACCGATTCTTCGGTGGTTCAAGACACCATCAACAAGCTCCAAAACATGCTGGATGTATACGAGCAGAGGCTGTCCCGGAGCAAGTATCTCGCCGGAGATGAATTCACCATTGCTGATATGTGCCACCTGCCGGGGATTAAGTTTCTGACGACTGACGGCGGCGTTGGGGATTTGATTAAGG
>WT_DNA_469_2
GACAAGGGACCAAACCTCCTCGGAACCACTTTAGAGGAGAAAGCCGCCGTCGATCAATGGCTGGAAGTTGAGTCCCACAACTTCAACGACTTGGTTGTTGCACTTGTCCTTCAAATTGAGGTTCTTCCACGTATGGGTATACCCACCGATTCTTCGGTGGTCCAAGACACCATCAACAAGCTCCAAAACGTGCTGGATGTATACGAGCAGAGGCTGTCCCGGAGCAAGTATCTCGCCGGAGATGAATTCACCATTGCTGATATGTGCCACCTGCCGGGGATTAAGTTTCTGACGACTGACGGCGGCGTTGGGGATTTGATTAAGG
>WT_DNA_470_2
GACAAGGGACCAAACCTCCTCGGAACCACTTTAGAGGAGAAAGCCGCCGTCGATCAATGGCTGGAAGTTGAGTCCCACAACTTCAACGACTTGGTTGTTGCACTTGTCCTTCAAATTGAGGTTCTTCCACGTATGGGTATACCCACCGATTCTTCAGTGGTTCAAGACACCATCAACAAGCTCCAAAACGTGCTGGATGTATACGAGCAGAGGCTGTCCCGGAGCAAGTATCTCGCCGGAGATGAATTCACCATTGCTGATATGTGCCACCTGCCGGGGATTAAGTTTCTGACGACTGACGGCGGCGTTGGGGATTTGATTAAGG
>WT_DNA_471_2
GACAAGGGACCAAACCTCCTCGGAACCACTTTAGAGGAGAAAGCCGCCGTCGATCAATGGCTGGAAGTTGAGTCCCACAACTTCAACGACTTGGTTGTTGCACTTGTCCTTCAAATTGAGGTTCTTCCACGTATGGGTATACCCACCGATCCTTCGGTGGTTCAAGACACCATCAACAAGCTCCAAAACGTGCTGGATGTATACGAGCAGAGGCTGTCCCGGAGCAAGTATCTCGCCGGAGATGAATTCACCATTGCTGATATGTGCCACCTGCCGGGGATTAAGTTTCTGACGACTGACGGCGGCGTTGGGGATTTGATTAAGG
>WT_DNA_472_2
GACAAGGGACCAAACCTCCTCGGAACCACTTTAGAGGAGAAAGCCGCCGTCGATCAATGGCTGGAAGTTGAGTCCCACAACTTCAACGACTTGGTTGTTGCACTTGTCCTTCAAATTGAGGTTCTTCCACGTATGGGCATACCCACCGATTCTTCGGTGGTTCAAGACACCATCAACAAGCTCCAAAACGTGCTGGATGTATACGAGCAGAGGCTGTCCCGGAGCAAGTATCTCGCCGGAGATGAATTCACCATTGCTGATATGTGCCACCTGCCGGGGATTAAGTTTCTGACGACTGACGGCGGCGTTGGGGATTTGATTAAGG
>WT_DNA_473_2
GACAAGGGACCAAACCTCCTCGGAACCACTTTAGAGGAGAAAGCCGCCGTCGATCAATGGCTGGAAGTTGAGTCCCACAACTTCAACGACTTGGTTGTTGCACTTGTCCTTCAAATTGAGGTTCTTCCACGTATAGGTATACCCACCGATTCTTCGGTGGTTCAAGACACCATCAACAAGCTCCAAAACGTGCTGGATGTATACGAGCAGAGGCTGTCCCGGAGCAAGTATCTCGCCGGAGATGAATTCACCATTGCTGATATGTGCCACCTGCCGGGGATTAAGTTTCTGACGACTGACGGCGGCGTTGGGGATTTGATTAAGG
>WT_DNA_474_2
GACAAGGGACCAAACCTCCTCGGAACCACTTTAGAGGAGAAAGCCGCCGTCGATCAATGGCTGGAAGTTGAGTCCCACAACTTCAACGACTTGGTTGTTGCACTTGTCCTTCAAATTGAGGTTCTTACACGTATGGGTATACCCACCGATTCTTCGGTGGTTCAAGACACCATCAACAAGCTCCAAAACGTGCTGGATGTATACGAGCAGAGGCTGTCCCGGAGCAAGTATCTCGCCGGAGATGAATTCACCATTGCTGATATGTGCCACCTGCCGGGGATTAAGTTTCTGACGACTGACGGCGGCGTTGGGGATTTGATTAAGG
>WT_DNA_475_2
GACAAGGGACCAAACCTCCTCGGAACCACTTTAGAGGAGAAAGCCGCCGTCGATCAATGGCTGGAAGTTGAGTCCCACAACTTCAACGACTTGGTTGTTGCACTTGTCCTTCAAATTGAGGTACTTCCACGTATGGGTATACCCACCGATTCTTCGGTGGTTCAAGACACCATCAACAAGCTCCAAAACGTGCTGGATGTATACGAGCAGAGGCTGTCCCGGAGCAAGTATCTCGCCGGAGATGAATTCACCATTGCTGATATGTGCCACCTGCCGGGGATTAAGTTTCTGACGACTGACGGCGGCGTTGGGGATTTGATTAAGG
>WT_DNA_476_2
GACAAGGGACCAAACCTCCTCGGAACCACTTTAGAGGAGAAAGCCGCCGTCGATCAATGGCTGGAAGTTGAGTCCCACAACTTCAACGACTTGGTTGTTGCACTTGTCCTTCAAATTGAGGCTCTTCCACGTATGGGTATACCCACCGATTCTTCGGTGGTTCAAGACACCATCAACAAGCTCCAAAACGTGCTGGATGTATACGAGCAGAGGCTGTCCCGGAGCAAGTATCTCGCCGGAGATGAATTCACCATTGCTGATATGTGCCACCTGCCGGGGATTAAGTTTCTGACGACTGACGGCGGCGTTGGGGATTTGATTAAGG
>WT_DNA_477_2
GACAAGGGACCAAACCTCCTCGGAACCACTTTAGAGGAGAAAGCCGCCGTCGATCAATGGCTGGAAGTTGAGTCCCACAACTTCAACGACTTGGTTGTTGCACTTGTCCTTCAAATGGAGGTTCTTCCACGTATGGGTATACCCACCGATTCTTCGGTGGTTCAAGACACCATCAACAAGCTCCAAAACGTGCTGGATGTATACGAGCAGAGGCTGTCCCGGAGCAAGTATCTCGCCGGAGATGAATTCACCATTGCTGATATGTGCCACCTGCCGGGGATTAAGTTTCTGACGACTGACGGCGGCGTTGGGGATTTGATTAAGG
>WT_DNA_478_2
GACAAGGGACCAAACCTCCTCGGAACCACTTTAGAGGAGAAAGCCGCCGTCGATCAATGGCTGGAAGTTGAGTCCCACAACTTCAACGACTTGGTTGTTGCACTTGTCCTTCAAATCGAGGTTCTTCCACGTATGGGTATACCCACCGATTCTTCGGTGGTTCAAGACACCATCAACAAGCTCCAAAACGTGCTGGATGTATACGAGCAGAGGCTGTCCCGGAGCAAGTATCTCGCCGGAGATGAATTCACCATTGCTGATATGTGCCACCTGCCGGGGATTAAGTTTCTGACGACTGACGGCGGCGTTGGGGATTTGATTAAGG
>WT_DNA_479_2
GACAAGGGACCAAACCTCCTCGGAACCACTTTAGAGGAGAAAGCCGCCGTCGATCAATGGCTGGAAGTTGAGTCCCACAACTTCAACGACTTGGTTGTTGCACTTGTCCTCCAAATTGAGGTTCTTCCACGTATGGGTATACCCACCGATTCTTCGGTGGTTCAAGACACCATCAACAAGCTCCAAAACGTGCTGGATGTATACGAGCAGAGGCTGTCCCGGAGCAAGTATCTCGCCGGAGATGAATTCACCATTGCTGATATGTGCCACCTGCCGGGGATTAAGTTTCTGACGACTGACGGCGGCGTTGGGGATTTGATTAAGG
>WT_DNA_480_2
GACAAGGGACCAAACCTCCTCGGAACCACTTTAGAGGAGAAAGCCGCCGTCGATCAATGGCTGGAAGTTGAGTCCCACAACTTCAACGACTTGGTTGTTGCACTTGTCCTCAAATTGAGGTTCTTCCACGTATGGGTATACCCACCGATTCTTCGGTGGTTCAAGACACCATCAACAAGCTCCAAAACGTGCTGGATGTATACGAGCAGAGGCTGTCCCGGAGCAAGTATCTCGCCGGAGATGAATTCACCATTGCTGATATGTGCCACCTGCCGGGGATTAAGTTTCTGACGACTGACGGCGGCGTTGGGGATTTGATTAAGG
>WT_DNA_481_2
GACAAGGGACCAAACCTCCTCGGAACCACTTTAGAGGAGAAAGCCGCCGTCGATCAATGGCTGGAAGTTGAGTCCCACAACTTCAACGACTTGGTTGTTGCACTTGCCCTTCAAATTGAGGTTCTTCCACGTATGGGTATACCCACCGATTCTTCGGTGGTTCAAGACACCATCAACAAGCTCCAAAACGTGCTGGATGTATACGAGCAGAGGCTGTCCCGGAGCAAGTATCTCGCCGGAGATGAATTCACCATTGCTGATATGTGCCACCTGCCGGGGATTAAGTTTCTGACGACTGACGGCGGCGTTGGGGATTTGATTAAGG
>WT_DNA_482_2
GACAAGGGACCAAACCTCCTCGGAACCACTTTAGAGGAGAAAGCCGCCGTCGATCAATGGCTGGAAGTTGAGTCCCACAACTTCAACGACTTGGTTGTTGCAATTGTCCTTCAAATTGAGGTTCTTCCACGTATGGGTATACCCACCGATTCTTCGGTGGTTCAAGACACCATCAACAAGCTCCAAAACGTGCTGGATGTATACGAGCAGAGGCTGTCCCGGAGCAAGTATCTCGCCGGAGATGAATTCACCATTGCTGATATGTGCCACCTGCCGGGGATTAAGTTTCTGACGACTGACGGCGGCGTTGGGGATTTGATTAAGG
>WT_DNA_483_2
GACAAGGGACCAAACCTCCTCGGAACCACTTTAGAGGAGAAAGCCGCCGTCGATCAATGGCTGGAAGTTGAGTCCCACAACTTCAACGACTTGGTTGTCGCATTTGTCCTTCAAATTGAGGTTCTTCCACGTATGGGTATACCCACCGATTCTTCGGTGGTTCAAGACACCATCAACAAGCTCCAAAACGTGCTGGATGTATACGAGCAGAGGCTGTCCCGGAGCAAGTATCTCGCCGGAGATGAATTCACCATTGCTGATATGTGCCACCTGCCGGGGATTAAGTTTCTGACGACTGACGGCGGCGTTGGGGATTTGATTAAGG
>WT_DNA_484_2
GACAAGGGACCAAACCTCCTCGGAACCACTTTAGAGGAGAAAGCCGCCGTCGATCAATGGCTGGAAGTTGAGTCCCACAACTTCAACGACTTGGTTGTCGCACTTGTCCTTCAAATTGAGGTTCTTCCACGTATGGGTATACCCACCGATTCTTCGGTGGTTCAAGACACCATCAACAAGCTCCAAAACGTGCTGGATGTATACGAGCAGAGGCTGTCCCGGAGCAAGTATCTCGCCGGAGATGAATTCACCATTGCTGATATGTGCCACCTGCCGGGGATTAAGTTTCTGACGACTGACGGCGGCGTTGGGGATTTGATTAAGG
>WT_DNA_485_2
GACAAGGGACCAAACCTCCTCGGAACCACTTTAGAGGAGAAAGCCGCCGTCGATCAATGGCTGGAAGTTGAGTCCCACAACTTCAACGACTTGGTCGTTGCACTTGTCCTTCAAATTGAGGTTCTTCCACGTATGGGTATACCCACCGATTCTTCGGTGGTTCAAGACACCATCAACAAGCTCCAAAACGTGCTGGATGTATACGAGCAGAGGCTGTCCCGGAGCAAGTATCTCGCCGGAGATGAATTCACCATTGCTGATATGTGCCACCTGCCGGGGATTAAGTTTCTGACGACTGACGGCGGCGTTGGGGATTTGATTAAGG
>WT_DNA_486_2
GACAAGGGACCAAACCTCCTCGGAACCACTTTAGAGGAGAAAGCCGCCGTCGATCAATGGCTGGAAGTTGAGTCCCACAACTTCAACGACTTGGATGTTGCACTTGTCCTTCAAATTGAGGTTCTTCCACGTATGGGTATACCCACCGATTCTTCGGTGGTTCAAGACACCATCAACAAGCTCCAAAACGTGCTGGATGTATACGAGCAGAGGCTGTCCCGGAGCAAGTATCTCGCCGGAGATGAATTCACCATTGCTGATATGTGCCACCTGCCGGGGATTAAGTTTCTGACGACTGACGGCGGCGTTGGGGATTTGATTAAGG
>WT_DNA_487_2
GACAAGGGACCAAACCTCCTCGGAACCACTTTAGAGGAGAAAGCCGCCGTCGATCAATGGCTGGAAGTTGAGTCCCACAACTTCAACGACTTAGTTGTTGCATTTGTCCTTCAAATTGAGGTTCTTCCACGTATGGGTATACCCACCGATTCTTCGGTGGTTCAAGACACCATCAACAAGCTCCAAAACGTGCTGGATGTATACGAGCAGAGGCTGTCCCGGAGCAAGTATCTCGCCGGAGATGAATTCACCATTGCTGATATGTGCCACCTGCCGGGGATTAAGTTTCTGACGACTGACGGCGGCGTTGGGGATTTGATTAAGG
>WT_DNA_488_2
GACAAGGGACCAAACCTCCTCGGAACCACTTTAGAGGAGAAAGCCGCCGTCGATCAATGGCTGGAAGTTGAGTCCCACAACTTCAACGACTCGGTTGTTGCATTTGTCCTTCAAATTGAGGTTCTTCCACGTATGGGTATACCCACCGATTCTTCGGTGGTTCAAGACACCATCAACAAGCTCCAAAACGTGCTGGATGTATACGAGCAGAGGCTGTCCCGGAGCAAGTATCTCGCCGGAGATGAATTCACCATTGCTGATATGTGCCACCTGCCGGGGATTAAGTTTCTGACGACTGACGGCGGCGTTGGGGATTTGATTAAGG
>WT_DNA_489_2
GACAAGGGACCAAACCTCCTCGGAACCACTTTAGAGGAGAAAGCCGCCGTCGATCAATGGCTGGAAGTTGAGTCCCACAACTTCAACGACATGGTTGTTGCACTTGTCCTTCAAATTGAGGTTCTTCCACGTATGGGTATACCCACCGATTCTTCGGTGGTTCAAGACACCATCAACAAGCTCCAAAACGTGCTGGATGTATACGAGCAGAGGCTGTCCCGGAGCAAGTATCTCGCCGGAGATGAATTCACCATTGCTGATATGTGCCACCTGCCGGGGATTAAGTTTCTGACGACTGACGGCGGCGTTGGGGATTTGATTAAGG
>WT_DNA_490_2
GACAAGGGACCAAACCTCCTCGGAACCACTTTAGAGGAGAAAGCCGCCGTCGATCAATGGCTGGAAGTTGAGTCCCACAACTCCAACGACTTGGTTGTTGCACTTGTCCTTCAAATTGAGGTTCTTCCACGTATGGGTATACCCACCGATTCTTCGGTGGTTCAAGACACCATCAACAAGCTCCAAAACGTGCTGGATGTATACGAGCAGAGGCTGTCCCGGAGCAAGTATCTCGCCGGAGATGAATTCACCATTGCTGATATGTGCCACCTGCCGGGGATTAAGTTTCTGACGACTGACGGCGGCGTTGGGGATTTGATTAAGG
>WT_DNA_491_2
GACAAGGGACCAAACCTCCTCGGAACCACTTTAGAGGAGAAAGCCGCCGTCGATCAATGGCTGGAAGTTGAGCCCCACAACTTCAACGACTTGGTTGTTGCACTTGTCCTTCAAATTGAGGTTCTTCCACGTATGGGTATACCCACCGATTCTTCGGTGGTTCAAGACACCATCAACAAGCTCCAAAACGTGCTGGATGTATACGAGCAGAGGCTGTCCCGGAGCAAGTATCTCGCCGGAGATGAATTCACCATTGCTGATATGTGCCACCTGCCGGGGATTAAGTTTCTGACGACTGACGGCGGCGTTGGGGATTTGATTAAGG
>WT_DNA_492_2
GACAAGGGACCAAACCTCCTCGGAACCACTTTAGAGGAGAAAGCCGCCGTCGATCAATGGCTGGAAGTTAAGTCCCACAACTTCAACGACTTGGTTGTTGCATTTGTCCTTCAAATTGAGGTTCTTCCACGTATGGGTATACCCACCGATTCTTCGGTGGTTCAAGACACCATCAACAAGCTCCAAAACGTGCTGGATGTATACGAGCAGAGGCTGTCCCGGAGCAAGTATCTCGCCGGAGATGAATTCACCATTGCTGATATGTGCCACCTGCCGGGGATTAAGTTTCTGACGACTGACGGCGGCGTTGGGGATTTGATTAAGG
>WT_DNA_493_2
GACAAGGGACCAAACCTCCTCGGAACCACTTTAGAGGAGAAAGCCGCCGTCGATCAATGGCTGGAAATTGAGTCCCACAACTTCAACGACTTGGTTGTTGCACTTGTCCTTCAAATTGAGGTTCTTCCACGTATGGGTATACCCACCGATTCTTCGGTGGTTCAAGACACCATCAACAAGCTCCAAAACGTGCTGGATGTATACGAGCAGAGGCTGTCCCGGAGCAAGTATCTCGCCGGAGATGAATTCACCATTGCTGATATGTGCCACCTGCCGGGGATTAAGTTTCTGACGACTGACGGCGGCGTTGGGGATTTGATTAAGG
>WT_DNA_494_2
GACAAGGGACCAAACCTCCTCGGAACCACTTTAGAGGAGAAAGCCGCCGTCGATCAACGGCTGGAAGTTGAGTCCCACAACTTCAACGACTTGGTTGTTGCATTTGTCCTTCAAATTGAGGTTCTTCCACGTATGGGTATACCCACCGATTCTTCGGTGGTTCAAGACACCATCAACAAGCTCCAAAACGTGCTGGATGTATACGAGCAGAGGCTGTCCCGGAGCAAGTATCTCGCCGGAGATGAATTCACCATTGCTGATATGTGCCACCTGCCGGGGATTAAGTTTCTGACGACTGACGGCGGCGTTGGGGATTTGATTAAGG
>WT_DNA_495_2
GACAAGGGACCAAACCTCCTCGGAACCACTTTAGAGGAGAAAGCCGCCGTCGACCAATGGCTGGAAGTTGAGTCCCACAACTTCAACGACTTGGTTGTTGCATTTGTCCTTCAAATTGAGGTTCTTCCACGTATGGGTATACCCACCGATTCTTCGGTGGTTCAAGACACCATCAACAAGCTCCAAAACGTGCTGGATGTATACGAGCAGAGGCTGTCCCGGAGCAAGTATCTCGCCGGAGATGAATTCACCATTGCTGATATGTGCCACCTGCCGGGGATTAAGTTTCTGACGACTGACGGCGGCGTTGGGGATTTGATTAAGG
>WT_DNA_496_2
GACAAGGGACCAAACCTCCTCGGAACCACTTTAGAGGAGAAAGCCGCCATCGATCAATGGCTGGAAGTTGAGTCCCACAACTTCAACGACTTGGTTGTTGCACTTGTCCTTCAAATTGAGGTTCTTCCACGTATGGGTATACCCACCGATTCTTCGGTGGTTCAAGACACCATCAACAAGCTCCAAAACGTGCTGGATGTATACGAGCAGAGGCTGTCCCGGAGCAAGTATCTCGCCGGAGATGAATTCACCATTGCTGATATGTGCCACCTGCCGGGGATTAAGTTTCTGACGACTGACGGCGGCGTTGGGGATTTGATTAAGG
>WT_DNA_497_2
GACAAGGGACCAAACCTCCTCGGAACCACTTTAGAGGAGAAAACCGCCGTCGATCAATGGCTGGAAGTTGAGTCCCACAACTTCAACGACTTGGTTGTTGCATTTGTCCTTCAAATTGAGGTTCTTCCACGTATGGGTATACCCACCGATTCTTCGGTGGTTCAAGACACCATCAACAAGCTCCAAAACGTGCTGGATGTATACGAGCAGAGGCTGTCCCGGAGCAAGTATCTCGCCGGAGATGAATTCACCATTGCTGATATGTGCCACCTGCCGGGGATTAAGTTTCTGACGACTGACGGCGGCGTTGGGGATTTGATTAAGG
>WT_DNA_498_2
GACAAGGGACCAAACCTCCTCGGAACCACTTTAGAGGAAAAAGCCGCCGTCGATCAATGGCTGGAAGTTGAGTCCCACAACTTCAACGACTTGGTTGTTGCATTTGTCCTTCAAATTGAGGTTCTTCCACGTATGGGTATACCCACCGATTCTTCGGTGGTTCAAGACACCATCAACAAGCTCCAAAACGTGCTGGATGTATACGAGCAGAGGCTGTCCCGGAGCAAGTATCTCGCCGGAGATGAATTCACCATTGCTGATATGTGCCACCTGCCGGGGATTAAGTTTCTGACGACTGACGGCGGCGTTGGGGATTTGATTAAGG
>WT_DNA_499_2
GACAAGGGACCAAACCTCCTCGGAACCACTTGAGAGGAGAAAGCCGCCGTCGATCAATGGCTGGAAGTTGAGTCCCACAACTTCAACGACTTGGTTGTTGCACTTGTCCTTCAAATTGAGGTTCTTCCACGTATGGGTATACCCACCGATTCTTCGGTGGTTCAAGACACCATCAACAAGCTCCAAAACGTGCTGGATGTATACGAGCAGAGGCTGTCCCGGAGCAAGTATCTCGCCGGAGATGAATTCACCATTGCTGATATGTGCCACCTGCCGGGGATTAAGTTTCTGACGACTGACGGCGGCGTTGGGGATTTGATTAAGG
>WT_DNA_500_2
GACAAGGGACCAAACCTCCTCGGAACCACTTAAGAGGAGAAAGCCGCCGTCGATCAATGGCTGGAAGTTGAGTCCCACAACTTCAACGACTTGGTTGTTGCATTTGTCCTTCAAATTGAGGTTCTTCCACGTATGGGTATACCCACCGATTCTTCGGTGGTTCAAGACACCATCAACAAGCTCCAAAACGTGCTGGATGTATACGAGCAGAGGCTGTCCCGGAGCAAGTATCTCGCCGGAGATGAATTCACCATTGCTGATATGTGCCACCTGCCGGGGATTAAGTTTCTGACGACTGACGGCGGCGTTGGGGATTTGATTAAGG
>WT_DNA_501_2
GACAAGGGACCAAACCTCCTCGAAACCACTTTAGAGGAGAAAGCCGCCGTCGATCAATGGCTGGAAGTTGAGTCCCACAACTTCAACGACTTGGTTGTTGCATTTGTCCTTCAAATTGAGGTTCTTCCACGTATGGGTATACCCACCGATTCTTCGGTGGTTCAAGACACCATCAACAAGCTCCAAAACGTGCTGGATGTATACGAGCAGAGGCTGTCCCGGAGCAAGTATCTCGCCGGAGATGAATTCACCATTGCTGATATGTGCCACCTGCCGGGGATTAAGTTTCTGACGACTGACGGCGGCGTTGGGGATTTGATTAAGG
>WT_DNA_502_2
GACAAGGGACCAAACCTCCTCGAAACCACTTTAGAGGAGAAAGCCGCCGTCGATCAATGGCTGGAAGTTGAGTCCCACAACTTCAACGACTTGGTTGTTGCACTTGTCCTTCAAATTGAGGTTCTTCCACGTATGGGTATACCCACCGATTCTTCGGTGGTTCAAGACACCATCAACAAGCTCCAAAACGTGCTGGATGTATACGAGCAGAGGCTGTCCCGGAGCAAGTATCTCGCCGGAGATGAATTCACCATTGCTGATATGTGCCACCTGCCGGGGATTAAGTTTCTGACGACTGACGGCGGCGTTGGGGATTTGATTAAGG
>WT_DNA_503_2
GACAAGGGACCAAACCTCCTCAGTGAGCTACCCACGGAGCAATGTACAGGCAGAAAACGCCAACAAACAAGTGCTAAGGGGCCTGAAGTGCACACTGAATGGCAAGAAAGGCAAATGGGTGGACGAACTGCCGGCGATTCTCTGGTCACTCCGGACCGCCAAAAAGTCCACTACAGGAGAGACACCATTCTCTCTGACTTATGGTTCGGAGGCGATGACACCGGTGGAAATGTCTCTGCCCAGTGCCAGAGTATTGCACTTCAGTGACGACGCCAACATTCAAGCCCGCAAATTCGAGCTCGACGCGATTGAGGAAAAAGATTGCAAGCTTCGGCCCGCCTCGCGAATTTCAAAATGGCCGCCAAACGACATCATGACAGGAAGGTCTGCAATCATTTC…
>WT_DNA_504_2
GACAAGGGACCAAACCTCCTCAGTGAGCTACCCACAGAGAAATGGACAGGCAGAAAACGCCAACAAACAAGTTCTAAGGGGCCTGAAGCGCACACTGAATGGCAAGAAAGGCAAATGGGTGGACGAACTGCCGGCGATTCTCTGGTCACTCCGGACTACCAAAAAGTCCACTACAGGAGAGACACCATTCTCTCTGACTTATGGTTCGGAGGCAATGACACTGGTGGAAATGTCTCTGCCCAGTGCCAGAGTATTGCACTTCAATGACGACGCCAACATTCAAGCCCGCGAATTCGAGCTTGACGCGGTTGAGGAAAAAAGACTGCAAGCTTCATCCCGTCTTGCGAATTTCAAAATGGCCGCCAAACGACATCATGACCGGAAGGTCCGCAATCATTT…
>WT_DNA_505_2
GACAAGGGACCAAACCTCCTCAGGATCATAATTCATGCAACCTCCTCAGTGAGCTACCCACAGAGCAATGGACAGGCAGAAAACGCCAACAAACAAGTTCTAAGGGGCCTGAAGCGCACACTGAATGGCAAGAAAGGCAAATAGGTGGACGAACTGCCGGCGATTCTCTGGTCACTCCGGACCGCCAAAAAGTCCACTACAGGAGAGACACCATTCTCTCTGACTTATGGTTCGGAGGCGATGACACCGGTGGAAATGTCTCTGCCCAGTGCTAGAGTATTACACTTCAGTGACGATGCCAAAGCCCAAGCCCGTGAATTCGAGCTCGACGTTCTCGAGGAAAAAAGACTGCAAGCTTCGGCCCGCCTCGCGAATTTCAAAATGGCCGCCAAGCGACAC…
>WT_DNA_506_2
GACAAGGGACCAAACCTCCTCAGAACCACTTTAGAGGAGAAAGCCGCCGTCGATCAATGGCTGGAAGTTGAGTCCCACAACTTCAACGACTTGGTTGTTGCACTTGTCCTTCAAATTGAGGTTCTTCCACGTATGGGTATACCCACCGATTCTTCGGTGGTTCAAGACACCATCAACAAGCTCCAAAACGTGCTGGATGTATACGAGCAGAGGCTGTCCCGGAGCAAGTATCTCGCCGGAGATGAATTCACCATTGCTGATATGTGCCACCTGCCGGGGATTAAGTTTCTGACGACTGACGGCGGCGTTGGGGATTTGATTAAGG
>WT_DNA_507_2
GACAAGGGACCAAACCTCCCAGCATCTTAGGCTTAAATAGGCTATTCCAAGAGATATAGCAGTGTACCATACGTCAGGGACCTCGATCCCTGAAGGGTGGTGCATCGAAACGGTATCGTTTCGATCCGAAATAACACCGTTTCTACTATGTTTTTTTTTTCACATCGAGATGATGTCGTTTTGGATTAAAAAGACACCGTTTGATGCACTTGTGGGAAGGATGGTACATGTTGGGGATTTGATTAAGG
>WT_DNA_508_2
GACAAGGGACCAAACCTCCATGTGATGAACAAGATATTTGCAATCCTACAGGACTTCAAACTGGAGTCTTTTTTGTTGGGCTTTACCTAATTGCTTTAGGTACAGGAGGAATTAAACCATGTGTTTCATCCTTTGGTGCTGATCAATTTGATGATTCCGACGAAGGTGAGAAGAAGAAGAAAAGTTCCTTCTTTAACTGGTTTTATTTCTCCATCAACATCGGTGCTCTGGTGGCTTCAAGTGTACTTGTATGGATCCAAACAAATGTGGGTTGGGGTTGGGGATTTGATTAAGG
>WT_DNA_509_2
GACAAGGGACCAAACCTCATCGGAACCACTTTAGAGGAGAAAGCCGCCGTCGATCAATGGCTGGAAGTTGAGTCCCACAACTTCAACGACTTGGTTGTTGCACTTGTCCTTCAAATTGAGGTTCTTCCACGTATGGGTATACCCACCGATTCTTCGGTGGTTCAAGACACCATCAACAAGCTCCAAAACGTGCTGGATGTATACGAGCAGAGGCTGTCCCGGAGCAAGTATCTCGCCGGAGATGAATTCACCATTGCTGATATGTGCCACCTGCCGGGGATTAAGTTTCTGACGACTGACGGCGGCGTTGGGGATTTGATTAAGG
>WT_DNA_510_2
GACAAGGGACCAAACCCCTCGGAACCACTTTAGAGGAGAAAGCCGCCGTCGATCAATGGCTGGAAGTTGAGTCCCACAACTTCAACGACTTGGTTGTTGCACTTGTCCTTCAAATTGAGGTTCTTCCACGTATGGGTATACCCACCGATTCTTCGGTGGTTCAAGACACCATCAACAAGCTCCAAAACGTGCTGGATGTATACGAGCAGAGGCTGTCCCGGAGCAAGTATCTCGCCGGAGATGAATTCACCATTGCTGATATGTGCCACCTGCCGGGGATTAAGTTTCTGACGACTGACGGCGGCGTTGGGGATTTGATTAAGG
>WT_DNA_511_2
GACAAGGGAACCAAACCTCCTCGGAACCACTTTAGAGGAGAAAGCCGCCGTCGATCAATGGCTGGAAGTTGAGTCCCACAACTTCAACGACTTGGTTGTTGCATTTGTCCTTCAAATTGAGGTTCTTCCACGTATGGGTATACCCACCGATTCTTCGGTGGTTCAAGACACCATCAACAAGCTCCAAAACGTGCTGGATGTATACGAGCAGAGGCTGTCCCGGAGCAAGTATCTCGCCGGAGATGAATTCACCATTGCTGATATGTGCCACCTGCCGGGGATTAAGTTTCTGACGACTGACGGCGGCGTTGGGGATTTGATTAAGG
>WT_DNA_512_2
GACAAGGAACCAAACCTCCTCGGAACCACTTTAGAGGAGAAAGCCGCCGTCGATCAATGGCTGGAAGTTGAGTCCCACAACTTCAACGACTTGGTTGTTGCATTTGTCCTTCAAATTGAGGTTCTTCCACGTATGGGTATACCCACCGATTCTTCGGTGGTTCAAGACACCATCAACAAGCTCCAAAACGTGCTGGATGTATACGAGCAGAGGCTGTCCCGGAGCAAGTATCTCGCCGGAGATGAATTCACCATTGCTGATATGTGCCACCTGCCGGGGATTAAGTTTCTGACGACTGACGGCGGCGTTGGGGATTTGATTAAGG
>WT_DNA_513_2
GACAAAGGACCAAACCTCCTCGGAACCACTTTAGAGGAGAAAGCCGCCGTCGATCAATGGCTGGAAGTTGAGTCCCACAACTTCAACGACTTGGTTGTTGCATTTGTCCTTCAAATTGAGGTTCTTCCACGTATGGGTATACCCACCGATTCTTCGGTGGTTCAAGACACCATCAACAAGCTCCAAAACGTGCTGGATGTATACGAGCAGAGGCTGTCCCGGAGCAAGTATCTCGCCGGAGATGAATTCACCATTGCTGATATGTGCCACCTGCCGGGGATTAAGTTTCTGACGACTGACGGCGGCGTTGGGGATTTGATTAAGG
>WT_DNA_514_2
GACAAAGGACCAAACCTCCTCGGAACCACTTTAGAGGAGAAAGCCGCCGTCGATCAATGGCTGGAAGTTGAGTCCCACAACTTCAACGACTTGGTTGTTGCACTTGTCCTTCAAATTGAGGTTCTTCCACGTATGGGTATACCCACCGATTCTTCGGTGGTTCAAGACACCATCAACAAGCTCCAAAACGTGCTGGATGTATACGAGCAGAGGCTGTCCCGGAGCAAGTATCTCGCCGGAGATGAATTCACCATTGCTGATATGTGCCACCTGCCGGGGATTAAGTTTCTGACGACTGACGGCGGCGTTGGGGATTTGATTAAGG
>WT_DNA_515_2
GAAAGGGACCAAACCTCCTCGGAACCACTTTAGAGGAGAAAGCCGCCGTCGATCAATGGCTGGAAGTTGAGTCCCACAACTTCAACGACTTGGTTGTTGCACTTGTCCTTCAAATTGAGGTTCTTCCACGTATGGGTATACCCACCGATTCTTCGGTGGTTCAAGACACCATCAACAAGCTCCAAAACGTGCTGGATGTATACGAGCAGAGGCTGTCCCGGAGCAAGTATCTCGCCGGAGATGAATTCACCATTGCTGATATGTGCCACCTGCCGGGGATTAAGTTTCTGACGACTGACGGCGGCGTTGGGGATTTGATTAAGG
>WT_DNA_516_2
CACAAGGGACCAAACCTCCTCGGAACCACTTTAGAGGAGAAAGCCGCCGTCGATCAATGGCTGGAAGTTGAGTCCCACAACTTCAACGACTTGGTTGTTGCATTTGTCCTTCAAATTGAGGTTCTTCCACGTATGGGTATACCCACCGATTCTTCGGTGGTTCAAGACACCATCAACAAGCTCCAAAACGTGCTGGATGTATACGAGCAGAGGCTGTCCCGGAGCAAGTATCTCGCCGGAGATGAATTCACCATTGCTGATATGTGCCACCTGCCGGGGATTAAGTTTCTGACGACTGACGGCGGCGTTGGGGATTTGATTAAGG
>WT_DNA_517_2
CACAAGGGACCAAACCTCCTCGGAACCACTTTAGAGGAGAAAGCCGCCGTCGATCAATGGCTGGAAGTTGAGTCCCACAACTTCAACGACTTGGTTGTTGCACTTGTCCTTCAAATTGAGGTTCTTCCACGTATGGGTATACCCACCGATTCTTCGGTGGTTCAAGACACCATCAACAAGCTCCAAAACGTGCTGGATGTATACGAGCAGAGGCTGTCCCGGAGCAAGTATCTCGCCGGAGATGAATTCACCATTGCTGATATGTGCCACCTGCCGGGGATTAAGTTTCTGACGACTGACGGCGGCGTTGGGGATTTGATTAAGG
>WT_DNA_518_2
ACAAGGGACCAAACCTCCTCGGAACCACTTTAGAGGAGAAAGCCGCCGTCGATCAATGGCTGGAAGTTGAGTCCCACAACTTCAACGACTTGGTTGTTGCATTTGTCCTTCAAATTGAGGTTCTTCCACGTATGGGTATACCCACCGATTCTTCGGTGGTTCAAGACACCATCAACAAGCTCCAAAACGTGCTGGATGTATACGAGCAGAGGCTGTCCCGGAGCAAGTATCTCGCCGGAGATGAATTCACCATTGCTGATATGTGCCACCTGCCGGGGATTAAGTTTCTGACGACTGACGGCGGCGTTGGGGATTTGATTAAGG
>WT_DNA_519_2
ACAAGGGACCAAACCTCCTCGGAACCACTTTAGAGGAGAAAGCCGCCGTCGATCAATGGCTGGAAGTTGAGTCCCACAACTTCAACGACTTGGTTGTTGCACTTGTCCTTCAAATTGAGGTTCTTCCACGTATGGGTATACCCACCGATTCTTCGGTGGTTCAAGACACCATCAACAAGCTCCAAAACGTGCTGGATGTATACGAGCAGAGGCTGTCCCGGAGCAAGTATCTCGCCGGAGATGAATTCACCATTGCTGATATGTGCCACCTGCCGGGGATTAAGTTTCTGACGACTGACGGCGGCGTTGGGGATTTGATTAAGG
>WT_DNA_520_2
AACAAGGGACCAAACCTCCTCGGAACCACTTTAGAGGAGAAAGCCGCCGTCGATCAATGGCTGGAAGTTGAGTCCCACAACTTCAACGACTTGGTTGTTGCACTTGTCCTTCAAATTGAGGTTCTTCCACGTATGGGTATACCCACCGATTCTTCGGTGGTTCAAGACACCATCAACAAGCTCCAAAACGTGCTGGATGTATACGAGCAGAGGCTGTCCCGGAGCAAGTATCTCGCCGGAGATGAATTCACCATTGCTGATATGTGCCACCTGCCGGGGATTAAGTTTCTGACGACTGACGGCGGCGTTGGGGATTTGATTAAGG
>WT_DNA_521_1
TCCCCTTTCCCCCCCCTCCTCGGACCCACTTTAGAGGAGAAAGCCGCCGTCGATCAATGGCTGGAAGTTGAGTCCCACAACTTCAACGACTTGGTTGTTGCACTTGTCCTTCAAATTGAGGTTCTTCCACGTATGGGTATACCCACCGATTCTTCGGTGGTTCAAGACACCATCAACAAGCTCCAAAACGTGCTGGATGTATACGAGCAGAGGCTGTCCCGGAGCAAGTATCTCGCCGGAGATGAATTCACCATTGCTGATATGTGCCACCTGCCGGGGATTAAGTTTCTGACGACTGACGGCGGCGTTGGGGATTTGATTAAGG
>WT_DNA_522_1
TCCCCTTTCCCCCCCCTCCTCGGAACCACTTTCTCTTAGAAAGCCGCCGTCGATCAATGGCTGGAAGTTGAGTCCCACAACTTCAACGACTTGGTTGTTGCATTTGTCCTTCAAATTGAGGTTCTTCCACGTATGGGTATACCCACCGATTCTTCGGTGGTTCAAGACACCATCAACAAGCTCCAAAACGTGCTGGATGTATACGAGCAGAGGCTGTCCCGGAGCAAGTATCTCGCCGGAGATGAATTCACCATTGCTGATATGTGCCACCTGCCGGGGATTAAGTTTCTGACGACTGACGGCGGCGTTGGGGATTTGAGGAAGG
>WT_DNA_523_1
TCCCCTTTCCCCCCCCTCCTCGGAACCACTTTCTCTTAGAAAGCCGCCGTCGATCAATGGCTGGAAGTTGAGTCCCACAACTTCAACGACTTGGTTGTTGCACTTGTCCTTCAAATTGAGGTTCTTCCACGTATGGGTATACCCACCGATTCTTCGGTGGTTCAAGACACCATCAACAAGCTCCAAAACGTGCTGGATGTATACGAGCAGAGGCTGTCCCGGAGCAAGTATCTCGCCGGAGATGAATTCACCATTGCTGATATGTGCCACCTGCCGGGGATTAAGTTTCTGACGACTGACGGCGGCGTTGGGGATTTGAGGAAGG
>WT_DNA_524_1
TCCCCCTTCCCAAACCTCCTCGGAACCACTTTAGAGGAGAAAGCCGCCGTCGATCAATGGCTGGAAGTTGAGTCCCACAACTTCAACGACTTGGTTGTTGCACTTGTCCTTCAAATTGAGGTTCTTCCACGTATGGGTATACCCACCGATTCTTCGGTGGTTCAAGACACCATCAACAAGCTCCAAAACGTGCTGGATGTATACGAGCAGAGGCTGTCCCGGAGCAAGTATCTCGCCGGAGATGAATTCACCATTGCTGATATGTGCCACCTGCCGGGGATTAAGTTTCTGACGACTGACGGCGGCGTTGGGGATTTGATTAAGG
>WT_DNA_525_1
TCCCATTTACCAAACCTCCTCGGAACCACTTTAGAGGAGAAAGCCGCCGTCGATCAATGGCTGGAAGTTGAGTCCCACAACTTCAACGACTTGGTTGTTGCATTTGTCCTTCAAATTGAGGTTCTTCCACGTATGGGTATACCCACCGATTCTTCGGTGGTTCAAGACACCATCAACAAGCTCCAAAACGTGCTGGATGTATACGAGCAGAGGCTGTCCCGGAGCAAGTATCTCGCCGGAGATGAATTCACCATTGCTGATATGTGCCACCTGCCGGGGATTAAGTTTCTGACGACTGACGGCGGCGTTGGGGATTTGATTAAGG
>WT_DNA_526_1
TCCCAGTGACCAAACCTCCTCGGAACCACTTTAGAGGAGAAAGCCGCCGTCGATCAATGGCTGGAAGTTGAGTCCCACAACTTCAACGACTTGGTTGTTGCACTTGTCCTTCAAATTGAGGTTCTTCCACGTATGGGTATACCCACCGATTCTTCGGTGGTTCAAGACACCATCAACAAGCTCCAAAACGTGCTGGATGTATACGAGCAGAGGCTGTCCCGGAGCAAGTATCTCGCCGGAGATGAATTCACCATTGCTGATATGTGCCACCTGCCGGGGATTAAGTTTCTGACGACTGACGGCGGCGTTGGGGATTTGATTAAGG
>WT_DNA_527_1
TCCAAGGGACCAAACCTCCTCGGAACCACTTTAGAGGAGAAAGCCGCCGTCGATCAATGGCTGGAAGTTGAGTCCCACAACTTCAACGACTTGGTTGTTGCATTTGTCCTTCAAATTGAGGTTCTTCCACGTATGGGTATACCCACCGATTCTTCGGTGGTTCAAGACACCATCAACAAGCTCCAAAACGTGCTGGATGTATACGAGCAGAGGCTGTCCCGGAGCAAGTATCTCGCCGGAGATGAATTCACCATTGCTGATATGTGCCACCTGCCGGGGATTAAGTTTCTGACGACTGACGGCGGCGTTGGGGATTTGATTAAGG
>WT_DNA_528_1
TACAAGGGACCAAACCTCCTCGGAACCACTTTAGAGGAGAAAGCCGCCGTCGATCAATGGCTGGAAGTTGAGTCCCACAACTTCAACGACTTGGTTGTTGCACTTGTCCTTCAAATTGAGGTTCTTCCACGTATGGGTATACCCACCGATTCTTCGGTGGTTCAAGACACCATCAACAAGCTCCAAAACGTGCTGGATGTATACGAGCAGAGGCTGTCCCGGAGCAAGTATCTCGCCGGAGATGAATTCACCATTGCTGATATGTGCCACCTGCCGGGGATTAAGTTTCTGACGACTGACGGCGGCGTTGGGGATTTGATTAAGG
>WT_DNA_529_1
GTGACAAGGGACCAAACCTCCTCGGAACCACTTTAGAGGAGAAAGCCGCCGTCGATCAATGGCTGGAAGTTGAGTCCCACAACTTCAACGACTTGGTTGTTGCATTTGTCCTTCAAATTGAGGTTCTTCCACGTATGGGTATACCCACCGATTCTTCGGTGGTTCAAGACACCATCAACAAGCTCCAAAACGTGCTGGATGTATACGAGCAGAGGCTGTCCCGGAGCAAGTATCTCGCCGGAGATGAATTCACCATTGCTGATATGTGCCACCTGCCGGGGATTAAGTTTCTGACGACTGACGGCGGCGTTGGGGATTTGATTAAGG
>WT_DNA_530_1
GTCAAGGGACCAAACCTCCTCGGAACCACTTTAGAGGAGAAAGCCGCCGTCGATCAATGGCTGGAAGTTGAGTCCCACAACTTCAACGACTTGGTTGTTGCATTTGTCCTTCAAATTGAGGTTCTTCCACGTATGGGTATACCCACCGATTCTTCGGTGGTTCAAGACACCATCAACAAGCTCCAAAACGTGCTGGATGTATACGAGCAGAGGCTGTCCCGGAGCAAGTATCTCGCCGGAGATGAATTCACCATTGCTGATATGTGCCACCTGCCGGGGATTAAGTTTCTGACGACTGACGGCGGCGTTGGGGATTTGATTAAGG
>WT_DNA_531_1
GGTTTTTGCACATTATGGTCCTAAATGGAAATTGTTACGTAAACTCAGTAACTTACACATGGCAAAGCCTTGGAAAATTGGGCTGATGTTAGAAAAACAGAGCTTGGTTATATGCTTAAAGCCATGTTTGAATCGAGTCAAAACAACGAGCCGGTGATGATTTCGGAGATGCTAACGTACGCCATAGCGAACATGTTAAGCCAAGTTATACTTAGCCGTCGCGTATTCAATAAAAAAGGCTCGAAATCAAACGAGTTTAAAGATATGGTGGTCGAATTAATGACGAGTGCTGGGTATTTCAATATAGGTGATTTTATACCATCAATTGGTTGGATGGATTTGCAAGGGATTG
>WT_DNA_532_1
GGGGACCAAACCTCCTCGGAACCACTTTAGAGGAGAAAGCCGCCGTCGATCAATGGCTGGAAGTTGAGTCCCACAACTTCAACGACTTGGTTGTTGCATTTGTCCTTCAAATTGAGGTTCTTCCACGTATGGGTATACCCACCGATTCTTCGGTGGTTCAAGACACCATCAACAAGCTCCAAAACGTGCTGGATGTATACGAGCAGAGGCTGTCCCGGAGCAAGTATCTCGCCGGAGATGAATTCACCATTGCTGATATGTGCCACCTGCCGGGGATTAAGTTTCTGACGACTGACGGCGGCGTTGGGGATTTGATTAAGG
>WT_DNA_533_1
GGGACAAGGGACCAAACCTCCTCGGAACCACTTTAGAGGAGAAAGCCGCCGTCGATCAATGGCTGGAAGTTGAGTCCCACAACTTCAACGACTTGGTTGTTGCATTTGTCCTTCAAATTGAGGTTCTTCCACGTATGGGTATACCCACCGATTCTTCGGTGGTTCAAGACACCATCAACAAGCTCCAAAACGTGCTGGATGTATACGAGCAGAGGCTGTCCCGGAGCAAGTATCTCGCCGGAGATGAATTCACCATTGCTGATATGTGCCACCTGCCGGGGATTAAGTTTCTGACGACTGACGGCGGCGTTGGGGATTTGATTAAGG
>WT_DNA_534_1
GGACAAGGTACCAAACCTCCTCGGAACCACTTTAGAGGAGAAAGCCGCCGTCGATCAATGGCTGGAAGTTGAGTCCCACAACTTCAACGACTTGGTTGTTGCACTTGTCCTTCAAATTGAGGTTCTTCCACGTATGGGTATACCCACCGATTCTTCGGTGGTTCAAGACACCATCAACAAGCTCCAAAACGTGCTGGATGTATACGAGCAGAGGCTGTCCCGGAGCAAGTATCTCGCCGGAGATGAATTCACCATTGCTGATATGTGCCACCTGCCGGGGATTAAGTTTCTGACGACTGACGGCGGCGTTGGGGATTTGATTAAGG
>WT_DNA_535_1
GGACAAGGGACCAAACCTCCTCGGAACCACTTTAGAGGAGAAAGCCGCCGTCGATCAATGGCTGGAAGTTGAGTCCCACAACTTCAACGACTTGGTTGTTGCATTTGTCCTTCAAATTGAGGTTCTTCCACGTATGGGTATACCCACCGATTCTTCGGTGGTTCAAGACACCATCAACAAGCTCCAAAACGTGCTGGATGTATACGAGCAGAGGCTGTCCCGGAGCAAGTATCTCGCCGGAGATGAATTCACCATTGCTGATATGTGCCACCTGCCGGGGATTAAGTTTCTGACGACTGCCGGCGGCGTTGGGGATTTGATTAAGG
>WT_DNA_536_1
GGACAAGGGACCAAACCTCCTCGGAACCACTTTAGAGGAGAAAGCCGCCGTCGATCAATGGCTGGAAGTTGAGTCCCACAACTTCAACGACTTGGTTGTTGCACTTGTCCTTCAAATTGAGGTTCTTCCACGTATGGGTATACCCACCGATTCTTCGGTGGTTCAGGACACCATCAACAAGCTCCAAAACGTGCTGGATGTATACGAGCAGAGGCTGTCCCGGAGCAAGTATCTCGCCGGAGATGAATTCACCATTGCTGATATGTGCCACCTGCCGGGGATTAAGTTTCTGACGACTGACGGCGGCGTTGGGGATTTGATTAAGG
>WT_DNA_537_1
GGACAAGGGACCAAACCTCCTCGGAACCACTTTAGAGGAGAAAGCCGCCGTCGATCAATGGCTGGAAGTTGAGTCCCACAACTTCAACGACTTGGTTGTTGCACTTGTCCTTCAAATTGAGGTTCTTCCACGTATGGGTATACCCACCGATTCTTCGGTGGTTCAAGACACCATCAACAAGCTCCAAAACGTGCTGGATGTATACGAGCAGAGGCTGTCCCGGAGCAAGTATTTCGCCGGAGATGAATTCACCATTGCTGATATGTGCCACCTGCCGGGGATTAAGTTTCTGACGACTGACGGCGGCGTTGGGGATTTGATTAAGG
>WT_DNA_538_1
GGACAAGGGACCAAACCTCCTCGGAACCACTTTAGAGGAGAAAGCCGCCGTCGATCAATGGCTGGAAGTTGAGTCCCACAACTTCAACGACTTGGTTGTTGCACTTGTCCTTCAAATTGAGGTTCTTCCACGTATGGGTATACCCACCGATTCTTCGGTGGTTCAAGACACCATCAACAAGCTCCAAAACGTGCTGGATGTATACGAGCAGAGGCTGTCCCGGAGCAAGTATCTCGCCGGAGATGAATTCACCATTGCTGATATGTGCCACCTGCCGGGGATTAAGTTTCCGACGACTGACGGCGGCGTTGGGGATTTGATTAAGG
>WT_DNA_539_1
GCCAAGGGACCAAACCTCCTCGGAACCACTTTAGAGGAGAAAGCCGCCGTCGATCAATGGCTGGAAGTTGAGTCCCACAACTTCAACGACTTGGTTGTTGCACTTGTCCTTCAAATTGAGGTTCTTCCACGTATGGGTATACCCACCGATTCTTCGGTGGTTCAAGACACCATCAACAAGCTCCAAAACGTGCTGGATGTATACGAGCAGAGGCTGTCCCGGAGCAAGTATCTCGCCGGAGATGAATTCACCATTGCTGATATGTGCCACCTGCCGGGGATTAAGTTTCTGACGACTGACGGCGGCGTTGGGGATTTGATTAAGG
>WT_DNA_540_1
GATTTTGTCCTCAATCTCCTCGGAACCACTTTTGAGGAGAAAGCCGCCGTCGATCAATGGCTGGAAGTTGAGTCCCACAACTTCAACGACTTGGTTGTTGCACTTGTCCTTCAAATTGAGGTTCTTCCACGTATGGGTATACCCACCGATTCTTCGGTGGTTCAAGACACCATCAACAAGCTCCAAAACGTGCTGGATGTATACGAGCAGAGGCTGTCCCGGAGCAAGTATCTCGCCGGAGATGAATTCACCATTGCTGATATGTGCCACCTGCCGGGGATTAAGTTTCTGACGACTGACGGCGGCGTTGGGGATTTGATTAAGG
>WT_DNA_541_1
GATAAGGGACCAAACCTCCTCGGAACCACTTTAGAGGAGAAAGCCGCCGTCGATCAATGGCTGGAAGTTGAGTCCCACAACTTCAACGACTTGGTTGTTGCATTTGTCCTTCAAATTGAGGTTCTTCCACGTATGGGTATACCCACCGATTCTTCGGTGGTTCAAGACACCATCAACAAGCTCCAAAACGTGCTGGATGTATACGAGCAGAGGCTGTCCCGGAGCAAGTATCTCGCCGGAGATGAATTCACCATTGCTGATATGTGCCACCTGCCGGGGATTAAGTTTCTGACGACTGACGGCGGCGTTGGGGATTTGATTAAGG
>WT_DNA_542_1
GAGCAAGGGACCAAACCTCCTCGGAACCACTTTAGAGGAGAAAGCCGCCGTCGATCAATGGCTGGAAGTTGAGTCCCACAACTTCAACGACTTGGTTGTTGCATTTGTCCTTCAAATTGAGGTTCTTCCACGTATGGGTATACCCACCGATTCTTCGGTGGTTCAAGACACCATCAACAAGCTCCAAAACGTGCTGGATGTATACGAGCAGAGGCTGTCCCGGAGCAAGTATCTCGCCGGAGATGAATTCACCATTGCTGATATGTGCCACCTGCCGGGGATTAAGTTTCTGACGACTGACGGCGGCGTTGGGGATTTGATTAAGG
>WT_DNA_543_1
GAGACTTCTTGAACGCGGTTATACTGTTCGTGCCACTGTTCGTGATCCCGGTAAAATTTTATGCCAAGAAAATCATTAGTATATGTCTTTAGAATTAACTTACTGTGTGCAAACATTTTTGTCTGAATGCTACAGGGAATTTGAAGAAGGTTCAACATCTTCTAGAGCTACCAAAAGCCAGCACGAATTTGACGTTGTTGAAGGCGGACTTGACAGAAGAAGGAAGCTTTGATGAAGCCATTCATGGCTGTCATGGTGTTTTTCACGTAGCTACTCCCATGGACTTCGAATCCAAAGACCCCGAGAATGAAGTGATCAAACCAACAATTGATGGGTTTTTGAGCATTATAAGGTCGTGTGTAAAGGCAAAGACAGTGAAGAAGCTGGTTTTCACATCAT…
>WT_DNA_544_1
GAGACTTCTTGAACGCGGTTATACTGTTCGTGCCACTGTTCGTGATCCCGGGAATTTGAAGAAGGTTCAACATCTTCTAGAGCTACCAAAAGCCAGCACGAATTTGACGTTGTTGAAGGCGGACTTGACAGAAGAAGGAAGCTTTGATGAAGCCATTCATGGCTGTCATGGTGTTTTTCACGTAGCTACTCCCATGGACTTCGAATCCAAAGACCCCGAGAATGAAGTGATCAAACCAACAATTGATGGGTTTTTGAGCATTATAAGGTCGTGTGTAAAGGCAAAGACAGTGAAGAAGCTGGTTTTCACATCACCTGCTG
>WT_DNA_545_1
GAGACTTCTTGAACGCGGTTATACTGTTCGTGATCCCGGGAATCTGAAGAAGGTTCAACAGCTTCTAGAGCTACCAAAAGCCAGCACGAATTTGACGTTGTTGAAGGCGGACTTGACAGAAGAAGGAAGCTTTGATGAAGCCATTCATGGCTGTCATGGTGTTTTTCACGTGGCTACTCCCATGGACTTCGAATCCAAAGACCCCGAGAATGAAGTGATCAAACCAACAATTGATGGGTTTTTGAGCATTATAAGGTCGTGTGTAAAGGCAAAGACAGTGAAGAAGCTGGTTTTCACATCATCTGCTG
>WT_DNA_546_1
GAGAAGGGACCAAACCTCCTCGGAACCACTTTAGAGGAGAAAGCCGCCGTCGATCAATGGCTGGAAGTTGAGTCCCACAACTTCAACGACTTGGTTGTTGCACTTGTCCTTCAAATTGAGGTTCTTCCACGTATGGGTATACCCACCGATTCTTCGGTGGTTCAAGACACCATCAACAAGCTCCAAAACGTGCTGGATGTATACGAGCAGAGGCTGTCCCGGAGCAAGTATCTCGCCGGAGATGAATTCACCATTGCTGATATGTGCCACCTGCCGGGGATTAAGTTTCTGACGACTGACGGCGGCGTTGGGGATTTGATTAAGG
>WT_DNA_547_1
GAGAAGGGAAAAAAACTCCTCGGAACCACTTGAGAGGAGAAAGCCGCCGTCGATCAATGGCTGGAAGTTGAGTCCCACAACTTCAACGACTTGGTTGTTGCATTTGTCCTTCAAATTGAGGTTCTTCCACGTATGGGTATACCCACCGATTCTTCGGTGGTTCAAGACACCATCAACAAGCTCCAAAACGTGCTGGATGTATACGAGCAGAGGCTGTCCCGGAGCAAGTATCTCGCCGGAGATGAATTCACCATTGCTGATATGTGCCACCTGCCGGGGATTAAGTTTCTGACGACTGACGGCGGCGTTGGGGATTTGATTAAGG
>WT_DNA_548_1
GACTATGTCCCCAATCTCCTCGGAACCACTTTTGAGGAGAAAGCCGCCGTCGATCAATGGCTGGAAGTTGAGTCCCACAACTTCAACGACTTGGTTGTTGCACTTGTCCTTCAAATTGAGGTTCTTCCACGTATGGGTATACCCACCGATTCTTCGGTGGTTCAAGACACCATCAACAAGCTCCAAAACGTGCTGGATGTATACGAGCAGAGGCTGTCCCGGAGCAAGTATCTCGCCGGAGATGAATTCACCATTGCTGATATGTGCCACCTGCCGGGGATTAAGTTTCTGACGACTGACGGCGGCGTTGGGGATTTGATTAAGG
>WT_DNA_549_1
GACTAGGGACCAAACCTCCTCGGAACCACTTTAGAGGAGAAAGCCGCCGTCGATCAATGGCTGGAAGTTGAGTCCCACAACTTCAACGACTTGGTTGTTGCATTTGTCCTTCAAATTGAGGTTCTTCCACGTATGGGTATACCCACCGATTCTTCGGTGGTTCAAGACACCATCAACAAGCTCCAAAACGTGCTGGATGTATACGAGCAGAGGCTGTCCCGGAGCAAGTATCTCGCCGGAGATGAATTCACCATTGCTGATATGTGCCACCTGCCGGGGATTAAGTTTCTGACGACTGACGGCGGCGTTGGGGATTTGATTAAGG
>WT_DNA_550_1
GACTAGGGACCAAACCTCCTCGGAACCACTTTAGAGGAGAAAGCCGCCGTCGATCAATGGCTGGAAGTTGAGTCCCACAACTTCAACGACTTGGTTGTTGCACTTGTCCTTCAAATTGAGGTTCTTCCACGTATGGGTATACCCACCGATTCTTCGGTGGTTCAAGACACCATCAACAAGCTCCAAAACGTGCTGGATGTATACGAGCAGAGGCTGTCCCGGAGCAAGTATCTCGCCGGAGATGAATTCACCATTGCTGATATGTGCCACCTGCCGGGGATTAAGTTTCTGACGACTGACGGCGGCGTTGGGGATTTGATTAAGG
>WT_DNA_551_1
GACGGACCAAACCTCCTCGGAACCACTTTAGAGGAGAAAGCCGCCGTCGATCAATGGCTGGAAGTTGAGTCCCACAACTTCAACGACTTGGTTGTTGCACTTGTCCTTCAAATTGAGGTTCTTCCACGTATGGGTATACCCACCGATTCTTCGGTGGTTCAAGACACCATCAACAAGCTCCAAAACGTGCTGGATGTATACGAGCAGAGGCTGTCCCGGAGCAAGTATCTCGCCGGAGATGAATTCACCATTGCTGATATGTGCCACCTGCCGGGGATTAAGTTTCTGACGACTGACGGCGGCGTTGGGGATTTGATTAAGG
>WT_DNA_552_1
GACGAGGGACCAAACCTCCTCGGAACCACTTTAGAGGAGAAAGCCGCCGTCGATCAATGGCTGGAAGTTGAGTCCCACAACTTCAACGACTTGGTTGTTGCATTTGTCCTTCAAATTGAGGTTCTTCCACGTATGGGTATACCCACCGATTCTTCGGTGGTTCAAGACACCATCAACAAGCTCCAAAACGTGCTGGATGTATACGAGCAGAGGCTGTCCCGGAGCAAGTATCTCGCCGGAGATGAATTCACCATTGCTGATATGTACCACCTGCCGGGGATTAAGTTTCTGACGACTGACGGCGGCGTTGGGGATTTGATTAAGG
>WT_DNA_553_1
GACGAGGGACCAAACCTCCTCGGAACCACTTTAGAGGAGAAAGCCGCCGTCGAGCAATGGCTGGAAGTTGAGTCCCACAACTTCAACGACTTGGTTGTTGCACTTGTCCTTCAAATTGAGGTTCTTCCACGTATGGGTATACCCACCGATTCTTCGGTGGTTCAAGACACCATCAACAAGCTCCAAAACGTGCTGGATGTATACGAGCAGAGGCTGTCCCGGAGCAAGTATCTCGCCGGAGATGAATTCACCATTGCTGATATGTGCCACCTGCCGGGGATTAAGTTTCTGACGACTGACGGCGGCGTTGGGGATTTGATTAAGG
>WT_DNA_554_1
GACGAGGACCAAACCTCCTCGGAACCACTTTAGAGGAGAAAGCCGCCGTCGATCAATGGCTGGAAGTTGAGTCCCACAACTTCAACGACTTGGTTGTTGCATTTGTCCTTCAAATTGAGGTTCTTCCACGTATGGGTATACCCACCGATTCTTCGGTGGTTCAAGACACCATCAACAAGCTCCAAAACGTGCTGGATGTATACGAGCAGAGGCTGTCCCGGAGCAAGTATCTCGCCGGAGATGAATTCACCATTGCTGATATGTGCCACCTGCCGGGGATTAAGTTTCTGACGACTGACGGCGGCGTTGGGGATTTGATTAAGG
>WT_DNA_555_1
GACCCTGTCCCCACCCTCCTCGGAACCACTTTCGCGGAGAAAGCCGCCGTCGATCAATGGCTGGAAGTTGAGTCCCACAACTTCAACGACTTGGTTGTTGCATTTGTCCTTCAAATTGAGGTTCTTCCACGTATGGGTATACCCACCGATTCTTCGGTGGTTCAAGACACCATCAACAAGCTCCAAAACGTGCTGGATGTATACGAGCAGAGGCTGTCCCGGAGCAAGTATCTCGCCGGAGATGAATTCACCATTGCTGATATGTGCCACCTGCCGGGGATTAAGTTTCTGACGACTGACGGCGGCGTTGGGGATTTGATTAAGG
>WT_DNA_556_1
GACCAAGGGACCAAACCTCCTCGGAACCACTTTAGAGGAGAAAGCCGCCGTCGATCAATGGCTGGAAGTTGAGTCCCACAACTTCAACGACTTGGTTGTTGCACTTGTCCTTCAAATTGAGGTTCTTCCACGTATGGGTATACCCACCGATTCTTCAGTGGTTCAAGACACCATCAACAAGCTCCAAAACGTGCTGGATGTATACGAGCAGAGGCTGTCCCGGAGCAAGTATCTCGCCGGAGATGAATTCACCATTGCTGATATGTGCCACCTGCCGGGGATTAAGTTTCTGACGACTGACGGCGGCGTTGGGGATTTGATTAAGG
>WT_DNA_557_1
GACATGGGACCAAACCTCCTCGGAACCACTTTAGAGGAGAAAGCCGCCGTCGATCAATGGCTGGAAGTTGAGTCCCACAACTTCAACGACTTGGTTGTTGCATTTGTCCTTCAAATTGAGGTTCTTCCACGTATGGGTATACCCACCGATTCTTCGGTGGTTCAAGACACCATCAACAAGCTCCAAAACGTGCTGGATGTATACGAGCAGAGGCTGTCCCGGAGCAAGTATCTCGCCGGAGATGAATTCACCATTGCTGATATGTGCCACCTGCCGGGGATTAAGTTTCTGACGACTGACGGCGGCGTTGGGGATTTGATTAAGG
>WT_DNA_558_1
GACAGGGGACCAAACCTCCTCGGAACCACTTTAGAGGAGAAAGCCGCCGTCGATCAATGGCTGGAAGTTGAGTCCCACAACTTCAACGACTTGGTTGTTGCACTTGTCCTTCAAATTGAGGTTCTTCCACGTATGGGTATACCCACCGATTCTTCGGTGGTTCAAGACACCATCAACAAGCTCCAAAACGTGCTGGATGTATACGAGCAGAGGCTGTCCCGGAGCAAGTATCTCGCCGGAGATGAATTCACCATTGCTGATATGTGCCACCTGCCGGGGATTAAGTTTCTGACGACTGCCGGCGGCGTTGGGGATTTGATTAAGG
>WT_DNA_559_1
GACAGGGACCAAACCTCCTCGGAACCACTTTAGAGGAGAAAGCCGCTGTCGATCAATGGCTGGAAGTTGAGTCCCACAACTTCAACGACTTGGTTGTTGCATTTGTCCTTCAAATTGAGGTTCTTCCACGTATGGGTATACCCACCGATTCTTCGGTGGTTCAAGACACCATCAACAAGCTCCAAAACGTGCTGGATGTATACGAGCAGAGGCTGTCCCGGAGCAAGTATCTCGCCGGAGATGAATTCACCATTGCTGATATGTGCCACCTGCCGGGGATTAAGTTTCTGACGACTGACGGCGGCGTTGGGGATTTGATTAAGG
>WT_DNA_560_1
GACAGGGACCAAACCTCCTCGGAACCACTTTAGAGGAGAAAGCCGCCGTCGATCAATGGCTGGAAGTTGAGTCCCACAACTTCAACGACTTGGTTGTTGCATTTGTCCTTCAAATTGAGGTTCTTCCACGTATGGGTATACCCACCGATTCTTCGGTGGTTCAAGACACCATCAACAAGCTCCAAAACGTGCTGGATGTATACGAGCAGAGGCTGTCCCGGAGCAAGTATCTCGCCGGAGATGAATTCACCATTGCTGATATGTGTCACCTGCCGGGGATTAAGTTTCTGACGACTGACGGCGGCGTTGGGGATTTGATTAAGG
>WT_DNA_561_1
GACAGGGACCAAACCTCCTCGGAACCACTTTAGAGGAGAAAGCCGCCGTCGATCAATGGCTGGAAGTTGAGTCCCACAACTTCAACGACTTGGTTGTTGCACCTGTCCTTCAAATTGAGGTTCTTCCACGTATGGGTATACCCACCGATTCTTCGGTGGTTCAAGACACCATCAACAAGCTCCAAAACGTGCTGGATGTATACGAGCAGAGGCTGTCCCGGAGCAAGTATCTCGCCGGAGATGAATTCACCATTGCTGATATGTGCCACCTGCCGGGGATTAAGTTTCTGACGACTGACGGCGGCGTTGGGGATTTGATTAAGG
>WT_DNA_562_1
GACAATTTCCCCCCCCTCCTCGGAACCACTTTCGCTGAGAAAGCCGCCGTCGATCAATGGCTGGAAGTTGAGTCCCACAACTTCAACGACTTGGTTGTTGCACTTGTCCTTCAAATTGAGGTTCTTCCACGTATGGGTATACCCACCGATTCTTCGGTGGTTCAAGACACCATCAACAAGCTCCAAAACGTGCTGGATGTATACGAGCAGAGGCTGTCCCGGAGCAAGTATCTCGCCGGAGATGAATTCACCATTGCTGATATGTGCCACCTGCCGGGGATTAAGTTTCTGACGACTGACGGCGGCGTTGGGGATTTGATTAAGG
>WT_DNA_563_1
GACAATGGACCAAACCTCCTCGGAACCACTTTAGAGGAGAAAGCCGCCGTCGATCAATGGCTGGAAGTTGAGTCCCACAACTTCAACGACTTGGTTGTTGCATTTGTCCTTCAAATTGAGGTTCTTCCACGTATGGGTATACCCACCGATTCTTCGGTGGTTCAAGACACCATCAACAAGCTCCAAAACGTGCTGGATGTATACGAGCAGAGGCTGTCCCGGAGCAAGTATCTCGCCGGAGATGAATTCACCATTGCTGATATGTGCCACCTGCCGGGGATTAAGTTTCTGACGACTGACGGCGGCGTTGGGGATTTGATTAAGG
>WT_DNA_564_1
GACAAGGTACCACACCTCCTCGGAACCACTTTAGAGGAGAAAGCCGCCGTCGATCAATGGCTGGAAGTTGAGTCCCACAACTTCAACGACTTGGTTGTTGCACTTGTCCTTCAAATTGAGGTTCTTCCACGTATGGGTATACCCACCGATTCTTCGGTGGTTCAAGACACCATCAACAAGCTCCAAAACGTGCTGGTTGTATACGAGCAGAGGCTGTCCCGGAGCAAGTATCTCGCCGGAGATGAATTCACCATTGCTGATATGTGCCACCTGCCGGGGATTAAGTTTCTGACGACTGACGGCGGCGTTGGGGATTTGATTAAGG
>WT_DNA_565_1
GACAAGGTACCAAACCTCCTCGGAACCACTTTAGAGGAGAAAGCCGCCGTCGATCAATGGCTGGAAGTTGAGTCCCACAACTTCAACGACTTGGTTGTTGCACTTGTCCTTCAAATTGAGGTTCTTCCACGTATGGGTATACCCACCGATTCTTCGGTGGTTCAAGACACCATCAACAAGCTCCAAAACGTGCTGGATGTATACGAGCAGAGGCTGTCCCGGAGCAAGTATCTCGCCGGAGATGAATTCACCATTGCTGATATGTGCCACCTGCCGGGGATTAAGTTTCTGACGACTGACGGCGGCGTTGGGGATTTGATTAAGG
>WT_DNA_566_1
GACAAGGGTCCAAACCTCCTCGGAACCACTTTAGAGGAGAAAGCCGCCGTCGATCAATGGCTGGAAGTTGAGTCCCACAACTTCAACGACTTGGTTGTTGCACTTGTCCTTCAAATTGAGGTTCTTCCACGTATGGGTATACCCACCGATTCTTCGGTGGTTCAAGACACCATCAACAAGCTCCAAAACGTGCTGGATGTATACGAGCAGAGGCTGTCCCGGAGCAAGTATCTCGCCGGAGATGAATTCACCATTGCTGATATGTGCCACCTGCCGGGGATTAAGTTTCTGACGACTGACGGCGGCGTTGGGGATTTGATTAAGG
>WT_DNA_567_1
GACAAGGGGCCAAACCTCCTCGGAACCACTTTAGAGGAGAAAGCCGCCGTCGATCAATGGCTGGAAGTTGAGTCCCACAACTTCAACGACTTGGTTGTTGCACTTGTCCTTCAAATTGAGGTTCTTCCACGTATGGGTATACCCACCGATTCTTCGGTGGTTCAAGACACCATCAACAAGCTCCAAAACGTGCTGGATGTATACGAGCAGAGGCTGTCCCGGAGCAAGTATCTCGCCGGAGATGAATTCACCATTGCTGATATGTGCCACCTGTCGGGGATTAAGTTTCTGACGACTGACGGCGGCGTTGGGGATTTGATTAAGG
>WT_DNA_568_1
GACAAGGGGACCAAACCTCCTCGGAACCACTTTAGAGGAGAAAGCCGCCGTCGATCAATGGCTGGAAGTTGAGTCCCACAACTTCAACGACTTGGTTGTTGCACTTGTCCTTCAAATTGAGGTTCTTCCACGTATGGGTATACCCACCGATTCTTCGGTGGTTCAAGACACCATCAACAAGCTCCAAAACGTGCTGGATGTATACGAGCAGAGGCTGTCCCGGAGCAAGTATCTCGCCGGAGATGAATTCACCATTGCTGATATGTGCCACCTGCCGGGGATTAAGTTTCTGATGACTGACGGCGGCGTTGGGGATTTGATTAAGG
>WT_DNA_569_1
GACAAGGGGACCAAACCTCCTCGGAACCACTTTAGAGGAGAAAGCCGCCGTCGATCAATGGCTGGAAGTTGAGTCCCACAACTTCAACGACTTGGTTGTTGCACTTGTCCTTCAAATTGAGGTTCTTCCACGTATGGGTATACCCACCGATTCTTCGGTGGTTCAAGACACCATCAACAAGCTCCAAAACGTGCTGGATGTATACGAGCAGAGGCTGTCCCGGAGCAAGTATCTCGCCGGAGATGAATTCACCATTGCTGATATGTACCACCTGCCGGGGATTAAGTTTCTGACGACTGACGGCGGCGTTGGGGATTTGATTAAGG
>WT_DNA_570_1
GACAAGGGCCCCCCCCTCCTCGGAACCACTTTCGCTGAGAAAGCCGCCGTCGATCAATGGCTGGAAGTTGAGTCCCACAACTTCAACGACTTGGTTGTTGCACTTGTCCTTCAAATTGAGGTTCTTCCACGTATGGGTATACCCACCGATTCTTCGGTGGTTCAAGACACCATCAACAAGCTCCAAAACGTGCTGGATGTATACGAGCAGAGGCTGTCCCGGAGCAAGTATCTCGCCGGAGATGAATTCACCATTGCTGATATGTGCCACCTGCCGGGGATTAAGTTTCTGACGACTGACGGCGGCGTTGGGGATTTGATTAAGG
>WT_DNA_571_1
GACAAGGGATCAAACCTCCTCGGAACCACTTTAGAGGAGAAAGCCGCCGTCGATCAATGGCTGGAAGTTGAGTCCCACAACTTCAACGACTTGGTTGTTGCACTTGTCCTTCAAATTGAGGTTCTTCCACGTATGGGTATACCCACCGATTCTTCGGTGGTTCAAGACACCATCAACAAGCTCCAAAACGTGCTGGATGTATACGAGCAGAGGCTGTCCCGGAGCAAGTATCTCGCCGGAGATGAATTCACCATTGCTGATATGTGCCACCTGCCGGGGATTAAGTTTCTGACGACTGACGGCGGCGTTGGGGATTTGATTAAGG
>WT_DNA_572_1
GACAAGGGAGAAAAAATCCTCGGAACCACTGGAGAGGAGAAAGCCGCCGTCGATCAATGGCTGGAAGTTGAGTCCCACAACTTCAACGACTTGGTTGTTGCATTTGTCCTTCAAATTGAGGTTCTTCCACGTATGGGTATACCCACCGATTCTTCGGTGGTTCAAGACACCATCAACAAGCTCCAAAACGTGCTGGATGTATACGAGCAGAGGCTGTCCCGGAGCAAGTATCTCGCCGGAGATGAATTCACCATTGCTGATATGTGCCACCTGCCGGGGATTAAGTTTCTGACGACTGACGGCGGCGTTGGGGATTTGATTAAGG
>WT_DNA_573_1
GACAAGGGACTAAACCTCCTCGGAACCACTTTAGAGGAGAAAGCCGCCGTCGATCAATGGCTGGAAGTTGAGTCCCACAACTTCAACGACTTGGTTGTTGCATTTGTCCTTCAAATTGAGGTTCTTCCACGTATGGGTATACCCACCGATTCTTCGGTGGTTCAAGACACCATCAACAAGCTCCAAAACGTGCTGGATGTATACGAGCAGAGGCTGTCCCGGAGCAAGTATCTCGCCGGAGATGAATTCGCCATTGCTGATATGTGCCACCTGCCGGGGATTAAGTTTCTGACGACTGACGGCGGCGTTGGGGATTTGATTAAGG
>WT_DNA_574_1
GACAAGGGACCTAACCTCCTCGGAACCACTTTAGAGGAGAAAGCCGCCGTCGATCAATGGCTGGAAGTTGAGTCCCACAACTTCAACGACTTGGTTGTTGCATTTGTCCTTCAAATTGAGGTTCTTCCACGTATGGGTATACCCACCGATTCTTCGGTGGTTCAAGACACCATCAACAAGCTCCAAAACGTGCTGGATGTATACGAGCAGAGGCTGTCCCGGAGCAAGTATCTCGCCGGAGATGAATTCACCATTGCTGATATGTGCCACCTGCCGGGGATTAAGTTTCTGACGACTGACGGCGGCGTTGGGGATTTGATTAAGG
>WT_DNA_575_1
GACAAGGGACCGAACCTCCTCGGAACCACTTTAGAGGAGAAAGCCGCCGTCGATCAATGGCTGGAAGTTGAGTCCCACAACTTCAACGACTTGGTTGTTGCACTTGTCCTTCAAATTGAGGTTCTTCCACGTATGGGTATACCCACCGATTCTTCGGTGGTTCAAGACACCATCAACAAGCTCCAAAACGTGCTGGATGTATACGAGCAGAGGCTGTCCCGGAGCAAGTATCTCGCCGGAGATGAATTCACCATTGCTGATATGTGCCACCTGCCGGGGATTAAGTTTCTGACGACTGACGGCGGCGTTGGGGATTTGATTAAGG
>WT_DNA_576_1
GACAAGGGACCCAACCTCCTCGGAACCACTTTCTCTTAGAAAGCCGCCGTCGATCAATGGCTGGAAGTTGAGTCCCACAACTTCAACGACTTGGTTGTTGCACTTGTCCTTCAAATTGAGGTTCTTCCACGTATGGGTATACCCACCGCTTCTTCGGTGGTTCAAGACACCATCAACAAGCTCCAAAACGTGCTGGATGTATACGAGCAGAGGCTGTCCCGGAGCAAGTATCTCGCCGGAGAGGAATTCACCATTGCTGATATGTGCCACCTGCCGGGGATTAAGTTTCTGACGACTGACGGCGGCGTTGGGGATTTGAGTAAGG
>WT_DNA_577_1
GACAAGGGACCCAAACCTCCTCGGAACCACTTTAGAGGAGAAAGCCGCCGTCGATCAATGGCTGGAAGTTGAGTCCCACAACTTCAACGACTTGGTTGTTGCATTTGTCCTTCAAATTGAGGTTCTTCCACGTATGGGTATACCCACCGATTCTTCGGTGGTTCAAGACACCATCAACAAGCTCCAAAACGTGCTGGATGTATACGAGCAGAGGCTGTCCCGGAGCAAGTATCTCGCCGGAGATGAATTCACCATTGCTGATATGTGCCACCTGCCGGGGATTAAGTTTCTGACGACTGACGGCGGCGTTGGGGATTTGATTAAGG
>WT_DNA_578_1
GACAAGGGACCCAAACCTCCTCGGAACCACTTTAGAGGAGAAAGCCGCCGTCGATCAATGGCTGGAAGTTGAGTCCCACAACTTCAACGACTTGATTGTTGCATTTGTCCTTCAAATTGAGGTTCTTCCACGTATGGGTATACCCACCGATTCTTCGGTGGTTCAAGACACCATCAACAAGCTCCAAAACGTGCTGGATGTATACGAGCAGAGGCTGTCCCGGAGCAAGTATCTCGCCGGAGATGAATTCACCATTGCTGATATGTGCCACCTGCCGGGGATTAAGTTTCTGACGACTGACGGCGGCGTTGGGGATTTGATTAAGG
>WT_DNA_579_1
GACAAGGGACCATACCTCCTCGGAACCACTTTAGAGGAGAAAGCCGCCGTCGATCAATGGCTGGAAGTTGAGTCCCACAACTTCAACGACTTGGTTGTTGCACTTGTCCTTCAAATTGAGGTTCTTCCACGTATGGGTATACCCACCGATTCTTCGGTGGTTCAAGACACCATCAACAAGCTCCAAAACGTGCTGGATGTATACGAGCAGAGGCTGTCCCGGAGCAAGTATCTCGCCGGAGATGAATTCACCATTGCTGATATGTGCCACCTGCCGGGGATTAAGTTTCTGACGACTGACGGCGGCGTTGGGGATTTGATTAAGG
>WT_DNA_580_1
GACAAGGGACCAGTGGAGGAGGTTGGGGATTTGATTAAGG
>WT_DNA_581_1
GACAAGGGACCAGTGGAGGAGGAGAGTTGGGGATTTGATTAAGG
>WT_DNA_582_1
GACAAGGGACCAGTGGAGGAGGAGAACTGTTGGGGATTTGATTAAGG
>WT_DNA_583_1
GACAAGGGACCAGTGGAGGAGGAGAACTACCTGTTGGGGATTTGATTAAGG
>WT_DNA_584_1
GACAAGGGACCAGTGGAGGAGGAGAACTACCTGCGTTGGGGATTTGATTAAGG
>WT_DNA_585_1
GACAAGGGACCAGTGGAGGAGGAGAACTACCGTTGGGGATTTGATTAAGG
>WT_DNA_586_1
GACAAGGGACCAGACCTCCTCGGAACCACTTTAGAGGAGAAAGCCGCCGTCGATCAATGGCTGGAAGTTGAGTCCCACAACTTCAACGACTTGGTTGTTGCATTTGTCCTTCAAATTGAGGTTCTTCCACGTATGAGTATACCCACCGATTCTTCGGTGGTTCAAGACACCATCAACAAGCTCCAAAACGTGCTGGATGTATACGAGCAGAGGCTGTCCCGGAGCAAGTATCTCGCCGGAGATGAATTCACCATTGCTGATATGTGCCACCTGCCGGGGATTAAGTTTCTGACGACTGACGGCGGCGTTGGGGATTTGATTAAGG
>WT_DNA_587_1
GACAAGGGACCAGACCTCCTCGGAACCACTTTAGAGGAGAAAGCCGCCGTCGATCAATGGCTGGAAGTTGAGTCCCACAACTTCAACGACTTGGTTGTTGCACTTGTCCTTCAAATTGAGGTTCTTCCACGTATGGGTATACCCACCGATTCTTCGGTGGTTCAAGACACCATCAACAAGCTCCAAAACGTGCTGGATGTATACGAGCAGAGGCTGTCCCGGAGCAAGTATCTCGCCGGAGATGAATTCACCATTGCTGATATGTGCCACCTGCCGGGGATTAAGTTTCTGACGACTGACGGCGGCGTTGGGGATTTGATTAAGG
>WT_DNA_588_1
GACAAGGGACCACCCCTCCTCGGAACCACTTTAGAGGAGAAAGCCGCCGTCGATCAATGGCTGGAAGTTGAGTCCCACAACTTCAACGACTTGGTTGTTGCACTTGTCCTTCAAATTGAGGTTCTTCCACGTATGGGTATACCCACCGATTCTTCGGTGGTTCAAGACACCATCAACAAGCTCCAAAACGTGCTGGATGTATACGAGCAGAGGCTGTCCCGGAGCAAGTATCTCGCCGGAGATGAATTCACCATTGCTGATATGTGCCACCTGCCGGGGATTAAGTTTCTGACGACTGACGGCGGCGTTGGGGATTTGATTAAGG
>WT_DNA_589_1
GACAAGGGACCAATCCTCCTCGGAACCACTTTAGAGGAGAAAGCCGCCGTCGATCAATGGCTGGAAGTTGAGTCCCACAACTTCAACGACTTGGTTGTTGCATTTGTCCTTCAAATTGAGGTTCTTCCACGTATGGGTATACCCACCGATTCTTCGGTGGTTCAAGGCACCATCAACAAGCTCCAAAACGTGCTGGATGTATACGAGCAGAGGCTGTCCCGGAGCAAGTATCTCGCCGGAGATGAATTCACCATTGCTGATATGTGCCACCTGCCGGGGATTAAGTTTCTGACGACTGACGGCGGCGTTGGGGATTTGATTAAGG
>WT_DNA_590_1
GACAAGGGACCAATCCTCCTCGGAACCACTTTAGAGGAGAAAGCCGCCGTCGATCAATGGCTGGAAGTTGAGTCCCACAACTTCAACGACTTGGTTGTTGCATTTGTCCTTCAAATTGAGGTTCTTCCACGTATGGGTATACCCACCGATTCTTCGGTGGTTCAAGACACCATCAACAAGCTCCAAAACGTGCTGGATGTATACGAGCAGAGGCTGTCCCGGAGCAAGTATCTCGCCGGAGATGAATTCACCATTGCTGATATGTGCCACCTGCCGGGGATTAAGTTTCTGACGACTGACGGCGGCGTTGGGGATTTGATTAAGG
>WT_DNA_591_1
GACAAGGGACCAAGGAGGAGAACTGTTGGGGATTTGATTAAGG
>WT_DNA_592_1
GACAAGGGACCAAGGAGGAGAACTACCTGCCGTTGGGGATTTGATTAAGG
>WT_DNA_593_1
GACAAGGGACCAAGCCTCCTCGGAACCACTTTAGAGGAGAAAGCCGCCGTCGATCAATGGCTGGAAGTTGAGTCCCACAACTTCAACGACTTGGTTGTTGCATTTGTCCTTCAAATTGAGGTTCTTCCACGTATGGGTATACCCACCGATTCTTCGGTGGTTCAAGACACCATCAACAAGCTCCAAAACGTGCTGGATGTATACGAGCAGAGGCTGTCCCGGAGCAAGTATCTCGCCGGAGATGAATTCACCATTGCTGATATGTGCCACCTGCCGGGGATTAAGTTTCTGACGACTGACGGCGGCGTTGGGGATTTGATTAAGG
>WT_DNA_594_1
GACAAGGGACCAACCTCCTCGGAACCACTTTAGAGGAGAAAGCCGCCGTCGATCAATGGCTTGAAGTTGATTCCCACAACTTCAACGACTTTGTTGTTGCACTTGTCCTTCAAATTGAGTTTCTTCCACGTATGGGTATACCCACCGATTCTTCGGTGGTTCAAGACACCATCAACAAGCTCCAAAAAGTGCTGGATGTATACGAGCAGAGGCTGTCCCGGAGAAAGTATCTCGCCGGAGATGAATTCACCATTGCTGATATGTGCCACCTGCCGGGGATTAAGTTTATGACGACTGACGGCGGAGTTGGGGATTTGATTAAGG
>WT_DNA_595_1
GACAAGGGACCAAATCTCCTCGGAACCACTTTAGAGGAGAAAGCCGCCGTCGATCAATGGCTGGAAGTTGAGTCCCACAACTTCAACGACTTGGTTGTTGCATTTGTCCTTCAAATTGAGGTTCTTCCACGTATGGGTATACCCACCGATTCTTCGGTGGTTCAAGACACCATCAACAAGCTCCAAAACGTGCTGGGTGTATACGAGCAGAGGCTGTCCCGGAGCAAGTATCTCGCCGGAGATGAATTCACCATTGCTGATATGTGCCACCTGCCGGGGATTAAGTTTCTGACGACTGACGGCGGCGTTGGGGATTTGATTAAGG
>WT_DNA_596_1
GACAAGGGACCAAATCTCCTCGGAACCACTTTAGAGGAGAAAGCCGCCGTCGATCAATGGCTGGAAGTTGAGTCCCACAACTTCAACGACTTGGTTGTTGCATTTGTCCTTCAAATTGAGGTTCTTCCACGTATGGGTATACCCACCGATTCTTCGGTGGTTCAAGACACCATCAACAAGCTCCAAAACGTGCTGGATGTATACGAGCAGAGGCTGTCCCGGAGCAAGTATCTCGCCGGAGATGAATTCACCATTGCTGATATGTGCCACCTGCCGGGGATTAAGTTTCTGACGACTGACGGCGGCGTTGGGGATTTGATTAAGG
>WT_DNA_597_1
GACAAGGGACCAAATCTCCTCGGAACCACTTTAGAGGAGAAAGCCGCCGTCGATCAATGGCTGGAAGTTGAGTCCCACAACTTCAACGACTTGGTTGTTGCACTTGTCCTTCAAATTGAGGTTCTTCCACGTATGGGTATACCCACCGATTCTTCGGTGGTTCAAGACACCATCAACAAGCTCCAAAACGTGCTGGATGTATACGAGCAGAGGCTGTCCCGGAGCAAGTATCTCGCCGGAGATGAATTCACCATTGCTGATATGTGCCACCTGCCGGGGATTAAGTTCCTGACGACTGACGGCGGCGTTGGGGATTTGATTAAGG
>WT_DNA_598_1
GACAAGGGACCAAATCTCCTCGGAACCACTTTAGAGGAGAAAGCCGCCGTCGATCAATGGCTGGAAGTTGAGTCCCACAACTTCAACGACTTGGCTGTTGCATTTGTCCTTCAAATTGAGGTTCTTCCACGTATGGGTATACCCACCGATTCTTCGGTGGTTCAAGACACCATCAACAAGCTCCAAAACGTGCTGGATGTATACGAGCAGAGGCTGTCCCGGAGCAAGTATCTCGCCGGAGATGAATTCACCATTGCTGATATGTGCCACCTGCCGGGGATTAAGTTTCTGACGACTGACGGCGGCGTTGGGGATTTGATTAAGG
>WT_DNA_599_1
GACAAGGGACCAAAGGAGGAGAACTACCTGCCGTTGGGGATTTGATTAAGG
>WT_DNA_600_1
GACAAGGGACCAAACTTCCTCGGAACCACTTTAGAGGAGAAAGCCGCCGTCGATCAATGGCTGGAAGTTGAGTCCCACAACTTCAACGACTTGGTTGTTGCACTTGTCCTTCAAATTGAGGTTCTTCCACGTATGGGTATACCCACCGATTCTTCGGTGGTTCAAGACACCATCAACAAGCTCCAAAACGTGCTGGATGTATACGAGCAGAGGCTGTCCCGGAGCAAGTATCTCGCCGGAGATGAATTCACCATTGCTGATATGTGCCACCTGCCGGGGTTTAAGTTTCTGACGACTGACGGCGGCGTTGGGGATTTGATTAAGG
>WT_DNA_601_1
GACAAGGGACCAAACTTCCTCGGAACCACTTTAGAGGAGAAAGCCGCCGTCGATCAATGGCTGGAAGTTGAGTCCCACAACTTCAACGACTTGGTTGTTGCACTTGTCCTTCAAATTGAGGTTCTTCCACGTATGGGTATACCCACCGATTCTTCGGTGGTTCAAGACACCATCAACAAGCTCCAAAACGTGCTGGATGTATACGAGCAGAGGCTGTCCCGGAGCAAGTATCTCGCCGGAGATGAATTCACCATTGCTGATATGTGCCACCTGCCGGGGATTAAGTTTCTGACGACTGACGGCGGCGTTGGGGATTTGATTAAGG
>WT_DNA_602_1
GACAAGGGACCAAACTCCTCGGAACCACTTTAGAGGAGAAAGCCGCCGTCGATCAATGGCTGGAAGTTGAGTCCCACAACTTCAACGACTTGGTTGTTGCATTTGTCCTTCAAATTGAGGTTCTTCCACGTATGGGTATACCCACCGATTCTTCGGTGGTTCAAGACACCATCAACAAGCTCCAAAACGTGCTGGATGTATACGAGCAGAGGCTGTCCCGGGGCAAGTATCTCGCCGGAGATGAATTCACCATTGCTGATATGTGCCACCTGCCGGGGATTAAGTTTCTGACGACTGACGGCGGCGTTGGGGATTTGATTAAGG
>WT_DNA_603_1
GACAAGGGACCAAACTCCTCGGAACCACTTTAGAGGAGAAAGCCGCCGTCGATCAATGGCTGGAAGTTGAGTCCCACAACTTCAACGACTTGGTTGTTGCATTTGTCCTTCAAATTGAGGTTCTTCCACGTATGGGTATACCCACCGATTCTTCGGTGGTTCAAGACACCATCAACAAGCTCCAAAACGTGCTGGATGTATACGAGCAGAGGCTGTCCCGGAGCAAGTATCTGGCCGGAGATGAATTCACCATTGCTGATATGTGCCACCTGCCGGGGATTAAGTTTCTGACGACTGACGGCGGCGTTGGGGATTTGATTAAGG
>WT_DNA_604_1
GACAAGGGACCAAACCTCTTGGGCAGTGTTATAGAACATAAAGTTCTCACTTTGATCACGGGTCATGGATCCAATAAGCCATGACATGATGATGTTGTTGTCTGCCTTCCATTGTCTGAAGTTAGGATCATCCTCTTTTGGTTGGGGATTTGATTAAGG
>WT_DNA_605_1
GACAAGGGACCAAACCTCTGGGGTCAGCTCCTTCAAAAACTGGAAAATCGAGCTTAGGGTGCTTCACCTCATAACTCTCATAGTCTGATTTGATGAGTTGGGGATTTGATTAAGG
>WT_DNA_606_1
GACAAGGGACCAAACCTCGTCGGAACCACTTTAGAGGAGAAAGCCGCCGTCGATCAATGGCTGGAAGTTGAGTCCCACAACTTCAACGACTTGGTTGTTGCATTTGTCCTTCAAATTGAGGTTCTTCCACGTATGGGTATACCCACCGATTCTTCGGTGGTTCAAGACACCATCAACAAGCTCCAAAACGTGCTGGATGTATACGAGCAGAGGCTGTCCCGGAGCAAGTATCTCGCCGGAGATTAATTCACCATTGCTGATATGTGCCACCTGCCGGGGATTAAGTTTCTGACGACTGACGGCGGCGTTGGGGATTTGATTAAGG
>WT_DNA_607_1
GACAAGGGACCAAACCTCGTCGGAACCACTTTAGAGGAGAAAGCCGCCGTCGAGCAATGGCTGGAAGTTGAGTCCCACAACTTCAACGACTTGGTTGTTGCACTTGTCCTTCAAATTGAGGTTCTTCCACGTATGGGTATACCCACCGATTCTTCGGTGGTTCAAGACACCATCAACAAGCTCCAAAACGTGCTGGATGTATACGAGCAGAGGCTGTCCCGGAGCAAGTATCTCGCCGGAGATGAATTCACCATTGCTGATATGTGCCACCTGCCGGGGATTAAGTTTCTGACGACTGACGGCGGCGTTGGGGATTTGATTAAGG
>WT_DNA_608_1
GACAAGGGACCAAACCTCGAGACAACTACAGAAACAACAATTAGCAAGAAAGAGATTTTGAATCAATCAAAGATGATACCTTTACAAGACGAATAGCAAGAAATCAGGAAGATAAGGGATACTGCTTCAACCGCAACGAGAAGCCTGATGTGCCAAAATCCGATCACGATCACAGCCCCAGAATCAAGGAGACCTTACTTCAAATCGCTATAAGACACTCTCAACTCTCGGATTGATGAAGGGGATTTGATTAAGG
>WT_DNA_609_1
GACAAGGGACCAAACCTCCTTGTGATGTCGTTTAGACGGGGGTTGGGGATTTGATTAAGG
>WT_DNA_610_1
GACAAGGGACCAAACCTCCTTGGAACCACTTTAGAGGAGAAAGCCGCCGTCGATCAATGGCTGGAAGTTGAGTCCCACAACTTCAACGACTTGGTTGTTGCATTTGTCCTTCAAATTGAGGTTCTTCCACGTATGGGTATACCCACCGATTCTTCGGTGGTTCAAGACACCATCAACAAGCTCCAAAACGTGCTGGATGTATACGAGCAGAGGCTGTCCCGGAGCAAGTATCTCGCCGGAGATGAATTCACCATTGCTGATATGTGCTACCTGCCGGGGATTAAGTTTCTGACGACTGACGGCGGCGTTGGGGATTTGATTAAGG
>WT_DNA_611_1
GACAAGGGACCAAACCTCCTTGCGTTGTCGTTTAGACGGGGGTTGGGGATTTGATTAAGG
>WT_DNA_612_1
GACAAGGGACCAAACCTCCTGTAATCATACACCCCAACAAAATGGGATTGTAGAACGCAAGCACCAACACATCTTAGTTGTGCCTGGGAGTCTTAGGTTCCAAGCTAGATTACCTATTGCTTATTGGGGATTTGATTAAGG
>WT_DNA_613_1
GACAAGGGACCAAACCTCCTGGGAACCACTTTAGAGGAGAAAGCCGCCGTCGATCAATGGCTGGAAGTTGAGTCCCACAACTTCAGCGACTTGGTTGTTGCATTTGTCCTTCAAATTGAGGTTCTTCCACGTATGGGTATACCCACCGATTCTTCGGTGGTTCAAGACACCATCAACAAGCTCCAAAACGTGCTGGATGTATACGAGCAGAGGCTGTCCCGGAGCAAGTATCTCGCCGGAGATGAATTCACCATTGCTGATATGTGCCACCTGCCGGGGATTAAGTTTCTGACGCCCGACGGCGGCGTTGGGGATTTGATTAAGG
>WT_DNA_614_1
GACAAGGGACCAAACCTCCTGGGAACCACTTTAGAGGAGAAAGCCGCCGTCGATCAATGGCTGGAAGTTGAGTCCCACAACTTCAACGACTTGGTTGTTGCACTTGTCCTTCAAATTGAGGTTCTTCCACGTATGGGTATACCCACCGATTCTTCGGTGGTTCAAGACACCATCAACAAGCTCCAAAACGTGCTGGATGTATACGAGCAGAGGCTGTCCCGGAGCAAGTATCTCGCCGGAGATGAATTCACCATTGCTGATATGTGCCACCTGCCGGGGATTAAGTTTCTGACGACTGACGGCGGCGTTGGGGATTTGATTAAGG
>WT_DNA_615_1
GACAAGGGACCAAACCTCCTGCAACTCTGCAACTCCGACACAACTTCTTTCATCGACGGCCGATTTTCTCCGACTGAAAGTACACATCTTGCAGCAATGCTTAGCATGCTTCTTATCATTCCTTCCATTAATCGGGACACCTGAACCCGTTTATCACAAATTTCTAAAGACCTGTGTTTTCCGATCAACGGAATCGCCCAATCCACAATTGAGGTTGGGGATTTGATTAAGG
>WT_DNA_616_1
GACAAGGGACCAAACCTCCTCTGAACCACTTTAGAGGAGAAAGCCGCCGTCGATCAATGGCTGGAAGTTGAGTCCCACAACTTCAACGACTTGGTTGTTGCACTTGTCCTTCAAATTGAGGTTCTTCCACGTATGGGTATACCCACCGATTCTTCGGTGGTTCAAGACACCATCAACAAGCTCCAAAACGTGCTGGATGTATACGAGCAGAGGCTGTCCCGGAGCAAGTATCTCGCCGGAGATGAATTCACCATTGCTGATATGTGCCACCTGCCGGGGATTAAGTTTCTGACGACTGACGGCGGCGTTGGGGATTTGATTAAGG
>WT_DNA_617_1
GACAAGGGACCAAACCTCCTCGGTACCACTTTAGAGGAGAAAGCCGCCGTCGATCAATGGCTGGAAGTTGAGTCCCACAACTTCAACGACTTGGTTGTTGCATTTGTCCTTCAAATTGAGGTTCTTCCACGTATGGGTATACCCACCGATTCTTCGGTGGTTCAAGACACCATCAACAAGCTCCAAAACGTGCTGGATGTATACGAGCAGAGGCTGTCCCGGAGCAAGTATCTCGCCGGAGATGAATTCACCATTGCTGATATGTGCCACCTGCCGGGGATTAAGTTTCTGACGACTGACGGCGGCGTTGGGGATTTGATTAAGG
>WT_DNA_618_1
GACAAGGGACCAAACCTCCTCGGTACCACTTTAGAGGAGAAAGCCGCCGTCGATCAATGGCTGGAAGTTGAGTCCCACAACTTCAACGACTTGGTTGTTGCACTTGTCCTTCAAATTGAGGTTCTTCCACGTATGGGTATGCCCACCGATTCTTCGGTGGTTCAAGACACCATCAACAAGCTCCAAAACGTGCTGGATGTATACGAGCAGAGGCTGTCCCGGAGCAAGTATCTCGCCGGAGATGAATTCACCATTGCTGATATGTGCCACCTGCCGGGGATTAAGTTTCTGACGACTGACGGCGGCGTTGGGGATTTGATTAAGG
>WT_DNA_619_1
GACAAGGGACCAAACCTCCTCGGTACCACTTTAGAGGAGAAAGCCGCCGTCGATCAATGGCTGGAAGTTGAGTCCCACAACTTCAACGACTTGGTTGTTGCACTTGTCCTTCAAATTGAGGTTCTTCCACGTATGGGTATACCCACCGATTCTTCGGTGGTTCAAGACACCATCAACAAGCTCCAAAACGTGCTGGATGTATACGAGCAGAGGCTGTCCCGGAGCAAGTATCTCGCCGGAGATGAATTCACCATTGCTGATATGTGCCACCTGCCGGGGATTAAGTTTCTGACGACTGACGGCGGCGTTGGGGATTTGATTAAGG
>WT_DNA_620_1
GACAAGGGACCAAACCTCCTCGGCACCACTTTAGAGGAGAAAGCCGCCGTCGATCAATGGCTGGAAGTTGAGTCCCACAACTTCAACGACTTGGTTGTTGCACTTGTCCTTCAAATTGAGGTTCTTCCACGTATGGGTATACCCACCGATTCTTCGGTGGTTCAAGACACCATCAACAAGCTCCAAAACGTGCTGGATGTATACGAGCAGAGGCTGTCCCGGAGCAAGTATCTCGCCGGAGATGAATTCACCATTGCTGATATGTGCCACCTGCCGGGGATTAAGTTTCTGACGACTGACGGCGGCGTTGGGGATTTGATTAAGG
>WT_DNA_621_1
GACAAGGGACCAAACCTCCTCGGATCCACTTTAGAGGAGAAAGCCGCCGTCGATCAATGGCTGGAAGTTGAGTCCCACAACTTCAACGACTTGGTTGTTGCATTTGTCCTTCAAATTGAGGTTCTTCCACGTATGGGTATACCCACCGATTCTTCGGTGGTTCAAGACACCATCAACAAGCTCCAAAACGTGCTGGATGTATACGAGCAGAGGCTGTCCCGGAGCAAGTATCTCGCCGGAGATGAATTCACCATTGCTGATATGTGCCACCTGCCGGGGATTAAGTTTCTGACGACTGACGGCGGCGTTGGGGATTTGATTAAGG
>WT_DNA_622_1
GACAAGGGACCAAACCTCCTCGGAGCCACTTTAGAGGAGAAAGCCGCCGTCGATCAATGGCTGGAAGTTGAGTCCCACAACTTCAACGACTTGGTTGTTGCATTTGTCCTTCAAATTGAGGTTCTTCCACGTATGGGTATACCCACCGATTCTTCGGTGGTTCAAGACACCATCAACAAGCTCCAAAACGTGCTGGATGTATACGAGCAGAGGCTGTCCCGGAGCAAGTATCTCGCCGGAGATGAATTCACCATTGCTGATATGTGCCACCTGCCGGGGATTAAGTTTCTGACGACTGACGGCGGCGTTGGGGATTTGATTAAGG
>WT_DNA_623_1
GACAAGGGACCAAACCTCCTCGGAATCACTTTAGAGGAGAAAGCCGCCGTCGATCAATGGCTGGAAGTTGAGTCCCACAACTTCAACGACTTGGTTGTTGCACTTGTCCTTCAAATTGAGGTTCTTCCACGTATGGGTATACCCACCGATTCTTCGGTGGTTCAAGACACCATCAACAAGCTCCAAAACGTGCTGGATGTATACGAGCAGAGGCTGTCCCGGAGCAAGTATCTCGCCGGAGATGAATTCACCATTGCTGATATGTGCCACCTGCCGGGGATTAAGTTTCTGACGACTGACGGCGGCGTTGGGGATTTGATTAAGG
>WT_DNA_624_1
GACAAGGGACCAAACCTCCTCGGAACCTCTTTAGAGGAGAAAGCCGCCGTCGATCAATGGCTGGAAGTTGAGTCCCACAACTTCAACGACTTGGTTGTTGCATTTGTCCTTCAAATTGAGGTTCTTCCACGTATGGGTATACCCACCGATTCTTCGGTGGTTCAAGACACCATCAACAAGCTCCAAAACGTGCTGGATGTATACGAGCAGAGGCTGTCCCGGAGCAAGTATCTCGCCGGAGATGAATTCACCATTGCTGATATGTGCCACCTGCCGGGGATTAAGTTTCTGACGACTGCCGGCGGCGTTGGGGATTTGATTAAGG
>WT_DNA_625_1
GACAAGGGACCAAACCTCCTCGGAACCTCTTTAGAGGAGAAAGCCGCCGTCGATCAATGGCTGGAAGTTGAGTCCCACAACTTCAACGACTTGGTTGTTGCACTTGTCCTTCAAATTGAGGTTCTTCCACGTATGGGTATACCCACCGATTCTTCGGTGGTTCAAGACACCATCAACAAGCTCCAAAACGTGCTGGATGTATACGAGCAGAGGCTGTCCCGGAGCAAGTATCTCGCCGGAGATGAATTCACCATTGCTGATATGTGCCACCTGCCGGGGATTAAGTTTCTGACGACTGACGGCGGCGTTGGGGATTTGATTAAGG
>WT_DNA_626_1
GACAAGGGACCAAACCTCCTCGGAACCGCTTTAGAGGAGAAAGCCGCCGTCGATCAATGGCTGGAAGTTGAGTCCCACAACTTCAACGACTTGGTTGTTGCACTTGTCCTTCAAATTGAGGTTCTTCCACGTATGGGTATACCCACCGATTCTTCGGTGGTTCAAGACACCATCAACAAGCTCCAAAACGTGCTGGATGTATACGAGCAGAGGCTGTCCCGGAGCAAGTATCTCGCCGGAGATGAATTCACCATTGCTGATATGTGCCACCTGCCGGGGATTAAGTTTCTGACGACTGACGGCGGCGTTGGGGATTTGATTAAGG
>WT_DNA_627_1
GACAAGGGACCAAACCTCCTCGGAACCATTTTAGAGGAGAAAGCCGCCGTCGATCAATGGCTGGAAGTTGAGTCCCACAACTTCAACGACTTGGTTGTTGCACTTGTCCTTCAAATTGAGGTTCTTCCACGTATGGGTATACCCACCGATTCTTCGGTGGTTCAAGACACCATCAACAAGCTCCAAAACGTGCTGGATGTATACGAGCAGAGGCTGTCCCGGAGCAAGTATCTCGCCGGAGATGAATTCACCATTGCTGATATGTGCCACCTGCCGGGGATTAAGTTTCTGACGACTGACGGCGGCGTTGGGGATTTGATTAGG
>WT_DNA_628_1
GACAAGGGACCAAACCTCCTCGGAACCAGTTTAGAGGAGAAAGCCGCCGTCGATCAATGGCTGGAAGTTGAGTCCCACAACTTCAACGACTTGGTTGTTGCACTTGTCCTTCAAATTGAGGTTCTTCCACGTATGGGTATACCCACCGATTCTTCGGTGGTTCAAGACACCATCAACAAGCTCCAAAACGTGCTGGATGTATACGAGCAGAGGCTGTCCCGGAGCAAGTATCTCGCCGGAGATGAATTCACCATTGCTGATATGTGCCACCTGCCGGGGATTAAGTTTCTGACGACTGACGGCGGCGTTGGGGATTTGATTAAGG
>WT_DNA_629_1
GACAAGGGACCAAACCTCCTCGGAACCACTTTGGAGGAGAAAGCCGCCGTCGATCAATGGCTGGAAGTTGAGTCCCACAACTTCAACGACTTGGTTGTTGCACTTGTCCTTCAAATTGAGGTTCTTCCACGTATGGGTATACCCACCGATTCTTCGGTGGTTCAAGACACCATCAACAAGCTCCAAAACGTGCTGGATGTATACGAGCAGAGGCTGTCCCGGAGCAAGTATCTCGCCGGAGATGAATTCACCATTGCTGATATGTGCCACCTGCCGGGGATTAAGTTTCTGACGACTGACGGCGGCGTTGGGGATTTGATTAAGG
>WT_DNA_630_1
GACAAGGGACCAAACCTCCTCGGAACCACTTTCGAGGAGAAAGCCGCCGTCGATCAATGGCTGGAAGTTGAGTCCCACAACTTCAACGACTTGGTTGTTGCACTTGTCCTTCAAATTGAGGTTCTTCCACGTATGGGTATACCCACCGATTCTTCGGTGGTTCAAGACACCATCAACAAGCTCCAAAACGTGCTGGATGTATACGAGCAGAGGCTGTCCCGGAGCAAGTGTCTCGCCGGAGATGAATTCACCATTGCTGATATGTGCCACCTGCCGGGGATTAAGTTTCTGACGACTGACGGCGGCGTTGGGGATTTGATTAAGG
>WT_DNA_631_1
GACAAGGGACCAAACCTCCTCGGAACCACTTTAGGGGAGAAAGCCGCCGTCGATCAATGGCTGGAAGTTGAGTCCCACAACTTCAACGACTTGGTTGTTGCACTTGTCCTTCAAATTGAGGTTCTTCCACGTATGGGTATACCCACCGATTCTTCGGTGGTTCAAGACACCATCAACAAGCTCCAAAACGTGCTGGATGTATACGAGCAGAGGCTGTCCCGGAGCAAGTATCTCGCCGGAGATGAATTCACCATTGCTGATATGTGCCACCTGCCGGGGATTAAGTTTCTGACGACTGACGGCGGCGTTGGGGATTTGATTAAGG
>WT_DNA_632_1
GACAAGGGACCAAACCTCCTCGGAACCACTTTAGATGAGAAAGCCGCCGTCGATCAATGGCTGGAAGTTGAGTCCCACAACTTCAACGACTTGGTTGTTGCACTTGTCCTTCAAATTGAGGTTCTTCCACGTATGGGTATACCCACCGATTCTTCGGTGGTTCAAGACACCATCAACAAGCTCCAAAACGTGCTGGATGTATACGAGCAGAGGCTGTCCCGGAGCAAGTATCTCGCCGGAGATGAATTCACCATTGCTGATATGTGCCACCTGCCGGGGATTAAGTTTCTGACGACTGACGGCGGCGTTGGGGATTTGATTAAGG
>WT_DNA_633_1
GACAAGGGACCAAACCTCCTCGGAACCACTTTAGAGTAGAAAGCCGCCGTCGATCAATGGCTGGAAGTTGAGTCCCACAACTTCAACGACTTGGTTGTTGCATTTGTCCTTCAAATTGAGGTTCTTCCACGTATGGGTATACCCACCGATTCTTCGGTGGTTCAAGACACCATCAACAAGCTCCAAAACGTGCTGGATGTATACGAGCAGAGGCTGTCCCGGAGCAAGTATCTCGCCGGAGATGAATTCACCATTGCTGATATGTGCCACCTGCCGGGGATTAAGTTTCTGACGACTGACGGCGGCGTTGGGGATTTGATTAAGG
>WT_DNA_634_1
GACAAGGGACCAAACCTCCTCGGAACCACTTTAGAGGTGAAAGCCGCCGTCGATCAATGGCTGGAAGTTGAGTCCCACAACTTCAACGACTTGGTTGTTGCATTTGTCCTTCAAATTGAGGTTCTTCCACGTATGGGTATACCCACCGATTCTTCGGTGGTTCAAGACACCATCAACAAGCTCCAAAACGTGCTGGATGTATACGAGCAGAGGCTGTCCCGGAGCAAGTATCTCGCCGGAGATGAATTCACCATTGCTGATATGTGCCACCTGCCGGGGATTAAGTTTCTGACGACTGACGGCGGCGTTGGGGATTTGATTAAGG
>WT_DNA_635_1
GACAAGGGACCAAACCTCCTCGGAACCACTTTAGAGGGGAAAGCCGCTGTCGATCAATGGCTGGAAGTTGAGTCCCACAACTTCAACGACTTGGTTGTTGCATTTGTCCTTCAAATTGAGGTTCTTCCACGTATGGGTATACCCACCGATTCTTCGGTGGTTCAAGACACCATCAACAAGCTCCAAAACGTGCTGGATGTATACGAGCAGAGGCTGTCCCGGAGCAAGTATCTCGCCGGAGATGAATTCACCATTGCTGATATGTGCCACCTGCCGGGGATTAAGTTTCTGACGACTGACGGCGGCGTTGGGGATTTGATTAAGG
>WT_DNA_636_1
GACAAGGGACCAAACCTCCTCGGAACCACTTTAGAGGGGAAAGCCGCCGTCGATCAATGGCTGGAAGTTGAGTCCCACAACTTCAACGACTTGGTTGTTGCATTTGTCCTTCAAATTGAGGTTCTTCCACGTATGGGTATACCCACCGATTCTTCGGTGGTTCAAGGCACCATCAACAAGCTCCAAAACGTGCTGGATGTATACGAGCAGAGGCTGTCCCGGAGCAAGTATCTCGCCGGAGATGAATTCACCATTGCTGATATGTGCCACCTGCCGGGGATTAAGTTTCTGACGACTGACGGCGGCGTTGGGGATTTGATTAAGG
>WT_DNA_637_1
GACAAGGGACCAAACCTCCTCGGAACCACTTTAGAGGGGAAAGCCGCCGTCGATCAATGGCTGGAAGTTGAGTCCCACAACTTCAACGACTTGGTTGTTGCATTTGTCCTTCAAATTGAGGTTCTTCCACGTATGGGTATACCCACCGATTCTTCGGTGGTTCAAGACACCATCAACAAGCTCCAAAACGTGCTGGATGTATACGAGCAGAGGCTGTCCCGGAGCAAGTATCTCGCCGGAGATGAATTCACCATTGCTGATATGTGCCACCTGCCGGGGATTAAGTTTCTGACGACTGCCGGCGGCGTTGGGGATTTGATAAAGG
>WT_DNA_638_1
GACAAGGGACCAAACCTCCTCGGAACCACTTTAGAGGAGTAAGCCGCCGTCGATCAATGGCTGGAAGTTGAGTCCCACAACTTCAACGACTTGGTTGTTGCATTTGTCCTTCAAATTGAGGTTCTTCCACGTATGGGTATACCCACCGATTCTTCGGTGGTTCAAGACACCATCAACAAGCTCCAAAACGTGCTGGATGTATACGAGCAGAGGCTGTCCCGGAGCAAGTATCTCGCCGGAGATGAATTCACCATTGCTGATATGTGCCACCTGCCGGGGATTAAGTTTCTGACGACTGACGGCGGCGTTGGGGATTTGATTAAGG
>WT_DNA_639_1
GACAAGGGACCAAACCTCCTCGGAACCACTTTAGAGGAGGAAGCCGCCGTCGATCAATGGCTGGAAGTTGAGTCCCACAACTTCAACGACTTGGTTGTTGCACTTGTCCTTCAAATTGAGGTTCTTCCACGTATGGGTATACCCACCGATTCTTCGGTGGTTCAAGACACCATCAACAAGCTCCAAAACGTGCTGGATGTATACGAGCAGAGGCTGTCCCGGAGCAAGTATCTCGCCGGAGATGAATTCACCATTGCTGATATGTGCCACCTGCCGGGGATTAAGTTTCTGACGACTGACGGCGGCGTTGGGGATTTGATTAAGG
>WT_DNA_640_1
GACAAGGGACCAAACCTCCTCGGAACCACTTTAGAGGAGATAGCCGCCGTCGATCAATGGCTGGAAGTTGAGTCCCACAACTTCAACGACTTGGTTGTTGCACTTGTCCTTCAAATTGAGGTTCTTCCACGTATGGGTATACCCACCGATTCTTCGGTGGTTCAAGACACCATCAACAAGCTCCAAAACGTGCTGGATGTATACGAGCAGAGGCTGTCCCGGAGCAAGTATCTCGCCGGAGATGAATTCACCATTGCTGATATGTGCCACCTGCCGGGGATTAAGTTTCTGACGACTGACGGCGGCGTTGGGGATTTGATTAAGG
>WT_DNA_641_1
GACAAGGGACCAAACCTCCTCGGAACCACTTTAGAGGAGAGAGCCGCCGTCGATCAATGGCTGGAAGTTGAGTCCCACAACTTCAACGACTTGGTTGTTGCATTTGTCCTTCAAATTGAGGTTCTTCCACGTATGGGTATACCCACCGATTCTTCGGTGGTTCAAGACACCATCAACAAGCTCCAAAACGTGCTGGATGTATACGAGCAGAGGCTGTCCCGGAGCAAGTATCTCGCCGGAGATGAATTCACCATTGCTGATATGTGCCACCTGCCGGGGATTAAGTTTCTGACGACTGACGGCGGCGTTGGGGATTTGATTAAGG
>WT_DNA_642_1
GACAAGGGACCAAACCTCCTCGGAACCACTTTAGAGGAGAAGGCCGCCGTCGATCAATGGCTGGAAGTTGAGTCCCACAACTTCAACGACTTGGTTGTTGCATTTGTCCTTCAAATTGAGGTTCTTCCACGTATGGGTATACCCACCGATTCTTCGGTGGTTCAAGACACCATCAACAAGCTCCAAAACGTGCTGGATGTATACGAGCAGAGGCTGTCCCGGAGCAAGTATCTCGCCGGAGATGAATTCACCATTGCTGATATGTGCCACCTGCCGGGGATTAAGTTTCTGACGACTGACGGCGGCGTTGGGGATTTGATTAAGG
>WT_DNA_643_1
GACAAGGGACCAAACCTCCTCGGAACCACTTTAGAGGAGAAGCCGCCGTCGATCAATGGCTGGAAGTTGAGTCCCACAACTTCAACGACTTGGTTGTTGCATTTGTCCTTCAAATTGAGGTTCTTCCACGTATGGGTATACCCACCGATTCTTCGGTGGTTCAAGACACCATCAACAAGCTCCAAAACGTGCTGGATGTATACGAGCAGAGGCTGTCCCGGAGCAAGTATCTCGCCGGAGATGAATTCACCATTGCTGATATGTGCCACCTGCCGGGGATTAAGTTTCTGACGACTGACGGCGGCGTTGGGGATTTGATTAAGG
>WT_DNA_644_1
GACAAGGGACCAAACCTCCTCGGAACCACTTTAGAGGAGAACGCCGCCGTCGATCAATGGCTGGAAGTTGAGTCCCACAACTTCAACGACTTGGTTGTTGCACTTGTCCTTCAAATTGAGGTTCTTCCACGTATGGGTATACCCACCGATTCTTCGGTGGTTCAAGACACCATCAACAAGCTCCAAAACGTGCTGGATGTATACGAGCAGAGGCTGTCCCGGAGCAAGTATCTCGCCGGAGATGAATTCACCATTGCTGATATGTGCCACCTGCCGGGGATTAAGTTTCTGACGACTGACGGCGGCGTTGGGGATTTGATTAAGG
>WT_DNA_645_1
GACAAGGGACCAAACCTCCTCGGAACCACTTTAGAGGAGAAATCCGCCGTCGATCAATGGCTGGAAGTTGAGTCCCACAACTTCAACGACTTGGTTGTTGCACTTGTCCTTCAAATTGAGGTTCTTCCACGTATGGGTATACCCACCGATTCTTCGGTGGTTCAAGACACCATCAACAAGCTCCAAAACGTGCTGGATGTATACGAGCAGAGGCTGTCCCGGAGCAAGTATCTCGCCGGAGATGAATTCACCATTGCTGATATGTGCCACCTGCCGGGGATTAAGTTTCTGACGACTGACGGCGGCGTTGGGGATTTGATTAAGG
>WT_DNA_646_1
GACAAGGGACCAAACCTCCTCGGAACCACTTTAGAGGAGAAAGTCGCCGTCGATCAATGGCTGGAAGTTGAGTCCCACAACTTCAACGACTTGGTTGTTGCATTTGTCCTTCAAATTGAGGTTCTTCCACGTATGGGTATACCCACCGATTCTTCGGTGGTTCAAGACACCATCAACAAGCTCCAAAACGTGCTGGATGTATACGAGCAGAGGCTGTCCCGGAGCAAGTATCTCGCCGGAGATGAATTCACCATTGCTGATATGTGCCACCTGCCGGGGATTAAGTTTCTGACGACTGACGGTGGCGTTGGGGCTTTGATTAAGG
>WT_DNA_647_1
GACAAGGGACCAAACCTCCTCGGAACCACTTTAGAGGAGAAAGTCGCCGTCGATCAATGGCTGGAAGTTGAGTCCCACAACTTCAACGACTTGGTTGTTGCATTTGTCCTTCAAATTGAGGTTCTTCCACGTATGGGTATACCCACCGATTCTTCGGTGGTTCAAGACACCATCAACAAGCTCCAAAACGTGCTGGATGTATACGAGCAGAGGCTGTCCCGGAGCAAGTATCTCGCCGGAGATGAATTCACCATTGCTGATATGTGCCACCTGCCGGGGATTAAGTTTCTGACGACTGACGGCGGTGTTGGGGATTTGATTAAGG
>WT_DNA_648_1
GACAAGGGACCAAACCTCCTCGGAACCACTTTAGAGGAGAAAGTCGCCGTCGATCAATGGCTGGAAGTTGAGTCCCACAACTTCAACGACTTGGTTGTTGCATTTGTCCTTCAAATTGAGGTTCCTCCACGTATGGGTATACCCACCGATTCTTCGGTGGTTCAAGACACCATCAACAAGCTCCAAAACGTGCTGGATGTATACGAGCAGAGGCTGTCCCGGAGCAAGTATCTCGCCGGAGATGAATTCACCATTGCTGATATGTGCCACCTGCCGGGGATTAAGTTTCTGACGACTGACGGCGGCGTTGGGGATTTGATTAAGG
>WT_DNA_649_1
GACAAGGGACCAAACCTCCTCGGAACCACTTTAGAGGAGAAAGTCGCCGTCGATCAATGGCTGGAAGTTGAGTCCCACAACTTCAACGACTTGGTTGTTGCACTTGTCCTTCAAATTGAGGTTCTTCCACGTATGGGTATACCCACCTTCGGTGGTTCAAGACACCATCAACAAGCTCCAAAACGTGCTGGATGTATACGAGCAGAGGCTGTCCCGGAGCAAGTATCTCGCCGGAGATGAATTCACCATTGCTGATATGTGCCACCTGCCGGGGATTAAGTTTCTGACGACTGACGGCGGCGTTGGGGATTTGATTAAGG
>WT_DNA_650_1
GACAAGGGACCAAACCTCCTCGGAACCACTTTAGAGGAGAAAGTCGCCGTCGATCAATGGCTGGAAGTTGAGTCCCACAACTTCAACGACTTGGTTGTTGCACTTGTCCTTCAAATTGAGGTTCTTCCACGTATGGGTATACCCACCGTTTCTTCGGTGGTTCAAGACACCATCAACAAGCTCCAAAACGTGCTGGATGTATACGAGCAGAGGCTGTCCCGGAGCAAGTATCTCGCCGGAGATGAATTCACCATTGCTGATATGTGCCACCTGCCGGGGATTAAGTTTCTGACGACTGACGGCGGCGTTGGGGATTTGATTAAGG
>WT_DNA_651_1
GACAAGGGACCAAACCTCCTCGGAACCACTTTAGAGGAGAAAGTCGCCGTCGATCAATGGCTGGAAGTTGAGTCCCACAACTTCAACGACTTGGTTGTTGCACTTGTCCTTCAAATTGAGGTTCTTCCACGTATGGGTATACCCACCGATTCTTCGGTGGTTCAAGACACCATCAACAAGTTCCAAAACGTGCTGGATGTATACGAGCAGAGGCTGTCCCGGAGCAAGTATCTCGCCGGAGATGAATTCACCATTGCTGATATGTGCCACCTGCCGGGGATTAAGTTTCTGACGACTGACGGCGGCGTTGGGGATTTGATTAAGG
>WT_DNA_652_1
GACAAGGGACCAAACCTCCTCGGAACCACTTTAGAGGAGAAAGTCGCCGTCGATCAATGGCTGGAAGTTGAGTCCCACAACTTCAACGACTTGGTTGTTGCACTTGTCCTTCAAATTGAGGTTCTTCCACGTATGGGTATACCCACCGATTCTTCGGTGGTTCAAGACACCATCAACAAGCTCCAAAACGTGCTGGATGTATACGAGCAGAGGCTGTCCCGGAGCAAGTATCTCGCCGGAGATGAATTCACCATTGCTGATATGTGTCACCTGCCGGGGATTAAGTTTCTGACGACTGACGGCGGCGTTGGGGATTTGATTAAGG
>WT_DNA_653_1
GACAAGGGACCAAACCTCCTCGGAACCACTTTAGAGGAGAAAGTCGCCGTCGATCAATGGCTGGAAGTTGAGTCCCACAACTTCAACGACTTGGTTGTTGCACTTGTCCTTCAAATTGAGGTTCTTCCACGTATGGGTATACCCACCGATTCTTCGGTGGTTCAAGACACCATCAACAAGCTCCAAAACGTACTGGATGTATACGAGCAGAGGCTGTCCCGGAGCAAGTATCTCGCCGGAGATGAATTCACCATTGCTGATATGTGCCACCTGCCGGGGATTAAGTTTCTGACGACTGACGGCGGCGTTGGGGATTTGATTAAGG
>WT_DNA_654_1
GACAAGGGACCAAACCTCCTCGGAACCACTTTAGAGGAGAAAGGCGCCGTCGATCAATGGCTGGAAGTTGAGTCCCACAACTTCAACGACTTGGTTGTTGCACTTGTCCTTCAAATTGAGGTTCTTCCACGTATGGGTATACCCACCGATTCTTCGGTGGTTCAAGACACCATCAACAAGCTCCAAAACGTGCTGGATGTATACGAGCAGAGGCTGTCCCGGAGCAAGTATCTCGCCGGAGATGAATTCACCATTGCTGATATGTGCCACCTGCCGGGGATTAAGTTTCTGACGACTGACGGCGGCGTTGGGGATTTGATTAAGG
>WT_DNA_655_1
GACAAGGGACCAAACCTCCTCGGAACCACTTTAGAGGAGAAAGCTGCCGTCGATCAATGGCTGGAAGTTGAGTCCCACAACTTCAACGACTTGGTTGTTGCACTTGTCCTTCAAATTGAGGTTCTTCCACGTATGGGTATACCCACCGATTCTTCGGTGGTTCAAGACACCATCAACAAGCTCCAAAACGTGCTGGATGTATACGAGCAGAGGCTGTCCCGGAGCAAGTATCTCGCCGGAGATGAATTCGCCATTGCTGATATGTGCCACCTGCCGGGGATTAAGTTTCTGACGACCGACGGCGGCGTTGGGGATTTGATTAAGG
>WT_DNA_656_1
GACAAGGGACCAAACCTCCTCGGAACCACTTTAGAGGAGAAAGCTGCCGTCGATCAATGGCTGGAAGTTGAGTCCCACAACTTCAACGACTTGGTTGTTGCACTTGTCCTTCAAATTGAGGTTCTTCCACGTATGGGTATACCCACCGATTCTTCGGTGGTTCAAGACACCATCAACAAGCTCCAAAACGTGCTGGATGTATACGAGCAGAGGCTGTCCCGGAGCAAGTATCTCGCCGGAGATGAATTCACCATTGCTGATATGTGCCACCTGCCGGGGATTAAGTTTCTGACGACTGACGGCGGCGTTGGGGATTTGATTAAGG
>WT_DNA_657_1
GACAAGGGACCAAACCTCCTCGGAACCACTTTAGAGGAGAAAGCGGCCGTCGATCAATGGCTGGAAGTTGAGTCCCACAACTTCAACGACTTGGTTGTTGCATTTGTCCTTCAAATTGAGGTTCTTCCACGTATGGGTATACCCACCGATTCTTCGGTGGTTCAAGACACCATCAACAAGCTCCAAAACGTGCTGGATGTATACGAGCAGAGGCTGTCCCGGAGCAAGTATCTCGCCGGAGATGAATTCACCATTGCTGATATGTGCCACCTGCCGGGGATTAAGTTTCTGACGACTGACGGCGGCGTTGGGGATTTGATTAAGG
>WT_DNA_658_1
GACAAGGGACCAAACCTCCTCGGAACCACTTTAGAGGAGAAAGCGGCCGTCGATCAATGGCTGGAAGTTGAGTCCCACAACTTCAACGACTTGGTTGTTGCACTTGTCCTTCAAATTGAGGTTCTTCCACGTATGGGTATACCCACCGATTCTTCGGTGGTTCAAGACACCATCAACAAGCTCCAAAACGTGCTGGATGTATACGAGCAGAGGCTGTCCCGGAGCAAGTATCTCGCCGGAGATGAATTCACCATTGCTGATATGTGCCACCTGCCGGGGATTAAGTTTCTGACGACTGACGGCGGCGTTGGGGATTTGATTAAGG
>WT_DNA_659_1
GACAAGGGACCAAACCTCCTCGGAACCACTTTAGAGGAGAAAGCCTCCGTCGATCAATGGCTGGAAGTTGAGTCCCACAACTTCAACGACTTGGTTGTTGCATTTGTCCTTCAAATTGAGGTTCTTCCACGTATGGGTATACCCACCGATTCTTCGGTGGTTCAAGACACCATCAACAAGCTCCAAAACGTGCTGGATGTATACGAGCAGAGGCTGTCCCGGAGCAAGTATCTCGCCGGAGATGAATTCACCATTGCTGATATGTGCCACCTGCCGGGGATTAAGTTTCTGACGGCTGACGGCGGCGTTGGGGATTTGATTAAGG
>WT_DNA_660_1
GACAAGGGACCAAACCTCCTCGGAACCACTTTAGAGGAGAAAGCCTCCGTCGATCAATGGCTGGAAGTTGAGTCCCACAACTTCAACGACTTGGTTGTTGCACTTGTCCTTCAAATTGAGGTTCTTCCACGTATGGGTATACCCACCGATTCTTCGGTGGTTCAAGACACCATCAACAAGCTCCAAAACGTGCTGGATGTATACGAGCAGAGGCTGTCCCGGAGCAAGTATCTCGCCGGAGATGAATTCACCATTGCTGATATGTGCCACCTGCCGGGGATTAAGTTTCTGACGACTGACGGCGGCGTTGGGGATTTGATTAAGG
>WT_DNA_661_1
GACAAGGGACCAAACCTCCTCGGAACCACTTTAGAGGAGAAAGCCGTCGTCGATCAATGGCTGGAAGTTGAGTCCCACAACTTCAACGACTTGGTTGTTGCACTTGTCCTTCAAATTGAGGTTCTTCCACGTATGGGTATACCCACCGATTCTTCGGTGGTTCAAGACACCATCAACAAGCTCCAAAACGTGCTGGATGTATACGAGCAGAGGCTGTCCCGGAGCAAGTATCTCGCCGGAGATGAATTCACCATTGCTGATATGTGCCACCTGCCGGGGATTAAGTTTCTGACGACTGACGGCGGCGTTGGGGATTTGATTAAGG
>WT_DNA_662_1
GACAAGGGACCAAACCTCCTCGGAACCACTTTAGAGGAGAAAGCCGCTGTCGATCAATGGCTGGAAGTTGAGTCCCACAACTTCAACGACTTGGTTGTTGCATTTGTCCTTCAAATTGAGGTTCTTCCACGTATGGGTATACCCACCGATTCTTCGGTGGTTCAAGACACCATCAACAAGCTCCAAAACGTGCTGGATGTATACGAGCAGAGGCTGTCCCGGAGCAAGTATCTCGCCGGAGATGAATTCACCATTGCTGATATGTGCCACCTGCCGGGGATTAAGTTTCTGACGACTGACGGCGGCGTTGGGGATTTGATTAAGG
>WT_DNA_663_1
GACAAGGGACCAAACCTCCTCGGAACCACTTTAGAGGAGAAAGCCGCTGTCGATCAATGGCTGGAAGTTGAGTCCCACAACTTCAACGACTTGGTTGTTGCATTTGTCCTTCAAATTGAGGTTCTTCCACGTATGGGTATACCCACCGATTCTTCGGTGGTTCAAGACACCATCAACAAGCTCCAAAACGTGCTGGATGTATACGAGCAGAGGCTGTCCCGGAGCAAGTATCTCGCCGGAGATGAATTCACCATTGCTGATATGTGCCACCCGCCGGGGATTAAGTTTCTGACGACTGACGGCGGCGTTGGGGATTTGATTAAGG
>WT_DNA_664_1
GACAAGGGACCAAACCTCCTCGGAACCACTTTAGAGGAGAAAGCCGCTGTCGATCAATGGCTGGAAGTTGAGTCCCACAACTTCAACGACTTGGTTGTTGCACTTGTCCTTCAAATTGAGGTTCTTCCACGTATGGGTATACCCACCGATTCTTCGGTGGTTCAAGACACCATCAACAAGCTCCAAAACGTGCTGGATGTATACGAGCAGAGGCTGTCCCGGAGCAAGTATCTCGCCGGAGATGAATTCACCATTGCTGATATGTGCCACCTGCCGGGGATTAAGTTTCTGACGACTGCCGGCGGCGTTGGGGATTTGATTAAGG
>WT_DNA_665_1
GACAAGGGACCAAACCTCCTCGGAACCACTTTAGAGGAGAAAGCCGCGGTCGATCAATGGCTGGAAGTTGAGTCCCACAACTTCAACGACTTGGTTGTTGCACTTGTCCTTCAAATTGAGGTTCTTCCACGTATGGGTATACCCACCGATTCTTCGGTGGTTCAAGACACCATCAACAAGCTCCAAAACGTGCTGGATGTATACGAGCAGAGGCTGTCCCGGAGCAAGTATCTCGCCGGAGATGAATTCACCATTGCTGATATGTGCCACCTGCCGGGGATTAAGTTTCTGACGACTGACGGCGGCGTTGGGGATTTGATTAAGG
>WT_DNA_666_1
GACAAGGGACCAAACCTCCTCGGAACCACTTTAGAGGAGAAAGCCGCCGTCGGTCAATGGCTGGAAGTTGAGTCCCACAACTTCAACGACTTGGTTGTTGCATTTGTCCTTCAAATTGAGGTTCTTCCACGTATGGGTATACCCACCGATTCTTCGGTGGTTCAAGACACCATCAACAAGCTCCAAAACGTGCTGGATGTATACGAGCAGAGGCTGTCCCGGAGCAAGTATCTCGCCGGAGATGAATTCACCATTGCTGATATGTGCCACCTGCCGGGGATTAAGTTTCTGACGACTGACGGCGGCGTTGGGGATTTGATCAAGG
>WT_DNA_667_1
GACAAGGGACCAAACCTCCTCGGAACCACTTTAGAGGAGAAAGCCGCCGTCGCTCAATGGCTGGAAGTTGAGTCCCACAACTTCAACGACTTGGTTGTTGCACTTGTCCTTCAAATTGAGGTTCTTCCACGTATGGGTATACCCACCGATTCTTCGGTGGTTCAAGACACCATCAACAAGCTCCAAAACGTGCTGGATGTATACGAGCAGAGGCTGTCCCGGAGCAAGTATCTCGCCGGAGATGAATTCACCATTGCTGATATGTGCCACCTGCCGGGGATTAAGTTTCTGACGACTGACGGCGGCGTTGGGGATTTGATTAAGG
>WT_DNA_668_1
GACAAGGGACCAAACCTCCTCGGAACCACTTTAGAGGAGAAAGCCGCCGTCGATTAATGGCTGGAAGTTGAGTCCCACAACTTCAACGACTTGGTTGTTGCATTTGTCCTTCAAATTGAGGTTCTTCCACGTATGGGTATACCCACCGATTCTTCGGTGGTTCAAGACACCATCAACAAGCTCCAAAACGTGCTGGATGTATACGAGCAGAGGCTGTCCCGGAGCAAGTATCTCGCCGGAGATGAATTCACCATTGCTGATATGTGCCACCTGCCGGGGATTAAGTTTCTGACGACTGACGGCGGCGTTGGGGATTTGATTAAGG
>WT_DNA_669_1
GACAAGGGACCAAACCTCCTCGGAACCACTTTAGAGGAGAAAGCCGCCGTCGATCGATGGCTGGAAGTTGAGTCCCACAACTTCAACGACTTGGTTGTTGCACTTGTCCTTCAAATTGAGGTTCTTCCACGTATGGGTATACCCACCGATTCTTCGGTGGTTCAAGACACCATCAACAAGCTCCAAAACGTGCTGGATGTATACGAGCAGAGGCTGTCCCGGAGCAAGTATCTCGCCGGAGATGAATTCACCATTGCTGATATGTGCCGCCTGCCGGGGATTAAGTTTCTGACGACTGACGGCGGCGTTGGGGATTTGATTAAGG
>WT_DNA_670_1
GACAAGGGACCAAACCTCCTCGGAACCACTTTAGAGGAGAAAGCCGCCGTCGATCGATGGCTGGAAGTTGAGTCCCACAACTTCAACGACTTGGTTGTTGCACTTGTCCTTCAAATTGAGGTTCTTCCACGTATGGGTATACCCACCGATTCTTCGGTGGTTCAAGACACCATCAACAAGCTCCAAAACGTGCTGGATGTATACGAGCAGAGGCTGTCCCGGAGCAAGTATCTCGCCGGAGATGAATTCACCATTGCTGATATGTGCCACCTGCCGGGGATTAAGTTTCTGACGACTGACGGCGGCGTTGGGGATTTGATTAAGG
>WT_DNA_671_1
GACAAGGGACCAAACCTCCTCGGAACCACTTTAGAGGAGAAAGCCGCCGTCGATCGATGGCTGGAAGTTGAGTCCCACAACTTCAACGACTTGGTTGTTGCACTTGTCCTTCAAATTGAGGTTCTTCCACGTATGGGTATACCCACCGATTCTTCGGTGGTTCAAGACACCATCAACAAGCTCCAAAACGTGCTGGATGTATACGAGCAGAGGCTGTCCCGGAGCAAGTATCTCACCGGAGATGAATTCACCATTGCTGATATGTGCCACCTGCCGGGGATTAAGTTTCTGACGACTGACGGCGGCGTTGGGGATTTGATTAAGG
>WT_DNA_672_1
GACAAGGGACCAAACCTCCTCGGAACCACTTTAGAGGAGAAAGCCGCCGTCGATCAGTGGCTTTATTTCGTGTCCTACATCTTCATCGACTTGGTTGTTGCACTTGTCCTTCAAATTGAGGTTCTTCCACGTATGGGTATACCCACCGATTCTTCGGTGGTTCAAGACACCATCAACAAGCTCCAAAACGTGCTGGATGTATACGAGCAGAGGCTGTCCCGGAGCAAGTATCTCGCCGGAGATGAATTCACCATTGCTGATATGTGCCACCTGCCGGGGATTAAGTTTCTGACGACTGACGGCGGCGTTGGGGATTTGATTAAGG
>WT_DNA_673_1
GACAAGGGACCAAACCTCCTCGGAACCACTTTAGAGGAGAAAGCCGCCGTCGATCAGTGGCTGGAAGTTGAGTCCCACAACTTCAACGACTTGGTTGTTGCATTTGTCCTTCAAATTGAGGTTCTTCCACGTATGGGTATACCCACCGATTCTTCGGTGGTTCAAGACACCATCAACAAGCTCCAAAACGTGCTGGATGTATACGAGCAGAGGCTGTCCCGGAGCAAGTATCTCGCCGGAGATGAATTCACCATTGCTGATATGTGCCACCTGCCGGGGATTAAGTTTCTGACGACTGACGGCGGCGTTGGGGATTTGATTAAGG
>WT_DNA_674_1
GACAAGGGACCAAACCTCCTCGGAACCACTTTAGAGGAGAAAGCCGCCGTCGATCACTGGCTGGAAGTTGAGTCCCACAACTTCAACGACTTGGTTGTTGCACTTGTCCTTCAAATTGAGGTTCTTCCACGTATGGGTATACCCACCGATTCTTCGGTGGTTCAAGACACCATCAACAAGCTCCAAAACGTGCTGGATGTATACGAGCAGAGGCTGTCCCGGAGCAAGTATCTCGCCGGAGATGAATTCACCATTGCTGATATGTGCCACCTGCCGGGGATTAAGTTTCTGACGACTGACGGCGGCGTTGGGGATTTGATTAAGG
>WT_DNA_675_1
GACAAGGGACCAAACCTCCTCGGAACCACTTTAGAGGAGAAAGCCGCCGTCGATCAATTGCTGGAAGTTGAGTCCCACAACTTCAACGACTTGGTTGTTGCATTTGTCCTTCAAATTGAGGTTCTTCCACGTATGGGTATACCCACCGATTCTTCGGTGGTTCAAGACACCATCAACAAGCTCCAAAACGTGCTGGATGTATACGAGCAGAGGCTGTCCCGGAGCAAGTATCTCGCCGGAGATGAATTCACCATTGCTGATATGTGCCACCTGCCGGGGATTAAGTTTCTGACGACTGACGGCGGCGTTGGGGATTTGATTAAGG
>WT_DNA_676_1
GACAAGGGACCAAACCTCCTCGGAACCACTTTAGAGGAGAAAGCCGCCGTCGATCAATGTCTGGAAGTTGAGTCCCACAACTTCAACGACTTGGTTGTTGCATTTGTCCTTCAAATTGAGGTTCTTCCACGTATGGGTATACCCACCGATTCTTCGGTGGTTCAAGACACCATCAACAAGCTCCAAAACGTGCTGGATGTATACGAGCAGAGGCTGTCCCGGAGCAAGTATCTCGCCGGAGATGAATTCACCATTGCTGATATGTGCCACCTGCCGGGGATTAAGTTTCTGATGACTGACGGCGGCGTTGGGGATTTGATTAAGG
>WT_DNA_677_1
GACAAGGGACCAAACCTCCTCGGAACCACTTTAGAGGAGAAAGCCGCCGTCGATCAATGGTTGGAAGTTGAGTCCCACAACTTCAACGACTTGGTTGTTGCACTTGTCCTTCAAATTGAGGTTCTTCCACGTATGGGTATACCCACCGATTCTTCGGTGGTTCAAGACACCATCAACAAGCTCCAAAACGTGCTGGATGTATACGAGCAGAGGCTGTCCCGGAGCAAGTATCTCGCCGGAGATGAATTCACCATTGCTGATATGTGCCACCTGCCGGGGATTAAGTTTCTGACGACTGACGGCGGCGTTGGGGATTTGATTAAGG
>WT_DNA_678_1
GACAAGGGACCAAACCTCCTCGGAACCACTTTAGAGGAGAAAGCCGCCGTCGATCAATGGCTGGTAGTTGAGTCCCACAACTTCAACGACTTGGTTGTTGCACTTGTCCTTCAAATTGAGGTTCTTCCACGTATGGGTATACCCACCGATTCTTCGGTGGTTCAAGACACCATCAACAAGCTCCAAAACGTGCTGGATGTATACGAGCAGAGGCTGTCCCGGAGCAAGTATCTCGCCGGAGATGAATTCACCATTGCTGATATGTGCCACCTGCCGGGGATTAAGTTTCTGACGACTGACGGCGGCGTTGGGGATTTGATTAAGG
>WT_DNA_679_1
GACAAGGGACCAAACCTCCTCGGAACCACTTTAGAGGAGAAAGCCGCCGTCGATCAATGGCTGGGAGTTGAGTCCCACAACTTCAACGACTTGGTTGTTGCATTTGTCCTTCAAATTGAGGTTCTTCCACGTATGGGTATACCCACCGATTCTTCGGTGGTTCAAGACACCATCAACAAGCTCCAAAACGTGCTGGATGTATACGAGCAGAGGCTGTCCCGGAGCAAGTATCTCACCGGAGATGAATTCACCATTGCTGATATGTGCCACCTGCCGGGGATTAAGTTTCTGACGACTGACGGCGGCGTTGGGGATTTGATTAGG
>WT_DNA_680_1
GACAAGGGACCAAACCTCCTCGGAACCACTTTAGAGGAGAAAGCCGCCGTCGATCAATGGCTGGGAGTTGAGTCCCACAACTTCAACGACTTGGTTGTTGCACCTGTCCTTCAAATTGAGGTTCTTCCACGTATGGGTATACCCACCGATTCTTCGGTGGTTCAAGACACCATCAACAAGCTCCAAAACGTGCTGGATGTATACGAGCAGAGGCTGTCCCGGAGCAAGTATCTCGCCGGAGATGAATTCACCATTGCTGATATGTGCCACCTGCCGGGGATTAAGTTTCTGACGACTGACGGCGGCGTTGGGGATTTGATTAAGG
>WT_DNA_681_1
GACAAGGGACCAAACCTCCTCGGAACCACTTTAGAGGAGAAAGCCGCCGTCGATCAATGGCTGGCAGTTGAGTCCCACAACTTCAACGACTTGGTTGTTGCACTTGTCCTTCAAATTGAGGTTCTTCCACGTATGGGTATACCCACCGATTCTTCGGTGGTTCAAGACACCATCAACAAGCTCCAAAACGTGCTGGATGTATACGAGCAGAGGCTGTCCCGGAGCAAGTATCTCGCCGGAGATGAATTCACCATTGCTGATATGTGCCGCCTGCCGGGGATTAAGTTTCTGACGACTGACGGCGGCGTTGGGGATTTGATTAAGG
>WT_DNA_682_1
GACAAGGGACCAAACCTCCTCGGAACCACTTTAGAGGAGAAAGCCGCCGTCGATCAATGGCTGGCAGTTGAGTCCCACAACTTCAACGACTTGGTTGTTGCACTTGTCCTTCAAATTGAGGTTCTTCCACGTATGGGTATACCCACCGATTCTTCGGTGGTTCAAGACACCATCAACAAGCTCCAAAACGTGCTGGATGTATACGAGCAGAGGCTGTCCCGGAGCAAGTATCTCGCCGGAGATGAATTCACCATTGCTGATATGTGCCACCTGCCGGGGATTAAGTTTCTGACGACTGACGGCGGCGTTGGGGATTTGATTAAGG
>WT_DNA_683_1
GACAAGGGACCAAACCTCCTCGGAACCACTTTAGAGGAGAAAGCCGCCGTCGATCAATGGCTGGAGGTTGAGTCCCACAACTTCAACGACTTGGTTGTTGCATTTGTCCTTCAAATTGAGGTTCTTCCACGTATGGGTATACCCACCGATTCTTCGGTGGTTCAAGACACCATCAACAAGCTCCAAAACGTGCTGGATGTATACGAGCAGAGGCTGTCCCGGAGCAAGTATCTCGCCGGAGATGAATTCACCATTGCTGATATGTGCCACCTGCCGGGGATTAAGTTTCTGACGACTGACGGCGGCGTTGGGGATTTGATTAAGG
>WT_DNA_684_1
GACAAGGGACCAAACCTCCTCGGAACCACTTTAGAGGAGAAAGCCGCCGTCGATCAATGGCTGGAGGTTGAGTCCCACAACTTCAACGACTTGGTTGTTGCACTTGTCCTTCAAATTGAGGTTCTTCCACGTATGGGTATACCCACCGATTCTTCGGTGGTTCAAGACACCATCAACAAGCTCCAAAACGTGCTGGATGTATACGAGCAGAGGCTGTCCCGGAGCAAGTATCTCGCCGGAGATGAATTCACCATTGCTGATATGTGCCACCTGCCGGGGATTAAGTTTCTGACGACTGACGGCGGCGTTGGGGATTTGATTAAGG
>WT_DNA_685_1
GACAAGGGACCAAACCTCCTCGGAACCACTTTAGAGGAGAAAGCCGCCGTCGATCAATGGCTGGAAGTTTAGTCCCACAACTTCAACGACTTGGTTGTTGCATTTGTCCTTCAAATTGAGGTTCTTCCACGTATGGGTATACCCACCGATTCTTCGGTGGTTCAAGACACCATCAACAAGCTCCAAAACGTGCTGGATGTATACGAGCAGAGGCTGTCCCGGAGCAAGTATCTCGCCGGAGATGAATTCACCATTGCTGATATGTGCCACCTGCCGGGGATTAAGTTTCTGACGACTGACGGCGGCGTTGGGGATTTGATTAAGG
>WT_DNA_686_1
GACAAGGGACCAAACCTCCTCGGAACCACTTTAGAGGAGAAAGCCGCCGTCGATCAATGGCTGGAAGTTGTGTCCCACAACTTCAACGACTTGGTTGTTGCATTTGTCCTTCAAATTGAGGTTCTTCCACGTATGGGTATACCCACCGATTCTTCGGTGGTTCAAGACACCATCAACAAGCTCCAAAACGTGCTGGATGTATACGAGCAGAGGCTGTCCCGGAGCAAGTATCTCGCCGGAGATGAATTCACCATTGCTGATATGTGCCACCTGCCGGGGATTAAGTTTCTGACGACTGACGGCGGCGTTGGGGATTTGATTAAGG
>WT_DNA_687_1
GACAAGGGACCAAACCTCCTCGGAACCACTTTAGAGGAGAAAGCCGCCGTCGATCAATGGCTGGAAGTTGATTCCCACAACTTCAACGACTTGGTTGTTGCACTTGTCCTTCAAATTGAGGTTCTTCCACGTATGGGTATACCCACCGATTCTTCGGTGGTTCAAGACACCATCAACAAGCTCCAAAACGTGCTGGATGTATACGAGCAGAGGCTGTCCCGGAGCAAGTATCTCGCCGGAGATGAATTCACCATTGCTGATATGTGCCACCTGCCGGGGATTAAGTTTCTGACGACTGACGGCGGCGTTGGGGATTTGATTAAGG
>WT_DNA_688_1
GACAAGGGACCAAACCTCCTCGGAACCACTTTAGAGGAGAAAGCCGCCGTCGATCAATGGCTGGAAGTTGAGTCTCACAACTTCAACGACTTGGTTGTTGCATTTGTCCTTCAAATTGAGGTTCTTCCACGTATGGGTATACCCACCGATTCTTCGGTGGTTCAAGACACCATCAACAAGCTCCAAAACGTGCTGGATGTATACGAGCAGAGGCTGTCCCGGAGCAAGTATCCCGCCGGAGATGAATTCACCATTGCTGATATGTGCCACCTGCCGGGGATTAAGTTTCTGACGACTGACGGCGGCGTTGGGGATTTGATTAAGG
>WT_DNA_689_1
GACAAGGGACCAAACCTCCTCGGAACCACTTTAGAGGAGAAAGCCGCCGTCGATCAATGGCTGGAAGTTGAGTCTCACAACTTCAACGACTTGGTTGTTGCACTTGTCCTTCAAATTGAGGTTCTTCCACGTATGGGTATACCCACCGATTCTTCGGTGGTTCAAGACACCATCAACAAGCTCCAAAACGTGCTGGATGTATACGAGCAGAGGCTGTCCCGGAGCAAGTATCTCGCCGGAGATGAATTCACCATTGCTGATATGTGCCACCTGCCGGGGATTAAGTTTCTGACGACTGACGGCGGCGTTGGGGATTTGATTAAGG
>WT_DNA_690_1
GACAAGGGACCAAACCTCCTCGGAACCACTTTAGAGGAGAAAGCCGCCGTCGATCAATGGCTGGAAGTTGAGTCCTACAACTTCAACGACTTGGTTGTTGCACTTGTCCTTCAAATTGAGGTTCTTCCACGTATGGGTATACCCACCGATTCTTCGGTGGTTCAAGACACCATCAACAAGCTCCAAAACGTGCTGGATGTATACGAGCAGAGGCTGTCCCGGAGCAAGTATCTCGCCGGAGATGAATTCACCATTGCTGATATGTGCCACCTGCCGGGGATTAAGTTTCTGACGACTGACGGCGGCGTTGGGGATTTGATTAAGG
>WT_DNA_691_1
GACAAGGGACCAAACCTCCTCGGAACCACTTTAGAGGAGAAAGCCGCCGTCGATCAATGGCTGGAAGTTGAGTCCCTCAACTTCAACGACTTGGTTGTTGCATTTGTCCTTCAAATTGAGGTTCTTCCACGTATGGGTATACCCACCGATTCTTCGGTGGTTCAAGACACCATCAACAAGCTCCAAAACGTGCTGGATGTATACGAGCAGAGGCTGTCCCGGAGCAAGTATCTCGCCGGAGATGAATTCACCATTGCTGATATGTGCCACCTGCCGGGGATTAAGTTTCTGACGACTGACGGCGGCGTTGGGGATTTGATTAAGG
>WT_DNA_692_1
GACAAGGGACCAAACCTCCTCGGAACCACTTTAGAGGAGAAAGCCGCCGTCGATCAATGGCTGGAAGTTGAGTCCCTCAACTTCAACGACTTGGTTGTTGCACTTGTCCTTCAAATTGAGGTTCTTCCACGTATGGGTATACCCACCGATTCTTCGGTGGTTCAAGACACCATCAACAAGCTCCAAAACGTGCTGGATGTATACGAGCAGAGGCTGTCCCGGAGCAAGTATCTCGCCGGAGATGAATTCACCATTGCTGATATGTGCCACCTGCCGGGGATTAAGTTTCTGACGACTGACGGCGGCGTTGGGGATTTGATTAAGG
>WT_DNA_693_1
GACAAGGGACCAAACCTCCTCGGAACCACTTTAGAGGAGAAAGCCGCCGTCGATCAATGGCTGGAAGTTGAGTCCCGCAACTTCAACGACTTGGTTGTTGCACTTGTCCTTCAAATTGAGGTTCTTCCACGTATGGGTATACCCACCGATTCTTCGGTGGTTCAAGACACCATCAACAAGCTCCAAAACGTGCTGGATGTATACGAGCAGAGGCTGTCCCGGAGCAAGTATCTCGCCGGAGATGAATTCACCATTGCTGATATGTGCCACCTGTCGGGGATTAAGTTTCTGACGACTGACGGCGGCGTTGGGGATTTGATTAAGG
>WT_DNA_694_1
GACAAGGGACCAAACCTCCTCGGAACCACTTTAGAGGAGAAAGCCGCCGTCGATCAATGGCTGGAAGTTGAGTCCCGCAACTTCAACGACTTGGTTGTTGCACTTGTCCTTCAAATTGAGGTTCTTCCACGTATGGGTATACCCACCGATTCTTCGGTGGTTCAAGACACCATCAACAAGCTCCAAAACGTGCTGGATGTATACGAGCAGAGGCTGTCCCGGAGCAAGTATCTCGCCGGAGATGAATTCACCATTGCTGATATGTGCCACCTGCCGGGGATTAAGTTTCTGACGACTGACGGCGGCGTTGGGGATTTGATTAAGG
>WT_DNA_695_1
GACAAGGGACCAAACCTCCTCGGAACCACTTTAGAGGAGAAAGCCGCCGTCGATCAATGGCTGGAAGTTGAGTCCCATAACTTCAACGACTTGGTTGTTGCATTTGTCCTTCAAATTGAGGTTCTTCCACGTATGGGTATACCCACCGATTCTTCGGTGGTTCAAGACACCATCAACAAGCTCCAAAACGTGCTGGATGTATACGAGCAGAGGCTGTCCCGGAGCAAGTATCTCGCCGGAGATGAATTCACCATTGCTGATATGTGCCACCTGCCGGGGATTAAGTTTCTGACGACTGACGGCGGCGTTGGGGATTTGATTAAGG
>WT_DNA_696_1
GACAAGGGACCAAACCTCCTCGGAACCACTTTAGAGGAGAAAGCCGCCGTCGATCAATGGCTGGAAGTTGAGTCCCATAACTTCAACGACTTGGTTGTTGCACTTGTCCTTCAAATTGAGGTTCTTCCACGTATGGGTATACCCACCGATTCTTCGGTGGTTCAAGACACCATCAACAAGCTCCAAAACGTGCTGGATGTATACGAGCAGAGGCTGTCCCGGAGCAAGTATCTCGCCGGAGATGAATTCACCATTGCTGATATGTGCCACCTGCCGGGGATTAAGTTTCTGACGACTGACGGCGGCGTTGGGGATTTGATTAAGG
>WT_DNA_697_1
GACAAGGGACCAAACCTCCTCGGAACCACTTTAGAGGAGAAAGCCGCCGTCGATCAATGGCTGGAAGTTGAGTCCCACGACTTCAACGACTTGGTTGTTGCACTTGTCCTTCAAATTGAGGTTCTTCCACGTATGGGTATACCCACCGATTCTTCGGTGGTTCAAGACACCATCAACAAGCTCCAAAACGTGCTGGATGTATACGAGCAGAGGCTGTCCCGGAGCAAGTATCTCGCCGGAGATGAATTCACCATTGCTGATATGTGCCACCTGCCGGGGATTAAGTTTCTGACGACTGACGGCGGCGTTGGGGATTTGATTAAGG
>WT_DNA_698_1
GACAAGGGACCAAACCTCCTCGGAACCACTTTAGAGGAGAAAGCCGCCGTCGATCAATGGCTGGAAGTTGAGTCCCACCACTTCAACGACTTGGTTGTTGCATTTGTCCTTCAAATTGAGGTTCTTCCACGTATGGGTATACCCACCGATTCTTCGGTGGTTCAAGACACCATCAACAAGCTCCAAAACGTGCTGGATGTATACGAGCAGAGGCTGTCCCGGAGCAAGTATCTCGCCGGAGATGAATTCACCATTGCTGATATGTGCCACCTGCCGGGGATTAAGTTTCTGACGACTGACGGCGGCGTTGGGGATTTGATTAAGG
>WT_DNA_699_1
GACAAGGGACCAAACCTCCTCGGAACCACTTTAGAGGAGAAAGCCGCCGTCGATCAATGGCTGGAAGTTGAGTCCCACAGCTTCAACGACTTGGTTGTTGCACTTGTCCTTCAAATTGAGGTTCTTCCACGTATGGGTATACCCACCGATTCTTCGGTGGTTCAAGACACCATCAACAAGCTCCAAAACGTGCTGGATGTATACGAGCAGAGGCTGTCCCGGAGCAAGTATCTCGCCGGAGATGAATTCACCATTGCTGATATGTGCCACCTGCCGGGGATTAAGTTTCTGACGACTGACGGCGGCGTTGGGGATTTGATTAAGG
>WT_DNA_700_1
GACAAGGGACCAAACCTCCTCGGAACCACTTTAGAGGAGAAAGCCGCCGTCGATCAATGGCTGGAAGTTGAGTCCCACAATTTCAACGACTTGGTTGTTGCATTTGTCCTTCAAATTGAGGTTCTTCCACGTATGGGTATACCCACCGATTCTTCGGTGGTTCAAGACACCATCAACAAGCTCCAAAACGTGCTGGATGTATACGAGCAGAGGCTGTCCCGGAGCAAGTATCTCGCCGGAGATGAATTCACCATTGCTGATATGTGCCACCTGTCGGGGATTAAGTTTCTGACGACTGACGGCGGCGTTGGGGATTTGATTAAGG
>WT_DNA_701_1
GACAAGGGACCAAACCTCCTCGGAACCACTTTAGAGGAGAAAGCCGCCGTCGATCAATGGCTGGAAGTTGAGTCCCACAATTTCAACGACTTGGTTGTTGCATTTGTCCTTCAAATTGAGGTTCTTCCACGTATGGGTATACCCACCGATTCTTCGGTGGTTCAAGACACCATCAACAAGCTCCAAAACGTGCTGGATGTATACGAGCAGAGGCTGTCCCGGAGCAAGTATCTCGCCGGAGATGAATTCACCATTGCTGATATGTGCCACCTGCCGGGGATTAAGTTTCTGACGACTGACGGCGGCGTTGGGGATTTGATTAAGG
>WT_DNA_702_1
GACAAGGGACCAAACCTCCTCGGAACCACTTTAGAGGAGAAAGCCGCCGTCGATCAATGGCTGGAAGTTGAGTCCCACAACTTTAACGACTTGGTTGTTGCACTTGTCCTTCAAATTGAGGTTCTTCCACGTATGGGTATACCCACCGATTCTTCGGTGGTTCAAGACACCATCAACAAGCTCCAAAACGTGCTGGATGTATACGAGCAGAGGCTGTCCCGGAGCAAGTATCTCGCCGGAGATGAATTCACCATTGCTGATATGTGCCACCTGCCGGGGATTAAGTTTCTGACGACTGCCGGCGGCGTTGGGGATTTGATTAAGG
>WT_DNA_703_1
GACAAGGGACCAAACCTCCTCGGAACCACTTTAGAGGAGAAAGCCGCCGTCGATCAATGGCTGGAAGTTGAGTCCCACAACTTGAACGACTTGGTTGTTGCACTTGTCCTTCAAATTGAGGTTCTTCCACGTATGGGTATACCCACCGATTCTTCGGTGGTTCAAGACACCATCAACAAGCTCCAAAACGTGCTGGATGTATACGAGCAGAGGCTGTCCCGGAGCAAGTATCTCGCCGGAGATGAATTCACCATTGCTGATATGTGCCACCTGCCGGGGATTAAGTTTCTGACGACTGACGGCGGCGTTGGGGATTTGATTAAGG
>WT_DNA_704_1
GACAAGGGACCAAACCTCCTCGGAACCACTTTAGAGGAGAAAGCCGCCGTCGATCAATGGCTGGAAGTTGAGTCCCACAACTTCGACGACTTGGTTGTTGCATTTGTCCTTCAAATTGAGGTTCTTCCACGTATGGGTATACCCACCGATTCTTCGGTGGTTCAAGACACCATCAACAAGCTCCAAAACGTGCTGGATGTATACGAGCAGAGGCTGTCCCGGAGCAAGTATCTCGCCGGAGATGAATTCACCATTGCTGATATGTGCCACCTGCCGGGGATTAAGTTTCTGACGACTGACGGCGGCGTTGGGGATTTGATTAAGG
>WT_DNA_705_1
GACAAGGGACCAAACCTCCTCGGAACCACTTTAGAGGAGAAAGCCGCCGTCGATCAATGGCTGGAAGTTGAGTCCCACAACTTCAATGACTTGGTTGTTGCATTTGTCCTTCAAATTGAGGTTCTTCCACGTATGGGTATACCCACCGATTCTTCGGTGGTTCAAGACACCATCAACAAGCTCCAAAACGTGCTGGATGTATACGAGCAGGGGCTGTCCCGGAGCAAGTATCTCGCCGGAGATGAATTCACCATTGCTGATATGTGCCACCTGCCGGGGATTAAGTTTCTGACGACTGACGGCGGCGTTGGGGATTTGATTAAGG
>WT_DNA_706_1
GACAAGGGACCAAACCTCCTCGGAACCACTTTAGAGGAGAAAGCCGCCGTCGATCAATGGCTGGAAGTTGAGTCCCACAACTTCAACTACTTGGTTGTTGCACTTGTCCTTCAAATTGAGGTTCTTCCACGTATGGGTATACCCACCGATTCTTCGGTGGTTCAAGACACCATCAACAAGCTCCAAAACGTGCTGGATGTATACGAGCAGAGGCTGTCCCGGAGCAAGTATCTCGCCGGAGATGAATTCACCATTGCTGATATGTGCCACCTGCCGGGGATTAAGTTTCTGACGACTGACGGCGGCGTTGGGGATTTGATTAAGG
>WT_DNA_707_1
GACAAGGGACCAAACCTCCTCGGAACCACTTTAGAGGAGAAAGCCGCCGTCGATCAATGGCTGGAAGTTGAGTCCCACAACTTCAACGTCTTGGTTGTTGCACTTGTCCTTCAAATTGAGGTTCTTCCACGTATGGGTATACCCACCGATTCTTCGGTGGTTCAAGACACCATCAACAAGCTCCAAAACGTGCTGGATGTATACGAGCAGAGGCTGTCCCGGAGCAAGTATCTCGCCGGAGATGAATTCACCATTGCTGATATGTGCCACCTGCCGGGGATTAAGTTTCTGACGACTGACGGCGGCGTTGGGGATTTGATTAAGG
>WT_DNA_708_1
GACAAGGGACCAAACCTCCTCGGAACCACTTTAGAGGAGAAAGCCGCCGTCGATCAATGGCTGGAAGTTGAGTCCCACAACTTCAACGGCTTGGTTGTTGCACTTGTCCTTCAAATTGAGGTTCTTCCACGTATGGGTATACCCACCGATTCTTCGGTGGTTCAAGACACCATCAACAAGCTCCAAAACGTGCTGGATGTATACGAGCAGAGGCTGTCCCGGAGCAAGTATCTCGCCGGAGATGAATTCACCATTGCTGATATGTGCCACCTGCCGGGGATTAAGTTTCTGACGACTGACGGCGGCGTTGGGGATTTGATTAAGG
>WT_DNA_709_1
GACAAGGGACCAAACCTCCTCGGAACCACTTTAGAGGAGAAAGCCGCCGTCGATCAATGGCTGGAAGTTGAGTCCCACAACTTCAACGACTTTTTTTTTGCATTTGTCCTTCAAATTGAGGTTCTTCCACGTATGGGTATACCCACCGATTCTTCGGTGGTTCAAGACACCATCAACAAGCTCCAAAACGTGCTGGATGTATACGAGCAGAGGCTGTCCCGGAGCAAGTATCTCGCCGGAGATGAATTCACCATTGCTGATATGTGCCACCTGCCGGGGATTAAGTTTCTGACGACTGACGGCGGCGTTGGGGATTTGATTAAGG
>WT_DNA_710_1
GACAAGGGACCAAACCTCCTCGGAACCACTTTAGAGGAGAAAGCCGCCGTCGATCAATGGCTGGAAGTTGAGTCCCACAACTTCAACGACTTTGTTGTTGCACTTGTCCTTCAAATTGAGGTTCTTCCACGTATGGGTATACCCACCGATTCTTCGGTGGTTCAAGACACCATCAACAAGCTCCAAAACGTGCTGGATGTATACGAGCAGAGGCTGTCCCGGAGCAAGTATCTCGCCGGAGATGAATTCACCATTGCTGATATGTGCCACCTGCCGGGGATTAAGTTTCTGACGACTGACGGCGGCGTTGGGGATTTGATTAAGG
>WT_DNA_711_1
GACAAGGGACCAAACCTCCTCGGAACCACTTTAGAGGAGAAAGCCGCCGTCGATCAATGGCTGGAAGTTGAGTCCCACAACTTCAACGACTTGGTTTTTGCACTTGTCCTTCAAATTGAGGTTCTTCCACGTATGGGTATACCCACCGATTCTTCGGTGGTTCAAGACACCATCAACAAGCTCCAAAACGTGCTGGATGTATACGAGCAGAGGCTGTCCCGGAGCAAGTATCTCGCCGGAGATGAATTCACCATTGCTGATATGTGCCACCTGCCGGGGATTAAGTTTCTGACGACTGACGGCGGCGTTGGGGATTTGATTAAGG
>WT_DNA_712_1
GACAAGGGACCAAACCTCCTCGGAACCACTTTAGAGGAGAAAGCCGCCGTCGATCAATGGCTGGAAGTTGAGTCCCACAACTTCAACGACTTGGTTGTTTCACTTGTCCTTCAAATTGAGGTTCTTCCACGTATGGGTATACCCACCGATTCTTCGGTGGTTCAAGACACCATCAACAAGCTCCAAAACGTGCTGGATGTATACGAGCAGAGGCTGTCCCGGAGCAAGTATCTCGCCGGAGATGAATTCACCATTGCTGATATGTGCCACCTGCCGGGGATTAAGTTTCTGACGACTGACGGCGGCGTTGGGGATTTGATTAAGG
>WT_DNA_713_1
GACAAGGGACCAAACCTCCTCGGAACCACTTTAGAGGAGAAAGCCGCCGTCGATCAATGGCTGGAAGTTGAGTCCCACAACTTCAACGACTTGGTTGTTGTACTTGTCCTCCAAATTGAGGTTCTTCCACGTATGGGTATACCCACCGATTCTTCGGTGGTTCAAGACACCATCAACAAGCTCCAAAACGTGCTGGATGTATACGAGCAGAGGCTGTCCCGGAGCAAGTATCTCGCCGGAGATGAATTCACCATTGCTGATATGTGCCACCTGCCGGGGATTAAGTTTCTGACGACTGACGGCGGCGTTGGGGATTTGATTAAGG
>WT_DNA_714_1
GACAAGGGACCAAACCTCCTCGGAACCACTTTAGAGGAGAAAGCCGCCGTCGATCAATGGCTGGAAGTTGAGTCCCACAACTTCAACGACTTGGTTGTTGCGCTTGTCCTTCAAATTGAGGTTCTTCCACGTATGGGTATACCCACCGATTCTTCGGTGGTTCAAGACACCATCAACAAGCTCCAAAACGTGCTGGATGTATACGAGCAGAGGTTGTCCCGGAGCAAGTATCTCGCCGGAGATGAATTCACCATTGCTGATATGTGCCACCTGCCGGGGATTAAGTTTCTGACGACTGACGGCGGCGTTGGGGATTTGATTAAGG
>WT_DNA_715_1
GACAAGGGACCAAACCTCCTCGGAACCACTTTAGAGGAGAAAGCCGCCGTCGATCAATGGCTGGAAGTTGAGTCCCACAACTTCAACGACTTGGTTGTTGCGCTTGTCCTTCAAATTGAGGTTCTTCCACGTATGGGTATACCCACCGATTCTTCGGTGGTTCAAGACACCATCAACAAGCTCCAAAACGTGCTGGATGTATACGAGCAGAGGCTGTCCCGGAGCAAGTATCTCGCCGGAGATGAATTCACCATTGCTGATATGTGCCACCTGCCGGGGATTAAGTTTCTGACGACTGACGGCGGCGTTGGGGATTTGATTAAGG
>WT_DNA_716_1
GACAAGGGACCAAACCTCCTCGGAACCACTTTAGAGGAGAAAGCCGCCGTCGATCAATGGCTGGAAGTTGAGTCCCACAACTTCAACGACTTGGTTGTTGCATTTGTTCTTCAAATTGAGGTTCTTCCACGTATGGGTATACCCACCGATTCTTCGGTGGTTCAAGACACCATCAACAAGCTCCAAAACGTGCTGGATGTATACGAGCAGAGGCTGTCCCGGAGCAAGTATCTCGCCGGAGATGAATTCACCATTGCTGATATGTGCCGCCTGCCGGGGATTAAGTTTCTGACGACTGACGGCGGCGTTGGGGATTTGATTAAGG
>WT_DNA_717_1
GACAAGGGACCAAACCTCCTCGGAACCACTTTAGAGGAGAAAGCCGCCGTCGATCAATGGCTGGAAGTTGAGTCCCACAACTTCAACGACTTGGTTGTTGCATTTGTTCTTCAAATTGAGGTTCTTCCACGTATGGGTATACCCACCGATTCTTCGGTGGTTCAAGACACCATCAACAAGCTCCAAAACGTGCTGGATGTATACGAGCAGAGGCTGTCCCGGAGCAAGTATCTCGCCGGAGATGAATTCACCATTGCTGATATGTGCCACCTGCCGGGGATTAAGTTTCTGACGACTGACGGCGGCGTTGGGGATTTGATTAAGG
>WT_DNA_718_1
GACAAGGGACCAAACCTCCTCGGAACCACTTTAGAGGAGAAAGCCGCCGTCGATCAATGGCTGGAAGTTGAGTCCCACAACTTCAACGACTTGGTTGTTGCATTTGTCTTTCAAATTGAGGTTCTTCCACGTATGGGTAAACCCACCGATTCTTCGGTGGTTCAAGACACCATCAACAAGCTCCAAAACGTGCTGGATGTATACGAGCAGAGGCTGTCCCGGAGCAAGTATCTCGCCGGAGATGAATTCACCATTGCTGATATGTGCCACCTGCCGGGGATTAAGTTTCTGACGACTGACGGCGGCGTTGGGGATTTTATTAAGG
>WT_DNA_719_1
GACAAGGGACCAAACCTCCTCGGAACCACTTTAGAGGAGAAAGCCGCCGTCGATCAATGGCTGGAAGTTGAGTCCCACAACTTCAACGACTTGGTTGTTGCATTTGTCCTTCTAATTGAGGTTCTTCCACGTATGGGTATACCCACCGATTCTTCGGTGGTTCAAGACACCATCAACAAGCTCCAAAACGTGCTGGATGTATACGAGCAGAGGCTGTCCCGGAGCAAGTATCTCGCCGGAGATGAATTCACCATTGCTGATATGTGCCACCTGCCGGGGATTAAGTTTCTGACGACTGACGGCGGCGTTGGGGATTTGATTAAGG
>WT_DNA_720_1
GACAAGGGACCAAACCTCCTCGGAACCACTTTAGAGGAGAAAGCCGCCGTCGATCAATGGCTGGAAGTTGAGTCCCACAACTTCAACGACTTGGTTGTTGCATTTGTCCTTCGAATTGAGGTTCTTCCACGTATGGGTATACCCACCGATTCTTCGGTGGTTCAAGACACCATCAACAAGCTCCAAAACGTGCTGGATGTATACGAGCAGAGGCTGTCCCGGAGCAAGTATCTCGCCGGAGATGAATTCACCATTGCTGATATGTGCCACCTGCCGGGGATTAAGTTTCTGACGACTGACGGCGGCGTTGGGGATTTGATTAAGG
>WT_DNA_721_1
GACAAGGGACCAAACCTCCTCGGAACCACTTTAGAGGAGAAAGCCGCCGTCGATCAATGGCTGGAAGTTGAGTCCCACAACTTCAACGACTTGGTTGTTGCATTTGTCCTTCAGATTGAGGTTCTTCCACGTATGGGTATACCCACCGATTCTTCGGTGGTTCAAGACACCATCAACAAGCTCCAAAACGTGCTGGATGTATACGAGCAGAGGCTGTCCCGGAGCAAGTATCTCGCCGGAGATGAATTCACCATTGCTGATATGTGCCACCTGCCGGGGATTAAGTTTCTGACGACTGACGGCGGCGTTGGGGATTTGATTAAGG
>WT_DNA_722_1
GACAAGGGACCAAACCTCCTCGGAACCACTTTAGAGGAGAAAGCCGCCGTCGATCAATGGCTGGAAGTTGAGTCCCACAACTTCAACGACTTGGTTGTTGCATTTGTCCTTCAAATTGTGGTTCTTCCACGTATGGGTATACCCACCGATTCTTCGGTGGTTCAAGACACCATCAACAAGCTCCAAAACGTGCTGGATGTATACGAGCAGAGGCTGTCCCGGAGCAAGTATCTCGCCGGAGATGAATTCACCATTGCTGATATGTGCCACCTGCCGGGGATTAAGTTTCTGACGACTGACGGCGGCGTTGGGGATTTGATTAAGG
>WT_DNA_723_1
GACAAGGGACCAAACCTCCTCGGAACCACTTTAGAGGAGAAAGCCGCCGTCGATCAATGGCTGGAAGTTGAGTCCCACAACTTCAACGACTTGGTTGTTGCATTTGTCCTTCAAATTGCGGTTCTTCCACGTATGGGTATACCCACCGATTCTTCGGTGGTTCAAGACACCATCAACAAGCTCCAAAACGTGCTGGATGTATACGAGCAGAGGCTGTCCCGGAGCAAGTATCTCGCCGGAGATGAATTCACCATTGCTGATATGTGCCACCTGCCGGGGATTAAGTTTCTGACGACTGACGGCGGCGTTGGGGATTTGATTAAGG
>WT_DNA_724_1
GACAAGGGACCAAACCTCCTCGGAACCACTTTAGAGGAGAAAGCCGCCGTCGATCAATGGCTGGAAGTTGAGTCCCACAACTTCAACGACTTGGTTGTTGCATTTGTCCTTCAAATTGAGGTTTTTCCACGTATGGGTATACCCACCGATTCTTCGGTGGTTCAAGACACCATCAACAAGCTCCAAAACGTGCTGGATGTATACGAGCAGAGGCTGTCCCGGAGCAAGTATCTCGCCGGAGATGAATTCACCATTGCTGATATGTGCCACCTGCCGGGGATTAAGTTTCTGACGACTGACGGCGGCGTTGGGGATTTGATTAAGG
>WT_DNA_725_1
GACAAGGGACCAAACCTCCTCGGAACCACTTTAGAGGAGAAAGCCGCCGTCGATCAATGGCTGGAAGTTGAGTCCCACAACTTCAACGACTTGGTTGTTGCATTTGTCCTTCAAATTGAGGTTTTTCCACGTATGGGTATACCCACCGATTCTTCGGTGGTTCAAGACACCATCAACAAGCTCCAAAACGTGCTGGATGTATACGAGCAGAGGCTGTCCCGGAGCAAGTATCTCGCCGGAGATGAATTCACCATTGCTGATATGTGCCACCTGCCGGGGATTAAGTTTCTAACGACTGCCGGCGGCGTTGGGGATTTGATTAAGG
>WT_DNA_726_1
GACAAGGGACCAAACCTCCTCGGAACCACTTTAGAGGAGAAAGCCGCCGTCGATCAATGGCTGGAAGTTGAGTCCCACAACTTCAACGACTTGGTTGTTGCATTTGTCCTTCAAATTGAGGTTCTTCCGCGTATGGGTATACCCACCGATTCTTCGGTGGTTCAAGACACCATCAACAAGCTCCAAAACGTGCTGGATGTATACGAGCAGAGGCTGTCCCGGAGCAAGTATCTCGCCGGAGATGAATTCACCATTGCTGATATGTGCCACCTGCCGGGGATTAAGTTTCTGACGACTGACGGCGGCGTTGGGGATTTGCTTAAGG
>WT_DNA_727_1
GACAAGGGACCAAACCTCCTCGGAACCACTTTAGAGGAGAAAGCCGCCGTCGATCAATGGCTGGAAGTTGAGTCCCACAACTTCAACGACTTGGTTGTTGCATTTGTCCTTCAAATTGAGGTTCTTCCGCGTATGGGTATACCCACCGATTCTTCGGTGGTTCAAGACACCATCAACAAGCTCCAAAACGTGCTGGATGTATACGAGCAGAGGCTGTCCCGGAGCAAGTATCTCGCCGGAGATGAATTCACCATTGCTGATATGTGCCACCTGCCGGGGATTAAGTTTCTGACGACTGACGGCGGCGTTGGGGATTTGATTAAGG
>WT_DNA_728_1
GACAAGGGACCAAACCTCCTCGGAACCACTTTAGAGGAGAAAGCCGCCGTCGATCAATGGCTGGAAGTTGAGTCCCACAACTTCAACGACTTGGTTGTTGCATTTGTCCTTCAAATTGAGGTTCTTCCATGTATGGGTATACCCACCGATTCTTCGGTGGTTCAAGACACCATCAACAAGCTCCAAAACGTGCTGGATGTATACGAGCAGAGGCTGTCCCGGAGCAAGTATCTCGCCGGAGATGAATTCACCATTGCTGATATGTGCCACCTGCCGAGGATTAAGTTTCTGACGACTGACGGCGGCGTTGGGGATTTGATTAAGG
>WT_DNA_729_1
GACAAGGGACCAAACCTCCTCGGAACCACTTTAGAGGAGAAAGCCGCCGTCGATCAATGGCTGGAAGTTGAGTCCCACAACTTCAACGACTTGGTTGTTGCATTTGTCCTTCAAATTGAGGTTCTTCCACGTTGGGTATACCCACCGATTCTTCGGTGGTTCAAGACACCATCAACAAGCTCCAAAACGTGCTGGATGTATACGAGCAGAGGCTGTCCCGGAGCAAGTATCTCGCCGGAGATGAATTCACCATTGCTGATATGTGCCACCTGCCGGGGATTAAGTTTCTGACGACTGACGGCGGCGTTGGGGATTTGATTAAGG
>WT_DNA_730_1
GACAAGGGACCAAACCTCCTCGGAACCACTTTAGAGGAGAAAGCCGCCGTCGATCAATGGCTGGAAGTTGAGTCCCACAACTTCAACGACTTGGTTGTTGCATTTGTCCTTCAAATTGAGGTTCTTCCACGTATTGGTATACCCACCGATTCTTCGGTGGTTCAAGACACCATCAACAAGCTCCAAAACGTGCTGGATGTATACGAGCAGAGGCTGTCCCGGAGCAAGTATCTCGCCGGAGATGAATTCACCATTGCTGATATGTACCACCTGCCGGGGATTAAGTTTCTGACGACTGACGGCGGCGTTGGGGATTTGATTAAGG
>WT_DNA_731_1
GACAAGGGACCAAACCTCCTCGGAACCACTTTAGAGGAGAAAGCCGCCGTCGATCAATGGCTGGAAGTTGAGTCCCACAACTTCAACGACTTGGTTGTTGCATTTGTCCTTCAAATTGAGGTTCTTCCACGTATGGGTATACCTACCGATTCTTCGGTGGTTCAAGACACCATCAACAAGCTCCAAAACGTGCTGGATGTATACGAGCAGAGGCTGTCCCGGAGCAAGTATCTCGCCGGAGATGAATTCACCATTGCTGATATGTGCCACCTGCCGGGGATTAAGTTTCTGACGACTGACGGCGGCGTTGGGGATTTGATTAAGG
>WT_DNA_732_1
GACAAGGGACCAAACCTCCTCGGAACCACTTTAGAGGAGAAAGCCGCCGTCGATCAATGGCTGGAAGTTGAGTCCCACAACTTCAACGACTTGGTTGTTGCATTTGTCCTTCAAATTGAGGTTCTTCCACGTATGGGTATACCCCCCGATTCTTCGGTGGTTCAAGACACCATCAACAAGCTCCAAAACGTGCTGGATGTATACGAGCAGAGGCTGTCCCGGAGCAAGTATCTCGCCGGAGATGAATTCACCATTGCTGATATGTGCCACCTGCCGGGGATTAAGTTTCTGACGACTGACGGCGGCGTTGGGGATTTGATTAAGG
>WT_DNA_733_1
GACAAGGGACCAAACCTCCTCGGAACCACTTTAGAGGAGAAAGCCGCCGTCGATCAATGGCTGGAAGTTGAGTCCCACAACTTCAACGACTTGGTTGTTGCATTTGTCCTTCAAATTGAGGTTCTTCCACGTATGGGTATACCCACTGATTCTTCGGTGGTTCAAGACACCATCAACAAGCTCCAAAACGTGCTAGATGTATACGAGCAGAGGCTGTCCCGGAGCAAGTATCTCGCCGGAGATGAATTCACCATTGCTGATATGTGCCACCTGCCGGGGATTAAGTTTCTGACGACTGACGGCGGCGTTGGGGATTTGATTAAGG
>WT_DNA_734_1
GACAAGGGACCAAACCTCCTCGGAACCACTTTAGAGGAGAAAGCCGCCGTCGATCAATGGCTGGAAGTTGAGTCCCACAACTTCAACGACTTGGTTGTTGCATTTGTCCTTCAAATTGAGGTTCTTCCACGTATGGGTATACCCACCGTTTCTTCGGTGGTTCAAGACACCATCAACAAGCTCCAAAACGTGCTGGATGTATACGAGCAGAGGCTGTCCCGGAGCAAGTATCTCGCCGGAGATGAATTCACCATTGCTGATATGTGCCACCTGCCGGGGATTAAGTTTCTGACGACTGACGGCGGCGTTGGGGATTTGATTAAGG
>WT_DNA_735_1
GACAAGGGACCAAACCTCCTCGGAACCACTTTAGAGGAGAAAGCCGCCGTCGATCAATGGCTGGAAGTTGAGTCCCACAACTTCAACGACTTGGTTGTTGCATTTGTCCTTCAAATTGAGGTTCTTCCACGTATGGGTATACCCACCGCTTCTTCGGTGGTTCAAGACACCATCAACAAGCTCCAAAACGTGCTGGATGTATACGAGCAGAGGCTGTCCCGGAGCAAGTATCTCGCCGGAGATGAATTCACCATTGCTGATATGTGCCACCTGCCGGGGATTAAGTTTCTGACGACTGACGGCGGCGTTGGGGATTTGATTAAGG
>WT_DNA_736_1
GACAAGGGACCAAACCTCCTCGGAACCACTTTAGAGGAGAAAGCCGCCGTCGATCAATGGCTGGAAGTTGAGTCCCACAACTTCAACGACTTGGTTGTTGCATTTGTCCTTCAAATTGAGGTTCTTCCACGTATGGGTATACCCACCGATTTTTCGGTGGTTCAAGACACCATCAACAAGCTCCAAAACGTGCTGGATGTATACGAGCAGAGGCTGTCCCGGAGCAAGTATCTCGCCGGAGATGAATTCACCATTGCTGATATGTGCCACCTGCCGGGGATTAAGTTTCTGACGACTGACGGCGGCGTTGGGGATTTGATTAAGG
>WT_DNA_737_1
GACAAGGGACCAAACCTCCTCGGAACCACTTTAGAGGAGAAAGCCGCCGTCGATCAATGGCTGGAAGTTGAGTCCCACAACTTCAACGACTTGGTTGTTGCATTTGTCCTTCAAATTGAGGTTCTTCCACGTATGGGTATACCCACCGATTCTTCGGTGGTTTAAGACACCATCAACAAGCTCCAAAACGTGCTGGATGTATACGAGCAGAGGCTGTCCCGGAGCAAGTATCTCGCCGGAGATGAATTCACCATTGCTGATATGTGCCACCTGCCGGGGATTAAGTTTCTGACGACTGACGGCGGCGTTGGGGATTTGATTAAGG
>WT_DNA_738_1
GACAAGGGACCAAACCTCCTCGGAACCACTTTAGAGGAGAAAGCCGCCGTCGATCAATGGCTGGAAGTTGAGTCCCACAACTTCAACGACTTGGTTGTTGCATTTGTCCTTCAAATTGAGGTTCTTCCACGTATGGGTATACCCACCGATTCTTCGGTGGTTCATGACACCATCAACAAGCTCCAAAACGTGCTGGATGTATACGAGCAGAGGCTGTCCCGGAGCAAGTATCTCGCCGGAGATGAATTCACCATTGCTGATATGTGCCACCTGCCGGGGATTAAGTTTCTGACGACTGACGGCGGCGTTGGGGATTTGATTAAGG
>WT_DNA_739_1
GACAAGGGACCAAACCTCCTCGGAACCACTTTAGAGGAGAAAGCCGCCGTCGATCAATGGCTGGAAGTTGAGTCCCACAACTTCAACGACTTGGTTGTTGCATTTGTCCTTCAAATTGAGGTTCTTCCACGTATGGGTATACCCACCGATTCTTCGGTGGTTCAAGATACCATCAACAAGCTCCAAAACGTGCTGGATGTATACGAGCAGAGGCTGTCCCGGAGCAAGTATCTCGCCGGAGATGAATTCACCATTGCTGATATGTGCCACCTGCCGGGGATTAAGTTTCTGACGACTGACGGCGGCGTTGGGGATTTGATTAAGG
>WT_DNA_740_1
GACAAGGGACCAAACCTCCTCGGAACCACTTTAGAGGAGAAAGCCGCCGTCGATCAATGGCTGGAAGTTGAGTCCCACAACTTCAACGACTTGGTTGTTGCATTTGTCCTTCAAATTGAGGTTCTTCCACGTATGGGTATACCCACCGATTCTTCGGTGGTTCAAGATACCATCAACAAGCTCCAAAACGTGCTGGATGTATACGAGCAGAGGCTGTCCCGGAGCAAGTATCTCGCCGGAGATGAATTCACCATTGCTGATATGTGCCACCTGCCGGGGATTAAGTTTCTGACGACCGACGGCGGCGTTGGGGATTTGATTAAGG
>WT_DNA_741_1
GACAAGGGACCAAACCTCCTCGGAACCACTTTAGAGGAGAAAGCCGCCGTCGATCAATGGCTGGAAGTTGAGTCCCACAACTTCAACGACTTGGTTGTTGCATTTGTCCTTCAAATTGAGGTTCTTCCACGTATGGGTATACCCACCGATTCTTCGGTGGTTCAAGACATCATCAACAAGCTCCAAAACGTGCTGGATGTATACGAGCAGAGGCTGTCCCAGAGCAAGTATCTCGCCGGAGATGAATTCACCATTGCTGATATGTGCCACCTGCCGGGGATTAAGTTTCTGACGACTGACGGCGGCGTTGGGGATTTGATTAAGG
>WT_DNA_742_1
GACAAGGGACCAAACCTCCTCGGAACCACTTTAGAGGAGAAAGCCGCCGTCGATCAATGGCTGGAAGTTGAGTCCCACAACTTCAACGACTTGGTTGTTGCATTTGTCCTTCAAATTGAGGTTCTTCCACGTATGGGTATACCCACCGATTCTTCGGTGGTTCAAGACATCATCAACAAGCTCCAAAACGTGCCGGATGTATACGAGCAGAGGCTGTCCCGGAGCAAGTATCTCGCCGGAGATGAATTCACCATTGCTGATATGTGCCACCTGCCGGGGATTAAGTTTCTGACGACTGACGGCGGCGTTGGGGATTTGATTAAGG
>WT_DNA_743_1
GACAAGGGACCAAACCTCCTCGGAACCACTTTAGAGGAGAAAGCCGCCGTCGATCAATGGCTGGAAGTTGAGTCCCACAACTTCAACGACTTGGTTGTTGCATTTGTCCTTCAAATTGAGGTTCTTCCACGTATGGGTATACCCACCGATTCTTCGGTGGTTCAAGACACCTTCAACAAGCTCCAAAACGTGCTGGATGTATACGAGCAGAGGCTGTCCCGGAGCAAGTATCTCGCCGGAGATGAATTCACCATTGCTGATATGTGCCACCTGCCGGGGATTAAGTTTCTGACGACTGACGGCGGCGTTGGGGATTTGATTAAGG
>WT_DNA_744_1
GACAAGGGACCAAACCTCCTCGGAACCACTTTAGAGGAGAAAGCCGCCGTCGATCAATGGCTGGAAGTTGAGTCCCACAACTTCAACGACTTGGTTGTTGCATTTGTCCTTCAAATTGAGGTTCTTCCACGTATGGGTATACCCACCGATTCTTCGGTGGTTCAAGACACCCTCAACAAGCTCCAAAACGTGCTGGATGTATACGAGCAGAGGCTGTCCCGGAGCAAGTATCTCGCCGGAGATGAATTCACCATTGCTGATATGTGCCACCTGCCGGGGATTAAGTTTCTGACGACTGACGGCGGCGTTGGGGATTTGATTAAGG
>WT_DNA_745_1
GACAAGGGACCAAACCTCCTCGGAACCACTTTAGAGGAGAAAGCCGCCGTCGATCAATGGCTGGAAGTTGAGTCCCACAACTTCAACGACTTGGTTGTTGCATTTGTCCTTCAAATTGAGGTTCTTCCACGTATGGGTATACCCACCGATTCTTCGGTGGTTCAAGACACCATTAACAAGCTCCAAAACGTGCTGGATGTATACGAGCAGAGGCTGTCCCGGAGCAAGTATCTCGCCGGAGATGAATTCACCATTGCTGATATGTGCCACCTGCCGGGGATTAAGTTTCTGACGACTGACGGCGGCGTTGGGGATTTGATTAAGG
>WT_DNA_746_1
GACAAGGGACCAAACCTCCTCGGAACCACTTTAGAGGAGAAAGCCGCCGTCGATCAATGGCTGGAAGTTGAGTCCCACAACTTCAACGACTTGGTTGTTGCATTTGTCCTTCAAATTGAGGTTCTTCCACGTATGGGTATACCCACCGATTCTTCGGTGGTTCAAGACACCATCGACAAGCTCCAAAACGTGCTGGATGTATACGAGCAGAGGCTGTCCCGGAGCAAGTATCTCGCCGGAGATGAATTCACCATTGCTGATATGTGCCACCTGCCGGGGATTAAGTTTCTGACGACTGACGGCGGCGTTGGGATTTGATTAAGG
>WT_DNA_747_1
GACAAGGGACCAAACCTCCTCGGAACCACTTTAGAGGAGAAAGCCGCCGTCGATCAATGGCTGGAAGTTGAGTCCCACAACTTCAACGACTTGGTTGTTGCATTTGTCCTTCAAATTGAGGTTCTTCCACGTATGGGTATACCCACCGATTCTTCGGTGGTTCAAGACACCATCATCAAGCTCCAAAACGTGCTGGATGTATACGAGCAGAGGCTGTCCCGGAGCAAGTATCTCGCCGGAGATGAATTCACCATTGCTGATATGTGCCACCTGCCGGGGATTAAGTTTCTGACGACTGACGGCGGCGTTGGGGATTTGATTAAGG
>WT_DNA_748_1
GACAAGGGACCAAACCTCCTCGGAACCACTTTAGAGGAGAAAGCCGCCGTCGATCAATGGCTGGAAGTTGAGTCCCACAACTTCAACGACTTGGTTGTTGCATTTGTCCTTCAAATTGAGGTTCTTCCACGTATGGGTATACCCACCGATTCTTCGGTGGTTCAAGACACCATCAGCAAGCTCCAAAACGTGCTGGATGTATACGAGCAGAGGCTGTCCCGGAGCAAGTATCTCGCCGGAGATGAATTCACCATTGCTGATATGTGCCACCTGCCGGGGATTAAGTTTCTGACGACTGACGGCGGCGTTGGGGATTTGATTAAGG
>WT_DNA_749_1
GACAAGGGACCAAACCTCCTCGGAACCACTTTAGAGGAGAAAGCCGCCGTCGATCAATGGCTGGAAGTTGAGTCCCACAACTTCAACGACTTGGTTGTTGCATTTGTCCTTCAAATTGAGGTTCTTCCACGTATGGGTATACCCACCGATTCTTCGGTGGTTCAAGACACCATCAATAAGCTCCAAAACGTGCTGGATGTATACGAGCAGAGGCTGTCCCGGAGCAAGTATCTCGCCGGAGATGAATTCACCATTGCTGATATGTGCCACCTGCCGGGGATTAAGTTTCTGACGACTGACGGCGGCGTTGGGGATTTGATTAAGG
>WT_DNA_750_1
GACAAGGGACCAAACCTCCTCGGAACCACTTTAGAGGAGAAAGCCGCCGTCGATCAATGGCTGGAAGTTGAGTCCCACAACTTCAACGACTTGGTTGTTGCATTTGTCCTTCAAATTGAGGTTCTTCCACGTATGGGTATACCCACCGATTCTTCGGTGGTTCAAGACACCATCAACTAGCTCCAAAACGTGCTGGATGTATACGAGCAGAGGCTGTCCCGGAGCAAGTATCTCGCCGGAGATGAATTCACCATTGCTGATATGTGCCACCTGCCGGGGATTAAGTTTCTGACGACTGACGGCGGCGTTGGGGATTTGATTAAGG
>WT_DNA_751_1
GACAAGGGACCAAACCTCCTCGGAACCACTTTAGAGGAGAAAGCCGCCGTCGATCAATGGCTGGAAGTTGAGTCCCACAACTTCAACGACTTGGTTGTTGCATTTGTCCTTCAAATTGAGGTTCTTCCACGTATGGGTATACCCACCGATTCTTCGGTGGTTCAAGACACCATCAACGAGCTCCAAAACGTGCTGGATGTATACGAGCAGAGGCTGTCCCGGAGCAAGTATCTCGCCGGAGATGAATTCACCATTGCTGATATGTGCCACCTGCCGGGGATTAAGTTTCTGACGACTGACGGCGGCGTTGGGGATTTATTAAGG
>WT_DNA_752_1
GACAAGGGACCAAACCTCCTCGGAACCACTTTAGAGGAGAAAGCCGCCGTCGATCAATGGCTGGAAGTTGAGTCCCACAACTTCAACGACTTGGTTGTTGCATTTGTCCTTCAAATTGAGGTTCTTCCACGTATGGGTATACCCACCGATTCTTCGGTGGTTCAAGACACCATCAACAAGCTTCAAAACGTGCTGGATGTATACGAGCAGAGGCTGTCCCGGAGCAAGTATCTCGCCGGAGATGAATTCACCATTGCTGATATGTGCCACCTGCCGGGGATTAAGTTTCTGACGACTGACGGCGGCGTTGGGGATTTGATTAAGG
>WT_DNA_753_1
GACAAGGGACCAAACCTCCTCGGAACCACTTTAGAGGAGAAAGCCGCCGTCGATCAATGGCTGGAAGTTGAGTCCCACAACTTCAACGACTTGGTTGTTGCATTTGTCCTTCAAATTGAGGTTCTTCCACGTATGGGTATACCCACCGATTCTTCGGTGGTTCAAGACACCATCAACAAGCTGCAAAACGTGCTGGATGTATACGAGCAGAGGCTGTCCCGGAGCAAGTATCTCGCCGGAGATGAATTCACCATTGCTGATATGTGCCACCTGCCGGGGATTAAGTTTCTGACGACTGACGGCGGCGTTGGGGATTTGATTAAGG
>WT_DNA_754_1
GACAAGGGACCAAACCTCCTCGGAACCACTTTAGAGGAGAAAGCCGCCGTCGATCAATGGCTGGAAGTTGAGTCCCACAACTTCAACGACTTGGTTGTTGCATTTGTCCTTCAAATTGAGGTTCTTCCACGTATGGGTATACCCACCGATTCTTCGGTGGTTCAAGACACCATCAACAAGCTGCAAAACGTGCTGATGTATACGAGCAGAGGCTGTCCCGGAGCAAGTATCTCGCCGGAGATGAATTCACCATTGCTGATATGTGCCACCTGCCGGGGATTAAGTTTCTGACGACTGACGGCGGCGTTGGGGATTTGATTAAGG
>WT_DNA_755_1
GACAAGGGACCAAACCTCCTCGGAACCACTTTAGAGGAGAAAGCCGCCGTCGATCAATGGCTGGAAGTTGAGTCCCACAACTTCAACGACTTGGTTGTTGCATTTGTCCTTCAAATTGAGGTTCTTCCACGTATGGGTATACCCACCGATTCTTCGGTGGTTCAAGACACCATCAACAAGCTCTAAAACGTGCTGGATGTATACGAGCAGAGGCTGTCCCGGAGCAAGTATCTCGCCGGAGATGAATTCACCATTGCTGATATGTGCCACCTGCCGGGGATTAAGTTTCTGACGACTGACGGCGGCGTTGGGGATTTGATTAAGG
>WT_DNA_756_1
GACAAGGGACCAAACCTCCTCGGAACCACTTTAGAGGAGAAAGCCGCCGTCGATCAATGGCTGGAAGTTGAGTCCCACAACTTCAACGACTTGGTTGTTGCATTTGTCCTTCAAATTGAGGTTCTTCCACGTATGGGTATACCCACCGATTCTTCGGTGGTTCAAGACACCATCAACAAGCTCGAAAACGTGCTGGATGTATACGAGCAGAGGCTGTCCCGGAGCAAGTATCTCGCCGGAGATGAATTCACCATTGCTGATATGTGCCACCTGCCGGGGATTAAGTTTCTGACGACTGACGGCGGCGTTGGGGATTTGATTAAGG
>WT_DNA_757_1
GACAAGGGACCAAACCTCCTCGGAACCACTTTAGAGGAGAAAGCCGCCGTCGATCAATGGCTGGAAGTTGAGTCCCACAACTTCAACGACTTGGTTGTTGCATTTGTCCTTCAAATTGAGGTTCTTCCACGTATGGGTATACCCACCGATTCTTCGGTGGTTCAAGACACCATCAACAAGCTCCGAAACGTGCTGGATGTATACGAGCAGAGGCTGTCCCGGAGCAAGTATCTCGCCGGAGATGAATTCACCATTGCTGATATGTGCCACCTGCCGGGGATTAAGTTTCTGACGACTGACGGCGGCGTTGGGGATTTGATTAAGG
>WT_DNA_758_1
GACAAGGGACCAAACCTCCTCGGAACCACTTTAGAGGAGAAAGCCGCCGTCGATCAATGGCTGGAAGTTGAGTCCCACAACTTCAACGACTTGGTTGTTGCATTTGTCCTTCAAATTGAGGTTCTTCCACGTATGGGTATACCCACCGATTCTTCGGTGGTTCAAGACACCATCAACAAGCTCCAGAACGTGCTGGATGTATACGAGCAGAGGCTGTCCCGGAGCAAGTATCTCGCCGGAGATGAATTCACCATTGCTGATATGTGCCACCTGCCGGGGATTAAGTTTCTGACGACTGACGGCGGCGTTGGGGATTTGATTAAGG
>WT_DNA_759_1
GACAAGGGACCAAACCTCCTCGGAACCACTTTAGAGGAGAAAGCCGCCGTCGATCAATGGCTGGAAGTTGAGTCCCACAACTTCAACGACTTGGTTGTTGCATTTGTCCTTCAAATTGAGGTTCTTCCACGTATGGGTATACCCACCGATTCTTCGGTGGTTCAAGACACCATCAACAAGCTCCAAATCGTGCTGGATGTATACGAGCAGAGGCTGTCCCGGAGCAAGTATCTCGCCGGAGATGAATTCACCATTGCTGATATGTGCCACCTGCCGGGGATTAAGTTTCTGACGACTGACGGCGGCGTTGGGGATTTGATTAAGG
>WT_DNA_760_1
GACAAGGGACCAAACCTCCTCGGAACCACTTTAGAGGAGAAAGCCGCCGTCGATCAATGGCTGGAAGTTGAGTCCCACAACTTCAACGACTTGGTTGTTGCATTTGTCCTTCAAATTGAGGTTCTTCCACGTATGGGTATACCCACCGATTCTTCGGTGGTTCAAGACACCATCAACAAGCTCCAAACGTGCTGGATGTATACGAGCAGAGGCTGTCCCGGAGCATGTATCTCGCCGGAGATGAATTCACCATTGCTGATATGTGCCACCTGCCGGGGATTAAGTTTCTGACGACTGACGGCGGCGTTGGGGATTTGATTAAGG
>WT_DNA_761_1
GACAAGGGACCAAACCTCCTCGGAACCACTTTAGAGGAGAAAGCCGCCGTCGATCAATGGCTGGAAGTTGAGTCCCACAACTTCAACGACTTGGTTGTTGCATTTGTCCTTCAAATTGAGGTTCTTCCACGTATGGGTATACCCACCGATTCTTCGGTGGTTCAAGACACCATCAACAAGCTCCAAAACGTGTTGGATGTATACGAGCAGAGGCTGTCCCGGAGCAAGTATCTCGCCGGAGATGAATTCACCATTGCTGATATGTGCCGCCTGCCGGGGATTAAGTTTCTGACGACTGACGGCGGCGTTGGGGATTTGATTAAGG
>WT_DNA_762_1
GACAAGGGACCAAACCTCCTCGGAACCACTTTAGAGGAGAAAGCCGCCGTCGATCAATGGCTGGAAGTTGAGTCCCACAACTTCAACGACTTGGTTGTTGCATTTGTCCTTCAAATTGAGGTTCTTCCACGTATGGGTATACCCACCGATTCTTCGGTGGTTCAAGACACCATCAACAAGCTCCAAAACGTGCTTGATGTATACGAGCAGAGGCTGTCCCGGAGCAAGTATCTCGCCGGAGATGAATTCACCATTGCTGATATGTGCCACCTGCCGGGGATTAAGTTTCTGACGACTGACGGCGGCGTTGGGGATTTGATTAAGG
>WT_DNA_763_1
GACAAGGGACCAAACCTCCTCGGAACCACTTTAGAGGAGAAAGCCGCCGTCGATCAATGGCTGGAAGTTGAGTCCCACAACTTCAACGACTTGGTTGTTGCATTTGTCCTTCAAATTGAGGTTCTTCCACGTATGGGTATACCCACCGATTCTTCGGTGGTTCAAGACACCATCAACAAGCTCCAAAACGTGCTGGTTGTATACGAGCAGAGGCTGTCCCGGAGCAAGTATCTCGCCGGAGATGAATTCACCATTGCTGATATGTGCCACCTGCCGGGGATTAAGTTTCTGACGACTGACGGCGGCGTTGGGGATTTGATTAAGG
>WT_DNA_764_1
GACAAGGGACCAAACCTCCTCGGAACCACTTTAGAGGAGAAAGCCGCCGTCGATCAATGGCTGGAAGTTGAGTCCCACAACTTCAACGACTTGGTTGTTGCATTTGTCCTTCAAATTGAGGTTCTTCCACGTATGGGTATACCCACCGATTCTTCGGTGGTTCAAGACACCATCAACAAGCTCCAAAACGTGCTGGGTGTATACGAGCAGAGGCTGTCCCGGAGCAAGTATCTCGCCGGAGATGAATTCACCATTGCTGATATGTGCCACCTGCCGGGGATTAAGTTTCTGACGACTGACGGCGGCGTTGGGGATTTGATTAAGG
>WT_DNA_765_1
GACAAGGGACCAAACCTCCTCGGAACCACTTTAGAGGAGAAAGCCGCCGTCGATCAATGGCTGGAAGTTGAGTCCCACAACTTCAACGACTTGGTTGTTGCATTTGTCCTTCAAATTGAGGTTCTTCCACGTATGGGTATACCCACCGATTCTTCGGTGGTTCAAGACACCATCAACAAGCTCCAAAACGTGCTGGATGTATGCGAGCAGAGGCTGTCCCGGAGCAAGTATCTCGCCGGAGATGAATTCACCATTGCTGATATGTGCCACCTGCCGGGATTAAGTTTCTGACGACTGACGGCGGCGTTGGGGATTTGATTAAGG
>WT_DNA_766_1
GACAAGGGACCAAACCTCCTCGGAACCACTTTAGAGGAGAAAGCCGCCGTCGATCAATGGCTGGAAGTTGAGTCCCACAACTTCAACGACTTGGTTGTTGCATTTGTCCTTCAAATTGAGGTTCTTCCACGTATGGGTATACCCACCGATTCTTCGGTGGTTCAAGACACCATCAACAAGCTCCAAAACGTGCTGGATGTATATGAGCAGAGGCTGTCCCGGAGCAAGTATCTCGCCGGAGATGAATTCACCATTGCTGATATGTGCCACCTGCCGGGGATTAAGTTTCTGACGACTGCCGGCGGCGTTGGGGATTTGATTAAGG
>WT_DNA_767_1
GACAAGGGACCAAACCTCCTCGGAACCACTTTAGAGGAGAAAGCCGCCGTCGATCAATGGCTGGAAGTTGAGTCCCACAACTTCAACGACTTGGTTGTTGCATTTGTCCTTCAAATTGAGGTTCTTCCACGTATGGGTATACCCACCGATTCTTCGGTGGTTCAAGACACCATCAACAAGCTCCAAAACGTGCTGGATGTATATGAGCAGAGGCTGTCCCGGAGCAAGTATCTCGCCGGAGATGAATTCACCATTGCTGATATGTACCACCTGCCGGGGATTAAGTTTCTGACGACTGACGGCGGCGTTGGGGATTTGATTAAGG
>WT_DNA_768_1
GACAAGGGACCAAACCTCCTCGGAACCACTTTAGAGGAGAAAGCCGCCGTCGATCAATGGCTGGAAGTTGAGTCCCACAACTTCAACGACTTGGTTGTTGCATTTGTCCTTCAAATTGAGGTTCTTCCACGTATGGGTATACCCACCGATTCTTCGGTGGTTCAAGACACCATCAACAAGCTCCAAAACGTGCTGGATGTATAGGAGCAGAGGCTGTCCCGGAGCAAGTATCTCGCCGGAGATGAATTCACCATTGCTGATATGTGCCACCTGCCGGGGATTAAGTTTCTGACGACTGACGGCGGCGTTGGGGATTTGATTAAGG
>WT_DNA_769_1
GACAAGGGACCAAACCTCCTCGGAACCACTTTAGAGGAGAAAGCCGCCGTCGATCAATGGCTGGAAGTTGAGTCCCACAACTTCAACGACTTGGTTGTTGCATTTGTCCTTCAAATTGAGGTTCTTCCACGTATGGGTATACCCACCGATTCTTCGGTGGTTCAAGACACCATCAACAAGCTCCAAAACGTGCTGGATGTATACGAGTAGAGGCTGTCCCGGAGCAAGTATCTCGCCGGAGATGAATTCACCATTGCTGATATGTGCCACCTGCCGGGGATTAAGTTTCTGACGACTGACGGCGGCGTTGGGGATTTGATTAAGG
>WT_DNA_770_1
GACAAGGGACCAAACCTCCTCGGAACCACTTTAGAGGAGAAAGCCGCCGTCGATCAATGGCTGGAAGTTGAGTCCCACAACTTCAACGACTTGGTTGTTGCATTTGTCCTTCAAATTGAGGTTCTTCCACGTATGGGTATACCCACCGATTCTTCGGTGGTTCAAGACACCATCAACAAGCTCCAAAACGTGCTGGATGTATACGAGGAGAGGCTGTCCCGGAGCAAGTATCTCGCCGGAGATGAATTCACCATTGCTGATATGTGCCACCTGCCGGGGATTAAGTTTCTGACGACTGACGGCGGCGTTGGGGATTTGATTAAGG
>WT_DNA_771_1
GACAAGGGACCAAACCTCCTCGGAACCACTTTAGAGGAGAAAGCCGCCGTCGATCAATGGCTGGAAGTTGAGTCCCACAACTTCAACGACTTGGTTGTTGCATTTGTCCTTCAAATTGAGGTTCTTCCACGTATGGGTATACCCACCGATTCTTCGGTGGTTCAAGACACCATCAACAAGCTCCAAAACGTGCTGGATGTATACGAGCTGAGGCTGTCCCGGAGCAAGTATCTCGCTGGAGATGAATTCACCATTGCTGATATGTGCCACCTGCCGGGGATTAAGTTTCTGACGACTGACGGCGGCGTTGGGGATTTGATTAAGG
>WT_DNA_772_1
GACAAGGGACCAAACCTCCTCGGAACCACTTTAGAGGAGAAAGCCGCCGTCGATCAATGGCTGGAAGTTGAGTCCCACAACTTCAACGACTTGGTTGTTGCATTTGTCCTTCAAATTGAGGTTCTTCCACGTATGGGTATACCCACCGATTCTTCGGTGGTTCAAGACACCATCAACAAGCTCCAAAACGTGCTGGATGTATACGAGCTGAGGCTGTCCCGGAGCAAGTATCTCGCCGGAGATGAATTCACCATTGCTGATATGTGCCACCTGCCGGGGATTAAGTTTCTGACGACTGACGGCGGCGTTGGGGATTTGATTAAGG
>WT_DNA_773_1
GACAAGGGACCAAACCTCCTCGGAACCACTTTAGAGGAGAAAGCCGCCGTCGATCAATGGCTGGAAGTTGAGTCCCACAACTTCAACGACTTGGTTGTTGCATTTGTCCTTCAAATTGAGGTTCTTCCACGTATGGGTATACCCACCGATTCTTCGGTGGTTCAAGACACCATCAACAAGCTCCAAAACGTGCTGGATGTATACGAGCGGAGGCTGTCCCGGAGCAAGTATCTCGCCGGAGATGAATTCACCATTGCTGATATGTGCCACCTGCCGGGGATTCAGTTTCTGACGACTGACGGCGGCGTTGGGGATTTGATTAAGG
>WT_DNA_774_1
GACAAGGGACCAAACCTCCTCGGAACCACTTTAGAGGAGAAAGCCGCCGTCGATCAATGGCTGGAAGTTGAGTCCCACAACTTCAACGACTTGGTTGTTGCATTTGTCCTTCAAATTGAGGTTCTTCCACGTATGGGTATACCCACCGATTCTTCGGTGGTTCAAGACACCATCAACAAGCTCCAAAACGTGCTGGATGTATACGAGCCGAGGCTGTCCCGGAGCAAGTATCTCGCCGGAGATGAATTCACCATTGCTGATATGTGCCACCTGCCGGGGATTAAGTTTCTGACGACTGACGGCGGCGTTGGGGATTTGATTAAGG
>WT_DNA_775_1
GACAAGGGACCAAACCTCCTCGGAACCACTTTAGAGGAGAAAGCCGCCGTCGATCAATGGCTGGAAGTTGAGTCCCACAACTTCAACGACTTGGTTGTTGCATTTGTCCTTCAAATTGAGGTTCTTCCACGTATGGGTATACCCACCGATTCTTCGGTGGTTCAAGACACCATCAACAAGCTCCAAAACGTGCTGGATGTATACGAGCAGAGGTTGTCCCGGAGCAAGTATCTCGCCGGAGATGAATTCACCATTGCTGATATGTGCCACCTGCCGGGGATTAAGTTTCTGACGACTGACGGCGGCGTTGGGGATTTGATTAAG
>WT_DNA_776_1
GACAAGGGACCAAACCTCCTCGGAACCACTTTAGAGGAGAAAGCCGCCGTCGATCAATGGCTGGAAGTTGAGTCCCACAACTTCAACGACTTGGTTGTTGCATTTGTCCTTCAAATTGAGGTTCTTCCACGTATGGGTATACCCACCGATTCTTCGGTGGTTCAAGACACCATCAACAAGCTCCAAAACGTGCTGGATGTATACGAGCAGAGGGTGTCCCGGAGCAAGTATCTCGCCGGAGATGAATTCACCATTGCTGATATGTGCCACCTGCCGGGGATTAAGTTTCTGACGACTGACGGCGGCGTTGGGGATTTGATTAAGG
>WT_DNA_777_1
GACAAGGGACCAAACCTCCTCGGAACCACTTTAGAGGAGAAAGCCGCCGTCGATCAATGGCTGGAAGTTGAGTCCCACAACTTCAACGACTTGGTTGTTGCATTTGTCCTTCAAATTGAGGTTCTTCCACGTATGGGTATACCCACCGATTCTTCGGTGGTTCAAGACACCATCAACAAGCTCCAAAACGTGCTGGATGTATACGAGCAGAGGCTGTCCCGTAGCAAGTATCTCGCCGGAGATGAATTCACCATTGCTGATATGTGCCACCTGCCGGGGATTAAGTTTCTGACGACTGACGGCGGCGTTGGGGATTTGATTAAGG
>WT_DNA_778_1
GACAAGGGACCAAACCTCCTCGGAACCACTTTAGAGGAGAAAGCCGCCGTCGATCAATGGCTGGAAGTTGAGTCCCACAACTTCAACGACTTGGTTGTTGCATTTGTCCTTCAAATTGAGGTTCTTCCACGTATGGGTATACCCACCGATTCTTCGGTGGTTCAAGACACCATCAACAAGCTCCAAAACGTGCTGGATGTATACGAGCAGAGGCTGTCCCGGAGGAAGTATCTCGCCGGAGATGAATTCACCATTGCTGATATGTGCCACCTGCCGGGGATTAAGTTTCTGACGACTGACGGCGGCGTTGGGGATTTGATTAAGG
>WT_DNA_779_1
GACAAGGGACCAAACCTCCTCGGAACCACTTTAGAGGAGAAAGCCGCCGTCGATCAATGGCTGGAAGTTGAGTCCCACAACTTCAACGACTTGGTTGTTGCATTTGTCCTTCAAATTGAGGTTCTTCCACGTATGGGTATACCCACCGATTCTTCGGTGGTTCAAGACACCATCAACAAGCTCCAAAACGTGCTGGATGTATACGAGCAGAGGCTGTCCCGGAGCGAGTATCTCGCCGGAGATGAATTCACCATTGCTGATATGTGCCACCTGCCGGGGATTAAGTTTCTGACGACTGACGGCGGCGTTGGGGATTTGATTAAGG
>WT_DNA_780_1
GACAAGGGACCAAACCTCCTCGGAACCACTTTAGAGGAGAAAGCCGCCGTCGATCAATGGCTGGAAGTTGAGTCCCACAACTTCAACGACTTGGTTGTTGCATTTGTCCTTCAAATTGAGGTTCTTCCACGTATGGGTATACCCACCGATTCTTCGGTGGTTCAAGACACCATCAACAAGCTCCAAAACGTGCTGGATGTATACGAGCAGAGGCTGTCCCGGAGCAAGTATCTCGCCGGTGATGAATTCACCATTGCTGATATGTGCCACCTGCCGGGGATTAAGTTTCTGACGACTGACGGCGGCGTTGGGGATTTGATTAAGG
>WT_DNA_781_1
GACAAGGGACCAAACCTCCTCGGAACCACTTTAGAGGAGAAAGCCGCCGTCGATCAATGGCTGGAAGTTGAGTCCCACAACTTCAACGACTTGGTTGTTGCATTTGTCCTTCAAATTGAGGTTCTTCCACGTATGGGTATACCCACCGATTCTTCGGTGGTTCAAGACACCATCAACAAGCTCCAAAACGTGCTGGATGTATACGAGCAGAGGCTGTCCCGGAGCAAGTATCTCGCCGGGGATGAATTCACCATTGCTGATATGTGCCACCTGCCGGGGATTAAGTTTCTGACGACTGACGGCGGCGTTGGGGATTTGATTAAGG
>WT_DNA_782_1
GACAAGGGACCAAACCTCCTCGGAACCACTTTAGAGGAGAAAGCCGCCGTCGATCAATGGCTGGAAGTTGAGTCCCACAACTTCAACGACTTGGTTGTTGCATTTGTCCTTCAAATTGAGGTTCTTCCACGTATGGGTATACCCACCGATTCTTCGGTGGTTCAAGACACCATCAACAAGCTCCAAAACGTGCTGGATGTATACGAGCAGAGGCTGTCCCGGAGCAAGTATCTCGCCGGAGGTGAATTCACCATTGCTGATATGTGCCACCTGCCGGGGATTAAGTTTCTGACGACTGACGGCGGCGTTGGGGATTTGATTAAGG
>WT_DNA_783_1
GACAAGGGACCAAACCTCCTCGGAACCACTTTAGAGGAGAAAGCCGCCGTCGATCAATGGCTGGAAGTTGAGTCCCACAACTTCAACGACTTGGTTGTTGCATTTGTCCTTCAAATTGAGGTTCTTCCACGTATGGGTATACCCACCGATTCTTCGGTGGTTCAAGACACCATCAACAAGCTCCAAAACGTGCTGGATGTATACGAGCAGAGGCTGTCCCGGAGCAAGTATCTCGCCGGAGATGAATTTACCATTGCTGATATGTGCCACCTGCCGGGGATTAAGTTTCTGACGACTGACGGCGGCGTTGGGGATTTGATTAAGG
>WT_DNA_784_1
GACAAGGGACCAAACCTCCTCGGAACCACTTTAGAGGAGAAAGCCGCCGTCGATCAATGGCTGGAAGTTGAGTCCCACAACTTCAACGACTTGGTTGTTGCATTTGTCCTTCAAATTGAGGTTCTTCCACGTATGGGTATACCCACCGATTCTTCGGTGGTTCAAGACACCATCAACAAGCTCCAAAACGTGCTGGATGTATACGAGCAGAGGCTGTCCCGGAGCAAGTATCTCGCCGGAGATGAATTGACCATTGCTGATATGTGCCACCTGCCGGGGATTAAGTTTCTGACGACTGACGGCGGCGTTGGGGATTTGATTAAGG
>WT_DNA_785_1
GACAAGGGACCAAACCTCCTCGGAACCACTTTAGAGGAGAAAGCCGCCGTCGATCAATGGCTGGAAGTTGAGTCCCACAACTTCAACGACTTGGTTGTTGCATTTGTCCTTCAAATTGAGGTTCTTCCACGTATGGGTATACCCACCGATTCTTCGGTGGTTCAAGACACCATCAACAAGCTCCAAAACGTGCTGGATGTATACGAGCAGAGGCTGTCCCGGAGCAAGTATCTCGCCGGAGATGAATTCTCCATCGCTGATATGTGCCACCTGCCGGGGATTAAGTTTCTGACGACTGACGGCGGCGTTGGGGATTTGATTAAGG
>WT_DNA_786_1
GACAAGGGACCAAACCTCCTCGGAACCACTTTAGAGGAGAAAGCCGCCGTCGATCAATGGCTGGAAGTTGAGTCCCACAACTTCAACGACTTGGTTGTTGCATTTGTCCTTCAAATTGAGGTTCTTCCACGTATGGGTATACCCACCGATTCTTCGGTGGTTCAAGACACCATCAACAAGCTCCAAAACGTGCTGGATGTATACGAGCAGAGGCTGTCCCGGAGCAAGTATCTCGCCGGAGATGAATTCAGCATTGCTGATATGTGCCACCTGCCGGGGATTAAGTTTCTGACGACTGACGGCGGCGTTGGGGATTTGATTAAGG
>WT_DNA_787_1
GACAAGGGACCAAACCTCCTCGGAACCACTTTAGAGGAGAAAGCCGCCGTCGATCAATGGCTGGAAGTTGAGTCCCACAACTTCAACGACTTGGTTGTTGCATTTGTCCTTCAAATTGAGGTTCTTCCACGTATGGGTATACCCACCGATTCTTCGGTGGTTCAAGACACCATCAACAAGCTCCAAAACGTGCTGGATGTATACGAGCAGAGGCTGTCCCGGAGCAAGTATCTCGCCGGAGATGAATTCACTATTGCTGATATGTGCCACCTGCCGGGGATTAAGTTTCTGACGACTGACGGCGGCGTTGGGGATTTGATTAAGG
>WT_DNA_788_1
GACAAGGGACCAAACCTCCTCGGAACCACTTTAGAGGAGAAAGCCGCCGTCGATCAATGGCTGGAAGTTGAGTCCCACAACTTCAACGACTTGGTTGTTGCATTTGTCCTTCAAATTGAGGTTCTTCCACGTATGGGTATACCCACCGATTCTTCGGTGGTTCAAGACACCATCAACAAGCTCCAAAACGTGCTGGATGTATACGAGCAGAGGCTGTCCCGGAGCAAGTATCTCGCCGGAGATGAATTCACGATTGCTGATATGTGCCACCTGCCGGGGATTAAGTTTCTGACGACTGACGGCGGCGTTGGGGATTTGATTAAGG
>WT_DNA_789_1
GACAAGGGACCAAACCTCCTCGGAACCACTTTAGAGGAGAAAGCCGCCGTCGATCAATGGCTGGAAGTTGAGTCCCACAACTTCAACGACTTGGTTGTTGCATTTGTCCTTCAAATTGAGGTTCTTCCACGTATGGGTATACCCACCGATTCTTCGGTGGTTCAAGACACCATCAACAAGCTCCAAAACGTGCTGGATGTATACGAGCAGAGGCTGTCCCGGAGCAAGTATCTCGCCGGAGATGAATTCACCTTTGCTGATATGTGCCACCTGCCGGGGATTAAGTTTCTGACGACTGACGGCGGCGTTGGGGATTTGATTAAGG
>WT_DNA_790_1
GACAAGGGACCAAACCTCCTCGGAACCACTTTAGAGGAGAAAGCCGCCGTCGATCAATGGCTGGAAGTTGAGTCCCACAACTTCAACGACTTGGTTGTTGCATTTGTCCTTCAAATTGAGGTTCTTCCACGTATGGGTATACCCACCGATTCTTCGGTGGTTCAAGACACCATCAACAAGCTCCAAAACGTGCTGGATGTATACGAGCAGAGGCTGTCCCGGAGCAAGTATCTCGCCGGAGATGAATTCACCATTGCTGGTATGTGCCACCTGCCGGGGATTAAGTTTCTGACGACTGACGGCGGCGTTGGGGATTTGATTAAGG
>WT_DNA_791_1
GACAAGGGACCAAACCTCCTCGGAACCACTTTAGAGGAGAAAGCCGCCGTCGATCAATGGCTGGAAGTTGAGTCCCACAACTTCAACGACTTGGTTGTTGCATTTGTCCTTCAAATTGAGGTTCTTCCACGTATGGGTATACCCACCGATTCTTCGGTGGTTCAAGACACCATCAACAAGCTCCAAAACGTGCTGGATGTATACGAGCAGAGGCTGTCCCGGAGCAAGTATCTCGCCGGAGATGAATTCACCATTGCTGATATGTTCCACCTGCCGGGGATTAAGTTTCTGACGACTGACGGCGGCGTTGGGGATTTGATTAAGG
>WT_DNA_792_1
GACAAGGGACCAAACCTCCTCGGAACCACTTTAGAGGAGAAAGCCGCCGTCGATCAATGGCTGGAAGTTGAGTCCCACAACTTCAACGACTTGGTTGTTGCATTTGTCCTTCAAATTGAGGTTCTTCCACGTATGGGTATACCCACCGATTCTTCGGTGGTTCAAGACACCATCAACAAGCTCCAAAACGTGCTGGATGTATACGAGCAGAGGCTGTCCCGGAGCAAGTATCTCGCCGGAGATGAATTCACCATTGCTGATATGTGTCACCTGCCGGGGATTAAGTTTCTGACGACTGCCGGCGGCGTTGGGGATTTGATTAAGG
>WT_DNA_793_1
GACAAGGGACCAAACCTCCTCGGAACCACTTTAGAGGAGAAAGCCGCCGTCGATCAATGGCTGGAAGTTGAGTCCCACAACTTCAACGACTTGGTTGTTGCATTTGTCCTTCAAATTGAGGTTCTTCCACGTATGGGTATACCCACCGATTCTTCGGTGGTTCAAGACACCATCAACAAGCTCCAAAACGTGCTGGATGTATACGAGCAGAGGCTGTCCCGGAGCAAGTATCTCGCCGGAGATGAATTCACCATTGCTGATATGTGTCACCTGCCGGGGATTAAGTTTCTGACGACTGACGGCGGTGTTGGGGATTTGATTAAGG
>WT_DNA_794_1
GACAAGGGACCAAACCTCCTCGGAACCACTTTAGAGGAGAAAGCCGCCGTCGATCAATGGCTGGAAGTTGAGTCCCACAACTTCAACGACTTGGTTGTTGCATTTGTCCTTCAAATTGAGGTTCTTCCACGTATGGGTATACCCACCGATTCTTCGGTGGTTCAAGACACCATCAACAAGCTCCAAAACGTGCTGGATGTATACGAGCAGAGGCTGTCCCGGAGCAAGTATCTCGCCGGAGATGAATTCACCATTGCTGATATGTGCTACCTGCCGGGGATTAAGTTTCTGACGACTGCCGGCGGCGTTGGGGATTTGATTAAGG
>WT_DNA_795_1
GACAAGGGACCAAACCTCCTCGGAACCACTTTAGAGGAGAAAGCCGCCGTCGATCAATGGCTGGAAGTTGAGTCCCACAACTTCAACGACTTGGTTGTTGCATTTGTCCTTCAAATTGAGGTTCTTCCACGTATGGGTATACCCACCGATTCTTCGGTGGTTCAAGACACCATCAACAAGCTCCAAAACGTGCTGGATGTATACGAGCAGAGGCTGTCCCGGAGCAAGTATCTCGCCGGAGATGAATTCACCATTGCTGATATGTGCTACCTGCCGGGGATTAAGTTTCTGACGACTGACGGCGGCGTAGGGGATTTGATTAAGG
>WT_DNA_796_1
GACAAGGGACCAAACCTCCTCGGAACCACTTTAGAGGAGAAAGCCGCCGTCGATCAATGGCTGGAAGTTGAGTCCCACAACTTCAACGACTTGGTTGTTGCATTTGTCCTTCAAATTGAGGTTCTTCCACGTATGGGTATACCCACCGATTCTTCGGTGGTTCAAGACACCATCAACAAGCTCCAAAACGTGCTGGATGTATACGAGCAGAGGCTGTCCCGGAGCAAGTATCTCGCCGGAGATGAATTCACCATTGCTGATATGTGCCGCCTGCCGGGGATTAAGTTTCTGACGACTGCCGGCGGCGTTGGGGATTTGATTAAGG
>WT_DNA_797_1
GACAAGGGACCAAACCTCCTCGGAACCACTTTAGAGGAGAAAGCCGCCGTCGATCAATGGCTGGAAGTTGAGTCCCACAACTTCAACGACTTGGTTGTTGCATTTGTCCTTCAAATTGAGGTTCTTCCACGTATGGGTATACCCACCGATTCTTCGGTGGTTCAAGACACCATCAACAAGCTCCAAAACGTGCTGGATGTATACGAGCAGAGGCTGTCCCGGAGCAAGTATCTCGCCGGAGATGAATTCACCATTGCTGATATGTGCCGCCTGCCGGGGATTAAGTTTCTGACGACTGACGGCGGCGTTGGGGGATTTGATTAAGG
>WT_DNA_798_1
GACAAGGGACCAAACCTCCTCGGAACCACTTTAGAGGAGAAAGCCGCCGTCGATCAATGGCTGGAAGTTGAGTCCCACAACTTCAACGACTTGGTTGTTGCATTTGTCCTTCAAATTGAGGTTCTTCCACGTATGGGTATACCCACCGATTCTTCGGTGGTTCAAGACACCATCAACAAGCTCCAAAACGTGCTGGATGTATACGAGCAGAGGCTGTCCCGGAGCAAGTATCTCGCCGGAGATGAATTCACCATTGCTGATATGTGCCACCTTCCGGGGATTAAGTTCCTGACGACTGACGGCGGCGTTGGGGATTTGATTAAAG
>WT_DNA_799_1
GACAAGGGACCAAACCTCCTCGGAACCACTTTAGAGGAGAAAGCCGCCGTCGATCAATGGCTGGAAGTTGAGTCCCACAACTTCAACGACTTGGTTGTTGCATTTGTCCTTCAAATTGAGGTTCTTCCACGTATGGGTATACCCACCGATTCTTCGGTGGTTCAAGACACCATCAACAAGCTCCAAAACGTGCTGGATGTATACGAGCAGAGGCTGTCCCGGAGCAAGTATCTCGCCGGAGATGAATTCACCATTGCTGATATGTGCCACCTGCCTGGGATTAAGTTTCTGACGACTGACGGCGGCGTTGGGGATTTGATTAAGG
>WT_DNA_800_1
GACAAGGGACCAAACCTCCTCGGAACCACTTTAGAGGAGAAAGCCGCCGTCGATCAATGGCTGGAAGTTGAGTCCCACAACTTCAACGACTTGGTTGTTGCATTTGTCCTTCAAATTGAGGTTCTTCCACGTATGGGTATACCCACCGATTCTTCGGTGGTTCAAGACACCATCAACAAGCTCCAAAACGTGCTGGATGTATACGAGCAGAGGCTGTCCCGGAGCAAGTATCTCGCCGGAGATGAATTCACCATTGCTGATATGTGCCACCTGCCGTGGATTAAGTTTCTGACGACTGACGGCGGCGTTGGGGATTTGATTAAGG
>WT_DNA_801_1
GACAAGGGACCAAACCTCCTCGGAACCACTTTAGAGGAGAAAGCCGCCGTCGATCAATGGCTGGAAGTTGAGTCCCACAACTTCAACGACTTGGTTGTTGCATTTGTCCTTCAAATTGAGGTTCTTCCACGTATGGGTATACCCACCGATTCTTCGGTGGTTCAAGACACCATCAACAAGCTCCAAAACGTGCTGGATGTATACGAGCAGAGGCTGTCCCGGAGCAAGTATCTCGCCGGAGATGAATTCACCATTGCTGATATGTGCCACCTGCCGGGGTTTAAGTTTCTGACGACTGACGGCGGCGTTGGGGATTTGATTAAGG
>WT_DNA_802_1
GACAAGGGACCAAACCTCCTCGGAACCACTTTAGAGGAGAAAGCCGCCGTCGATCAATGGCTGGAAGTTGAGTCCCACAACTTCAACGACTTGGTTGTTGCATTTGTCCTTCAAATTGAGGTTCTTCCACGTATGGGTATACCCACCGATTCTTCGGTGGTTCAAGACACCATCAACAAGCTCCAAAACGTGCTGGATGTATACGAGCAGAGGCTGTCCCGGAGCAAGTATCTCGCCGGAGATGAATTCACCATTGCTGATATGTGCCACCTGCCGGGGATTTAGTTTCTGACGACTGACGGCGGCGTTGGGGATTTGATTAAGG
>WT_DNA_803_1
GACAAGGGACCAAACCTCCTCGGAACCACTTTAGAGGAGAAAGCCGCCGTCGATCAATGGCTGGAAGTTGAGTCCCACAACTTCAACGACTTGGTTGTTGCATTTGTCCTTCAAATTGAGGTTCTTCCACGTATGGGTATACCCACCGATTCTTCGGTGGTTCAAGACACCATCAACAAGCTCCAAAACGTGCTGGATGTATACGAGCAGAGGCTGTCCCGGAGCAAGTATCTCGCCGGAGATGAATTCACCATTGCTGATATGTGCCACCTGCCGGGGATTCAGTTTCTGACGCCTGCCGGCGGCGTTGGGGATTTGATTAAGG
>WT_DNA_804_1
GACAAGGGACCAAACCTCCTCGGAACCACTTTAGAGGAGAAAGCCGCCGTCGATCAATGGCTGGAAGTTGAGTCCCACAACTTCAACGACTTGGTTGTTGCATTTGTCCTTCAAATTGAGGTTCTTCCACGTATGGGTATACCCACCGATTCTTCGGTGGTTCAAGACACCATCAACAAGCTCCAAAACGTGCTGGATGTATACGAGCAGAGGCTGTCCCGGAGCAAGTATCTCGCCGGAGATGAATTCACCATTGCTGATATGTGCCACCTGCCGGGGATTCAGTTTCTGACGACTGACGGCGGCGTTGGGGATTTGATTATGG
>WT_DNA_805_1
GACAAGGGACCAAACCTCCTCGGAACCACTTTAGAGGAGAAAGCCGCCGTCGATCAATGGCTGGAAGTTGAGTCCCACAACTTCAACGACTTGGTTGTTGCATTTGTCCTTCAAATTGAGGTTCTTCCACGTATGGGTATACCCACCGATTCTTCGGTGGTTCAAGACACCATCAACAAGCTCCAAAACGTGCTGGATGTATACGAGCAGAGGCTGTCCCGGAGCAAGTATCTCGCCGGAGATGAATTCACCATTGCTGATATGTGCCACCTGCCGGGGATTCAGTTTCTGACGACTGACGGCGGCGTTGGGGATTTGATTAAGG
>WT_DNA_806_1
GACAAGGGACCAAACCTCCTCGGAACCACTTTAGAGGAGAAAGCCGCCGTCGATCAATGGCTGGAAGTTGAGTCCCACAACTTCAACGACTTGGTTGTTGCATTTGTCCTTCAAATTGAGGTTCTTCCACGTATGGGTATACCCACCGATTCTTCGGTGGTTCAAGACACCATCAACAAGCTCCAAAACGTGCTGGATGTATACGAGCAGAGGCTGTCCCGGAGCAAGTATCTCGCCGGAGATGAATTCACCATTGCTGATATGTGCCACCTGCCGGGGATTCAGTTTCTGACGACTGACGGCGCCGTTGGGGATTTGATTAAGG
>WT_DNA_807_1
GACAAGGGACCAAACCTCCTCGGAACCACTTTAGAGGAGAAAGCCGCCGTCGATCAATGGCTGGAAGTTGAGTCCCACAACTTCAACGACTTGGTTGTTGCATTTGTCCTTCAAATTGAGGTTCTTCCACGTATGGGTATACCCACCGATTCTTCGGTGGTTCAAGACACCATCAACAAGCTCCAAAACGTGCTGGATGTATACGAGCAGAGGCTGTCCCGGAGCAAGTATCTCGCCGGAGATGAATTCACCATTGCTGATATGTGCCACCTGCCGGGGATTATGTTTCTGACGACTGACGGCGGCGTTGGGGATTTGATTAAGG
>WT_DNA_808_1
GACAAGGGACCAAACCTCCTCGGAACCACTTTAGAGGAGAAAGCCGCCGTCGATCAATGGCTGGAAGTTGAGTCCCACAACTTCAACGACTTGGTTGTTGCATTTGTCCTTCAAATTGAGGTTCTTCCACGTATGGGTATACCCACCGATTCTTCGGTGGTTCAAGACACCATCAACAAGCTCCAAAACGTGCTGGATGTATACGAGCAGAGGCTGTCCCGGAGCAAGTATCTCGCCGGAGATGAATTCACCATTGCTGATATGTGCCACCTGCCGGGGATTAGGTTTCTGACGACTGACGGCGGAGTTGGGGATTTGATTAAGG
>WT_DNA_809_1
GACAAGGGACCAAACCTCCTCGGAACCACTTTAGAGGAGAAAGCCGCCGTCGATCAATGGCTGGAAGTTGAGTCCCACAACTTCAACGACTTGGTTGTTGCATTTGTCCTTCAAATTGAGGTTCTTCCACGTATGGGTATACCCACCGATTCTTCGGTGGTTCAAGACACCATCAACAAGCTCCAAAACGTGCTGGATGTATACGAGCAGAGGCTGTCCCGGAGCAAGTATCTCGCCGGAGATGAATTCACCATTGCTGATATGTGCCACCTGCCGGGGATTAAGTTTTTGACGACTGCCGGCGGCGTTGGGGATTTGATTAAGG
>WT_DNA_810_1
GACAAGGGACCAAACCTCCTCGGAACCACTTTAGAGGAGAAAGCCGCCGTCGATCAATGGCTGGAAGTTGAGTCCCACAACTTCAACGACTTGGTTGTTGCATTTGTCCTTCAAATTGAGGTTCTTCCACGTATGGGTATACCCACCGATTCTTCGGTGGTTCAAGACACCATCAACAAGCTCCAAAACGTGCTGGATGTATACGAGCAGAGGCTGTCCCGGAGCAAGTATCTCGCCGGAGATGAATTCACCATTGCTGATATGTGCCACCTGCCGGGGATTAAGTTTTTGACGACTGACGGCGGCGTTGGGGATTTGATTAAGG
>WT_DNA_811_1
GACAAGGGACCAAACCTCCTCGGAACCACTTTAGAGGAGAAAGCCGCCGTCGATCAATGGCTGGAAGTTGAGTCCCACAACTTCAACGACTTGGTTGTTGCATTTGTCCTTCAAATTGAGGTTCTTCCACGTATGGGTATACCCACCGATTCTTCGGTGGTTCAAGACACCATCAACAAGCTCCAAAACGTGCTGGATGTATACGAGCAGAGGCTGTCCCGGAGCAAGTATCTCGCCGGAGATGAATTCACCATTGCTGATATGTGCCACCTGCCGGGGATTAAGTTTCTGGCGACTGACGGCGGCGTTGGGGATTTGATTAAGG
>WT_DNA_812_1
GACAAGGGACCAAACCTCCTCGGAACCACTTTAGAGGAGAAAGCCGCCGTCGATCAATGGCTGGAAGTTGAGTCCCACAACTTCAACGACTTGGTTGTTGCATTTGTCCTTCAAATTGAGGTTCTTCCACGTATGGGTATACCCACCGATTCTTCGGTGGTTCAAGACACCATCAACAAGCTCCAAAACGTGCTGGATGTATACGAGCAGAGGCTGTCCCGGAGCAAGTATCTCGCCGGAGATGAATTCACCATTGCTGATATGTGCCACCTGCCGGGGATTAAGTTTCTGACTACTGACGGCGGCGTTGGGGATTTGATTAAGT
>WT_DNA_813_1
GACAAGGGACCAAACCTCCTCGGAACCACTTTAGAGGAGAAAGCCGCCGTCGATCAATGGCTGGAAGTTGAGTCCCACAACTTCAACGACTTGGTTGTTGCATTTGTCCTTCAAATTGAGGTTCTTCCACGTATGGGTATACCCACCGATTCTTCGGTGGTTCAAGACACCATCAACAAGCTCCAAAACGTGCTGGATGTATACGAGCAGAGGCTGTCCCGGAGCAAGTATCTCGCCGGAGATGAATTCACCATTGCTGATATGTGCCACCTGCCGGGGATTAAGTTTCTGACTACTGACGGCGGCGTTGGGGATTTGATTAAGG
>WT_DNA_814_1
GACAAGGGACCAAACCTCCTCGGAACCACTTTAGAGGAGAAAGCCGCCGTCGATCAATGGCTGGAAGTTGAGTCCCACAACTTCAACGACTTGGTTGTTGCATTTGTCCTTCAAATTGAGGTTCTTCCACGTATGGGTATACCCACCGATTCTTCGGTGGTTCAAGACACCATCAACAAGCTCCAAAACGTGCTGGATGTATACGAGCAGAGGCTGTCCCGGAGCAAGTATCTCGCCGGAGATGAATTCACCATTGCTGATATGTGCCACCTGCCGGGGATTAAGTTTCTGACGTCTGACGGCGGCGTTGGGGATTTGATTAAGG
>WT_DNA_815_1
GACAAGGGACCAAACCTCCTCGGAACCACTTTAGAGGAGAAAGCCGCCGTCGATCAATGGCTGGAAGTTGAGTCCCACAACTTCAACGACTTGGTTGTTGCATTTGTCCTTCAAATTGAGGTTCTTCCACGTATGGGTATACCCACCGATTCTTCGGTGGTTCAAGACACCATCAACAAGCTCCAAAACGTGCTGGATGTATACGAGCAGAGGCTGTCCCGGAGCAAGTATCTCGCCGGAGATGAATTCACCATTGCTGATATGTGCCACCTGCCGGGGATTAAGTTTCTGACGGCTGACGGCGGCGTTGGGGATTTGATTAAGG
>WT_DNA_816_1
GACAAGGGACCAAACCTCCTCGGAACCACTTTAGAGGAGAAAGCCGCCGTCGATCAATGGCTGGAAGTTGAGTCCCACAACTTCAACGACTTGGTTGTTGCATTTGTCCTTCAAATTGAGGTTCTTCCACGTATGGGTATACCCACCGATTCTTCGGTGGTTCAAGACACCATCAACAAGCTCCAAAACGTGCTGGATGTATACGAGCAGAGGCTGTCCCGGAGCAAGTATCTCGCCGGAGATGAATTCACCATTGCTGATATGTGCCACCTGCCGGGGATTAAGTTTCTGACGCCTGACGGCGGCGTTGGGGATTTGATTAAGG
>WT_DNA_817_1
GACAAGGGACCAAACCTCCTCGGAACCACTTTAGAGGAGAAAGCCGCCGTCGATCAATGGCTGGAAGTTGAGTCCCACAACTTCAACGACTTGGTTGTTGCATTTGTCCTTCAAATTGAGGTTCTTCCACGTATGGGTATACCCACCGATTCTTCGGTGGTTCAAGACACCATCAACAAGCTCCAAAACGTGCTGGATGTATACGAGCAGAGGCTGTCCCGGAGCAAGTATCTCGCCGGAGATGAATTCACCATTGCTGATATGTGCCACCTGCCGGGGATTAAGTTTCTGACGACTGTCGGCGGCGTTGGGGATTTGATTAAGG
>WT_DNA_818_1
GACAAGGGACCAAACCTCCTCGGAACCACTTTAGAGGAGAAAGCCGCCGTCGATCAATGGCTGGAAGTTGAGTCCCACAACTTCAACGACTTGGTTGTTGCATTTGTCCTTCAAATTGAGGTTCTTCCACGTATGGGTATACCCACCGATTCTTCGGTGGTTCAAGACACCATCAACAAGCTCCAAAACGTGCTGGATGTATACGAGCAGAGGCTGTCCCGGAGCAAGTATCTCGCCGGAGATGAATTCACCATTGCTGATATGTGCCACCTGCCGGGGATTAAGTTTCTGACGACTGCCGGTGGCGTTGGGGATTTGATTAAGG
>WT_DNA_819_1
GACAAGGGACCAAACCTCCTCGGAACCACTTTAGAGGAGAAAGCCGCCGTCGATCAATGGCTGGAAGTTGAGTCCCACAACTTCAACGACTTGGTTGTTGCATTTGTCCTTCAAATTGAGGTTCTTCCACGTATGGGTATACCCACCGATTCTTCGGTGGTTCAAGACACCATCAACAAGCTCCAAAACGTGCTGGATGTATACGAGCAGAGGCTGTCCCGGAGCAAGTATCTCGCCGGAGATGAATTCACCATTGCTGATATGTGCCACCTGCCGGGGATTAAGTTTCTGACGACTGACGGCTGCGTTGGGGATTTGATTAAGG
>WT_DNA_820_1
GACAAGGGACCAAACCTCCTCGGAACCACTTTAGAGGAGAAAGCCGCCGTCGATCAATGGCTGGAAGTTGAGTCCCACAACTTCAACGACTTGGTTGTTGCATTTGTCCTTCAAATTGAGGTTCTTCCACGTATGGGTATACCCACCGATTCTTCGGTGGTTCAAGACACCATCAACAAGCTCCAAAACGTGCTGGATGTATACGAGCAGAGGCTGTCCCGGAGCAAGTATCTCGCCGGAGATGAATTCACCATTGCTGATATGTGCCACCTGCCGGGGATTAAGTTTCTGACGACTGACGGCGGCTTTGTGGATTTGATTAAGG
>WT_DNA_821_1
GACAAGGGACCAAACCTCCTCGGAACCACTTTAGAGGAGAAAGCCGCCGTCGATCAATGGCTGGAAGTTGAGTCCCACAACTTCAACGACTTGGTTGTTGCATTTGTCCTTCAAATTGAGGTTCTTCCACGTATGGGTATACCCACCGATTCTTCGGTGGTTCAAGACACCATCAACAAGCTCCAAAACGTGCTGGATGTATACGAGCAGAGGCTGTCCCGGAGCAAGTATCTCGCCGGAGATGAATTCACCATTGCTGATATGTGCCACCTGCCGGGGATTAAGTTTCTGACGACTGACGGCGGCGTTTGGGATTTGATTAAGG
>WT_DNA_822_1
GACAAGGGACCAAACCTCCTCGGAACCACTTTAGAGGAGAAAGCCGCCGTCGATCAATGGCTGGAAGTTGAGTCCCACAACTTCAACGACTTGGTTGTTGCATTTGTCCTTCAAATTGAGGTTCTTCCACGTATGGGTATACCCACCGATTCTTCGGTGGTTCAAGACACCATCAACAAGCTCCAAAACGTGCTGGATGTATACGAGCAGAGGCTGTCCCGGAGCAAGTATCTCGCCGGAGATGAATTCACCATTGCTGATATGTGCCACCTGCCGGGGATTAAGTTTCTGACGACTGACGGCGGCGTTGGTTATTTGATTAAGG
>WT_DNA_823_1
GACAAGGGACCAAACCTCCTCGGAACCACTTTAGAGGAGAAAGCCGCCGTCGATCAATGGCTGGAAGTTGAGTCCCACAACTTCAACGACTTGGTTGTTGCATTTGTCCTTCAAATTGAGGTTCTTCCACGTATGGGTATACCCACCGATTCTTCGGTGGTTCAAGACACCATCAACAAGCTCCAAAACGTGCTGGATGTATACGAGCAGAGGCTGTCCCGGAGCAAGTATCTCGCCGGAGATGAATTCACCATTGCTGATATGTGCCACCTGCCGGGGATTAAGTTTCTGACGACTGACGGCGGCGTTGGTGATTTGATTAAGG
>WT_DNA_824_1
GACAAGGGACCAAACCTCCTCGGAACCACTTTAGAGGAGAAAGCCGCCGTCGATCAATGGCTGGAAGTTGAGTCCCACAACTTCAACGACTTGGTTGTTGCATTTGTCCTTCAAATTGAGGTTCTTCCACGTATGGGTATACCCACCGATTCTTCGGTGGTTCAAGACACCATCAACAAGCTCCAAAACGTGCTGGATGTATACGAGCAGAGGCTGTCCCGGAGCAAGTATCTCGCCGGAGATGAATTCACCATTGCTGATATGTGCCACCTGCCGGGGATTAAGTTTCTGACGACTGACGGCGGCGTTGGGGGATTTGATTAAGG
>WT_DNA_825_1
GACAAGGGACCAAACCTCCTCGGAACCACTTTAGAGGAGAAAGCCGCCGTCGATCAATGGCTGGAAGTTGAGTCCCACAACTTCAACGACTTGGTTGTTGCATTTGTCCTTCAAATTGAGGTTCTTCCACGTATGGGTATACCCACCGATTCTTCGGTGGTTCAAGACACCATCAACAAGCTCCAAAACGTGCTGGATGTATACGAGCAGAGGCTGTCCCGGAGCAAGTATCTCGCCGGAGATGAATTCACCATTGCTGATATGTGCCACCTGCCGGGGATTAAGTTTCTGACGACTGACGGCGGCGTTGGGGCTTTGATTAAGG
>WT_DNA_826_1
GACAAGGGACCAAACCTCCTCGGAACCACTTTAGAGGAGAAAGCCGCCGTCGATCAATGGCTGGAAGTTGAGTCCCACAACTTCAACGACTTGGTTGTTGCATTTGTCCTTCAAATTGAGGTTCTTCCACGTATGGGTATACCCACCGATTCTTCGGTGGTTCAAGACACCATCAACAAGCTCCAAAACGTGCTGGATGTATACGAGCAGAGGCTGTCCCGGAGCAAGTATCTCGCCGGAGATGAATTCACCATTGCTGATATGTGCCACCTGCCGGGGATTAAGTTTCTGACGACTGACGGCGGCGTTGGGGATTTTAAGG
>WT_DNA_827_1
GACAAGGGACCAAACCTCCTCGGAACCACTTTAGAGGAGAAAGCCGCCGTCGATCAATGGCTGGAAGTTGAGTCCCACAACTTCAACGACTTGGTTGTTGCATTTGTCCTTCAAATTGAGGTTCTTCCACGTATGGGTATACCCACCGATTCTTCGGTGGTTCAAGACACCATCAACAAGCTCCAAAACGTGCTGGATGTATACGAGCAGAGGCTGTCCCGGAGCAAGTATCTCGCCGGAGATGAATTCACCATTGCTGATATGTGCCACCTGCCGGGGATTAAGTTTCTGACGACTGACGGCGGCGTTGGGGATTTGTTTAAGG
>WT_DNA_828_1
GACAAGGGACCAAACCTCCTCGGAACCACTTTAGAGGAGAAAGCCGCCGTCGATCAATGGCTGGAAGTTGAGTCCCACAACTTCAACGACTTGGTTGTTGCATTTGTCCTTCAAATTGAGGTTCTTCCACGTATGGGTATACCCACCGATTCTTCGGTGGTTCAAGACACCATCAACAAGCTCCAAAACGTGCTGGATGTATACGAGCAGAGGCTGTCCCGGAGCAAGTATCTCGCCGGAGATGAATTCACCATTGCTGATATGTGCCACCTGCCGGGGATTAAGTTTCTGACGACTGACGGCGGCGTTGGGGATTTGGTTAAGG
>WT_DNA_829_1
GACAAGGGACCAAACCTCCTCGGAACCACTTTAGAGGAGAAAGCCGCCGTCGATCAATGGCTGGAAGTTGAGTCCCACAACTTCAACGACTTGGTTGTTGCATTTGTCCTTCAAATTGAGGTTCTTCCACGTATGGGTATACCCACCGATTCTTCGGTGGTTCAAGACACCATCAACAAGCTCCAAAACGTGCTGGATGTATACGAGCAGAGGCTGTCCCGGAGCAAGTATCTCGCCGGAGATGAATTCACCATTGCTGATATGTGCCACCTGCCGGGGATTAAGTTTCTGACGACTGACGGCGGCGTTGGGGATTTGATTCAGG
>WT_DNA_830_1
GACAAGGGACCAAACCTCCTCGGAACCACTTTAGAGGAGAAAGCCGCCGTCGATCAATGGCTGGAAGTTGAGTCCCACAACTTCAACGACTTGGTTGTTGCATTTGTCCTTCAAATTGAGGTTCTTCCACGTATGGGTATACCCACCGATTCTTCGGTGGTTCAAGACACCATCAACAAGCTCCAAAACGTGCTGGATGTATACGAGCAGAGGCTGTCCCGGAGCAAGTATCTCGCCGGAGATGAATTCACCATTGCTGATATGTGCCACCTGCCGGGGATTAAGTTTCTGACGACTGACGGCGGCGTTGGGGATTTGATTATGG
>WT_DNA_831_1
GACAAGGGACCAAACCTCCTCGGAACCACTTTAGAGGAGAAAGCCGCCGTCGATCAATGGCTGGAAGTTGAGTCCCACAACTTCAACGACTTGGTTGTTGCATTTGTCCTTCAAATTGAGGTTCTTCCACGTATGGGTATACCCACCGATTCTTCGGTGGTTCAAGACACCATCAACAAGCTCCAAAACGTGCTGGATGTATACGAGCAGAGGCTGTCCCGGAGCAAGTATCTCGCCGGAGATGAATTCACCATTGCTGATATGTGCCACCTGCCGGGGATTAAGTTTCTGACGACTGACGGCGGCGTTGGGGATTTGATTAG
>WT_DNA_832_1
GACAAGGGACCAAACCTCCTCGGAACCACTTTAGAGGAGAAAGCCGCCGTCGATCAATGGCTGGAAGTTGAGTCCCACAACTTCAACGACTTGGTTGTTGCATTTGTCCTTCAAATTGAGGTTCTTCCACGTATGGGTATACCCACCGATTCTTCGGTGGTTCAAGACACCATCAACAAGCTCCAAAACGTGCTGGATGTATACGAGCAGAGGCTGTCCCGGAGCAAGTATCTCGCCGGAGATGAATTCACCATTGCTGATATGTGCCACCTGCCGGGGATTAAGTTTCTGACGACTGACGGCGGCGTTGGGGATTTGATTAATG
>WT_DNA_833_1
GACAAGGGACCAAACCTCCTCGGAACCACTTTAGAGGAGAAAGCCGCCGTCGATCAATGGCTGGAAGTTGAGTCCCACAACTTCAACGACTTGGTTGTTGCATTTGTCCTTCAAATTGAGGTTCTTCCACGTATGGGTATACCCACCGATTCTTCGGTGGTTCAAGACACCATCAACAAGCTCCAAAACGTGCTGGATGTATACGAGCAGAGGCTGTCCCGGAGCAAGTATCTCGCCGGAGATGAATTCACCATTGCTGATATGTGCCACCTGCCGGGGATTAAGTTTCTGACGACTGACGGCGGCGTTGGGGATTTGATTAAGGA
>WT_DNA_834_1
GACAAGGGACCAAACCTCCTCGGAACCACTTTAGAGGAGAAAGCCGCCGTCGATCAATGGCTGGAAGTTGAGTCCCACAACTTCAACGACTTGGTTGTTGCATTTGTCCTTCAAATTGAGGTTCTTCCACGTATGGGTATACCCACCGATTCTTCGGTGGTTCAAGACACCATCAACAAGCTCCAAAACGTGCTGGATGTATACGAGCAGAGGCTGTCCCGGAGCAAGTATCTCGCCGGAGATGAATTCACCATTGCTGATATGTGCCACCTGCCGGGGATTAAGTTTCTGACGACTGACGGCGGCGTTGGGGATTTGATTAAAGG
>WT_DNA_835_1
GACAAGGGACCAAACCTCCTCGGAACCACTTTAGAGGAGAAAGCCGCCGTCGATCAATGGCTGGAAGTTGAGTCCCACAACTTCAACGACTTGGTTGTTGCATTTGTCCTTCAAATTGAGGTTCTTCCACGTATGGGTATACCCACCGATTCTTCGGTGGTTCAAGACACCATCAACAAGCTCCAAAACGTGCTGGATGTATACGAGCAGAGGCTGTCCCGGAGCAAGTATCTCGCCGGAGATGAATTCACCATTGCTGATATGTGCCACCTGCCGGGGATTAAGTTTCTGACGACTGACGGCGGCGTTGGGGATTTGATTA
>WT_DNA_836_1
GACAAGGGACCAAACCTCCTCGGAACCACTTTAGAGGAGAAAGCCGCCGTCGATCAATGGCTGGAAGTTGAGTCCCACAACTTCAACGACTTGGTTGTTGCATTTGTCCTTCAAATTGAGGTTCTTCCACGTATGGGTATACCCACCGATTCTTCGGTGGTTCAAGACACCATCAACAAGCTCCAAAACGTGCTGGATGTATACGAGCAGAGGCTGTCCCGGAGCAAGTATCTCGCCGGAGATGAATTCACCATTGCTGATATGTGCCACCTGCCGGGGATTAAGTTTCTGACGACTGACGGCGGCGTTGGGGATTTGATG
>WT_DNA_837_1
GACAAGGGACCAAACCTCCTCGGAACCACTTTAGAGGAGAAAGCCGCCGTCGATCAATGGCTGGAAGTTGAGTCCCACAACTTCAACGACTTGGTTGTTGCATTTGTCCTTCAAATTGAGGTTCTTCCACGTATGGGTATACCCACCGATTCTTCGGTGGTTCAAGACACCATCAACAAGCTCCAAAACGTGCTGGATGTATACGAGCAGAGGCTGTCCCGGAGCAAGTATCTCGCCGGAGATGAATTCACCATTGCTGATATGTGCCACCTGCCGGGGATTAAGTTTCTGACGACTGACGGCGGCGTTGGGGATTTGATAGG
>WT_DNA_838_1
GACAAGGGACCAAACCTCCTCGGAACCACTTTAGAGGAGAAAGCCGCCGTCGATCAATGGCTGGAAGTTGAGTCCCACAACTTCAACGACTTGGTTGTTGCATTTGTCCTTCAAATTGAGGTTCTTCCACGTATGGGTATACCCACCGATTCTTCGGTGGTTCAAGACACCATCAACAAGCTCCAAAACGTGCTGGATGTATACGAGCAGAGGCTGTCCCGGAGCAAGTATCTCGCCGGAGATGAATTCACCATTGCTGATATGTGCCACCTGCCGGGGATTAAGTTTCTGACGACTGACGGCGGCGTTGGGGATTTGATAAAGG
>WT_DNA_839_1
GACAAGGGACCAAACCTCCTCGGAACCACTTTAGAGGAGAAAGCCGCCGTCGATCAATGGCTGGAAGTTGAGTCCCACAACTTCAACGACTTGGTTGTTGCATTTGTCCTTCAAATTGAGGTTCTTCCACGTATGGGTATACCCACCGATTCTTCGGTGGTTCAAGACACCATCAACAAGCTCCAAAACGTGCTGGATGTATACGAGCAGAGGCTGTCCCGGAGCAAGTATCTCGCCGGAGATGAATTCACCATTGCTGATATGTGCCACCTGCCGGGGATTAAGTTTCTGACGACTGACGGCGGCGTTGGGGATTTGAGTAAGG
>WT_DNA_840_1
GACAAGGGACCAAACCTCCTCGGAACCACTTTAGAGGAGAAAGCCGCCGTCGATCAATGGCTGGAAGTTGAGTCCCACAACTTCAACGACTTGGTTGTTGCATTTGTCCTTCAAATTGAGGTTCTTCCACGTATGGGTATACCCACCGATTCTTCGGTGGTTCAAGACACCATCAACAAGCTCCAAAACGTGCTGGATGTATACGAGCAGAGGCTGTCCCGGAGCAAGTATCTCGCCGGAGATGAATTCACCATTGCTGATATGTGCCACCTGCCGGGGATTAAGTTTCTGACGACTGACGGCGGCGTTGGGGATTTGAATTAAGG
>WT_DNA_841_1
GACAAGGGACCAAACCTCCTCGGAACCACTTTAGAGGAGAAAGCCGCCGTCGATCAATGGCTGGAAGTTGAGTCCCACAACTTCAACGACTTGGTTGTTGCATTTGTCCTTCAAATTGAGGTTCTTCCACGTATGGGTATACCCACCGATTCTTCGGTGGTTCAAGACACCATCAACAAGCTCCAAAACGTGCTGGATGTATACGAGCAGAGGCTGTCCCGGAGCAAGTATCTCGCCGGAGATGAATTCACCATTGCTGATATGTGCCACCTGCCGGGGATTAAGTTTCTGACGACTGACGGCGGCGTTGGGGATTTGAATAAGG
>WT_DNA_842_1
GACAAGGGACCAAACCTCCTCGGAACCACTTTAGAGGAGAAAGCCGCCGTCGATCAATGGCTGGAAGTTGAGTCCCACAACTTCAACGACTTGGTTGTTGCATTTGTCCTTCAAATTGAGGTTCTTCCACGTATGGGTATACCCACCGATTCTTCGGTGGTTCAAGACACCATCAACAAGCTCCAAAACGTGCTGGATGTATACGAGCAGAGGCTGTCCCGGAGCAAGTATCTCGCCGGAGATGAATTCACCATTGCTGATATGTGCCACCTGCCGGGGATTAAGTTTCTGACGACTGACGGCGGCGTTGGGGATTGGATTAAGG
>WT_DNA_843_1
GACAAGGGACCAAACCTCCTCGGAACCACTTTAGAGGAGAAAGCCGCCGTCGATCAATGGCTGGAAGTTGAGTCCCACAACTTCAACGACTTGGTTGTTGCATTTGTCCTTCAAATTGAGGTTCTTCCACGTATGGGTATACCCACCGATTCTTCGGTGGTTCAAGACACCATCAACAAGCTCCAAAACGTGCTGGATGTATACGAGCAGAGGCTGTCCCGGAGCAAGTATCTCGCCGGAGATGAATTCACCATTGCTGATATGTGCCACCTGCCGGGGATTAAGTTTCTGACGACTGACGGCGGCGTTGGGGATTAGATTAAGG
>WT_DNA_844_1
GACAAGGGACCAAACCTCCTCGGAACCACTTTAGAGGAGAAAGCCGCCGTCGATCAATGGCTGGAAGTTGAGTCCCACAACTTCAACGACTTGGTTGTTGCATTTGTCCTTCAAATTGAGGTTCTTCCACGTATGGGTATACCCACCGATTCTTCGGTGGTTCAAGACACCATCAACAAGCTCCAAAACGTGCTGGATGTATACGAGCAGAGGCTGTCCCGGAGCAAGTATCTCGCCGGAGATGAATTCACCATTGCTGATATGTGCCACCTGCCGGGGATTAAGTTTCTGACGACTGACGGCGGCGTTGGGGATATGATTAAGG
>WT_DNA_845_1
GACAAGGGACCAAACCTCCTCGGAACCACTTTAGAGGAGAAAGCCGCCGTCGATCAATGGCTGGAAGTTGAGTCCCACAACTTCAACGACTTGGTTGTTGCATTTGTCCTTCAAATTGAGGTTCTTCCACGTATGGGTATACCCACCGATTCTTCGGTGGTTCAAGACACCATCAACAAGCTCCAAAACGTGCTGGATGTATACGAGCAGAGGCTGTCCCGGAGCAAGTATCTCGCCGGAGATGAATTCACCATTGCTGATATGTGCCACCTGCCGGGGATTAAGTTTCTGACGACTGACGGCGGCGTTGGGGACTTGATTAAGG
>WT_DNA_846_1
GACAAGGGACCAAACCTCCTCGGAACCACTTTAGAGGAGAAAGCCGCCGTCGATCAATGGCTGGAAGTTGAGTCCCACAACTTCAACGACTTGGTTGTTGCATTTGTCCTTCAAATTGAGGTTCTTCCACGTATGGGTATACCCACCGATTCTTCGGTGGTTCAAGACACCATCAACAAGCTCCAAAACGTGCTGGATGTATACGAGCAGAGGCTGTCCCGGAGCAAGTATCTCGCCGGAGATGAATTCACCATTGCTGATATGTGCCACCTGCCGGGGATTAAGTTTCTGACGACTGACGGCGGCGTTGAGGATTTGATTAAGG
>WT_DNA_847_1
GACAAGGGACCAAACCTCCTCGGAACCACTTTAGAGGAGAAAGCCGCCGTCGATCAATGGCTGGAAGTTGAGTCCCACAACTTCAACGACTTGGTTGTTGCATTTGTCCTTCAAATTGAGGTTCTTCCACGTATGGGTATACCCACCGATTCTTCGGTGGTTCAAGACACCATCAACAAGCTCCAAAACGTGCTGGATGTATACGAGCAGAGGCTGTCCCGGAGCAAGTATCTCGCCGGAGATGAATTCACCATTGCTGATATGTGCCACCTGCCGGGGATTAAGTTTCTGACGACTGACGGCGGCGTCGGGGATTTGATTAAGG
>WT_DNA_848_1
GACAAGGGACCAAACCTCCTCGGAACCACTTTAGAGGAGAAAGCCGCCGTCGATCAATGGCTGGAAGTTGAGTCCCACAACTTCAACGACTTGGTTGTTGCATTTGTCCTTCAAATTGAGGTTCTTCCACGTATGGGTATACCCACCGATTCTTCGGTGGTTCAAGACACCATCAACAAGCTCCAAAACGTGCTGGATGTATACGAGCAGAGGCTGTCCCGGAGCAAGTATCTCGCCGGAGATGAATTCACCATTGCTGATATGTGCCACCTGCCGGGGATTAAGTTTCTGACGACTGACGGCGGCGCTGGGGATTTGATTAAGG
>WT_DNA_849_1
GACAAGGGACCAAACCTCCTCGGAACCACTTTAGAGGAGAAAGCCGCCGTCGATCAATGGCTGGAAGTTGAGTCCCACAACTTCAACGACTTGGTTGTTGCATTTGTCCTTCAAATTGAGGTTCTTCCACGTATGGGTATACCCACCGATTCTTCGGTGGTTCAAGACACCATCAACAAGCTCCAAAACGTGCTGGATGTATACGAGCAGAGGCTGTCCCGGAGCAAGTATCTCGCCGGAGATGAATTCACCATTGCTGATATGTGCCACCTGCCGGGGATTAAGTTTCTGACGACTGACGGCGGAGTTGGGGATTTGATTAAGG
>WT_DNA_850_1
GACAAGGGACCAAACCTCCTCGGAACCACTTTAGAGGAGAAAGCCGCCGTCGATCAATGGCTGGAAGTTGAGTCCCACAACTTCAACGACTTGGTTGTTGCATTTGTCCTTCAAATTGAGGTTCTTCCACGTATGGGTATACCCACCGATTCTTCGGTGGTTCAAGACACCATCAACAAGCTCCAAAACGTGCTGGATGTATACGAGCAGAGGCTGTCCCGGAGCAAGTATCTCGCCGGAGATGAATTCACCATTGCTGATATGTGCCACCTGCCGGGGATTAAGTTTCTGACGACTGACGGCGACGTTGGGGATTTGATTAAGG
>WT_DNA_851_1
GACAAGGGACCAAACCTCCTCGGAACCACTTTAGAGGAGAAAGCCGCCGTCGATCAATGGCTGGAAGTTGAGTCCCACAACTTCAACGACTTGGTTGTTGCATTTGTCCTTCAAATTGAGGTTCTTCCACGTATGGGTATACCCACCGATTCTTCGGTGGTTCAAGACACCATCAACAAGCTCCAAAACGTGCTGGATGTATACGAGCAGAGGCTGTCCCGGAGCAAGTATCTCGCCGGAGATGAATTCACCATTGCTGATATGTGCCACCTGCCGGGGATTAAGTTTCTGACGACAGACGGCGGCGTTGGGGATTTGATTAAGG
>WT_DNA_852_1
GACAAGGGACCAAACCTCCTCGGAACCACTTTAGAGGAGAAAGCCGCCGTCGATCAATGGCTGGAAGTTGAGTCCCACAACTTCAACGACTTGGTTGTTGCATTTGTCCTTCAAATTGAGGTTCTTCCACGTATGGGTATACCCACCGATTCTTCGGTGGTTCAAGACACCATCAACAAGCTCCAAAACGTGCTGGATGTATACGAGCAGAGGCTGTCCCGGAGCAAGTATCTCGCCGGAGATGAATTCACCATTGCTGATATGTGCCACCTGCCGGGGATTAAGTTTCTGACGAATGACGGCGGCGTTGGGGATTTGATTAAGG
>WT_DNA_853_1
GACAAGGGACCAAACCTCCTCGGAACCACTTTAGAGGAGAAAGCCGCCGTCGATCAATGGCTGGAAGTTGAGTCCCACAACTTCAACGACTTGGTTGTTGCATTTGTCCTTCAAATTGAGGTTCTTCCACGTATGGGTATACCCACCGATTCTTCGGTGGTTCAAGACACCATCAACAAGCTCCAAAACGTGCTGGATGTATACGAGCAGAGGCTGTCCCGGAGCAAGTATCTCGCCGGAGATGAATTCACCATTGCTGATATGTGCCACCTGCCGGGGATTAAGTTTCTACGACTGACGGCGGCGTTGGGGATTTGATTAAGG
>WT_DNA_854_1
GACAAGGGACCAAACCTCCTCGGAACCACTTTAGAGGAGAAAGCCGCCGTCGATCAATGGCTGGAAGTTGAGTCCCACAACTTCAACGACTTGGTTGTTGCATTTGTCCTTCAAATTGAGGTTCTTCCACGTATGGGTATACCCACCGATTCTTCGGTGGTTCAAGACACCATCAACAAGCTCCAAAACGTGCTGGATGTATACGAGCAGAGGCTGTCCCGGAGCAAGTATCTCGCCGGAGATGAATTCACCATTGCTGATATGTGCCACCTGCCGGGGATTAAGTTTCGGACGACTGACGGCGGCGTTGGGGATTTGATTAAGG
>WT_DNA_855_1
GACAAGGGACCAAACCTCCTCGGAACCACTTTAGAGGAGAAAGCCGCCGTCGATCAATGGCTGGAAGTTGAGTCCCACAACTTCAACGACTTGGTTGTTGCATTTGTCCTTCAAATTGAGGTTCTTCCACGTATGGGTATACCCACCGATTCTTCGGTGGTTCAAGACACCATCAACAAGCTCCAAAACGTGCTGGATGTATACGAGCAGAGGCTGTCCCGGAGCAAGTATCTCGCCGGAGATGAATTCACCATTGCTGATATGTGCCACCTGCCGGGGATTAAGTTACTGACGACTGACGGCGGCGTTGGGGATTTGATTAAGG
>WT_DNA_856_1
GACAAGGGACCAAACCTCCTCGGAACCACTTTAGAGGAGAAAGCCGCCGTCGATCAATGGCTGGAAGTTGAGTCCCACAACTTCAACGACTTGGTTGTTGCATTTGTCCTTCAAATTGAGGTTCTTCCACGTATGGGTATACCCACCGATTCTTCGGTGGTTCAAGACACCATCAACAAGCTCCAAAACGTGCTGGATGTATACGAGCAGAGGCTGTCCCGGAGCAAGTATCTCGCCGGAGATGAATTCACCATTGCTGATATGTGCCACCTGCCGGGGATAAAGTTTCTGACGACTGACGGCGGCGTTGGGGATTTGATTAAGG
>WT_DNA_857_1
GACAAGGGACCAAACCTCCTCGGAACCACTTTAGAGGAGAAAGCCGCCGTCGATCAATGGCTGGAAGTTGAGTCCCACAACTTCAACGACTTGGTTGTTGCATTTGTCCTTCAAATTGAGGTTCTTCCACGTATGGGTATACCCACCGATTCTTCGGTGGTTCAAGACACCATCAACAAGCTCCAAAACGTGCTGGATGTATACGAGCAGAGGCTGTCCCGGAGCAAGTATCTCGCCGGAGATGAATTCACCATTGCTGATATGTGCCACCTGCCGGGGACTAAGTTTCTGACGACTGACGGCGGCGTTGGGGATTTGATTAAGG
>WT_DNA_858_1
GACAAGGGACCAAACCTCCTCGGAACCACTTTAGAGGAGAAAGCCGCCGTCGATCAATGGCTGGAAGTTGAGTCCCACAACTTCAACGACTTGGTTGTTGCATTTGTCCTTCAAATTGAGGTTCTTCCACGTATGGGTATACCCACCGATTCTTCGGTGGTTCAAGACACCATCAACAAGCTCCAAAACGTGCTGGATGTATACGAGCAGAGGCTGTCCCGGAGCAAGTATCTCGCCGGAGATGAATTCACCATTGCTGATATGTGCCACCTGCCGGGGAATAAGTTTCTGACGACTGACGGCGGCGTTGGGGATTTGATTAAGG
>WT_DNA_859_1
GACAAGGGACCAAACCTCCTCGGAACCACTTTAGAGGAGAAAGCCGCCGTCGATCAATGGCTGGAAGTTGAGTCCCACAACTTCAACGACTTGGTTGTTGCATTTGTCCTTCAAATTGAGGTTCTTCCACGTATGGGTATACCCACCGATTCTTCGGTGGTTCAAGACACCATCAACAAGCTCCAAAACGTGCTGGATGTATACGAGCAGAGGCTGTCCCGGAGCAAGTATCTCGCCGGAGATGAATTCACCATTGCTGATATGTGCCACCTGCCGGGATTAAGTTTCTGACGACTGACGGCGGCGTTGGGGATTTGATTAAGG
>WT_DNA_860_1
GACAAGGGACCAAACCTCCTCGGAACCACTTTAGAGGAGAAAGCCGCCGTCGATCAATGGCTGGAAGTTGAGTCCCACAACTTCAACGACTTGGTTGTTGCATTTGTCCTTCAAATTGAGGTTCTTCCACGTATGGGTATACCCACCGATTCTTCGGTGGTTCAAGACACCATCAACAAGCTCCAAAACGTGCTGGATGTATACGAGCAGAGGCTGTCCCGGAGCAAGTATCTCGCCGGAGATGAATTCACCATTGCTGATATGTGCCACCTGCCGGAGATTAAGTTTCTGACGACTGCCGGCGGCGTTGGGGATTTGATTAAGG
>WT_DNA_861_1
GACAAGGGACCAAACCTCCTCGGAACCACTTTAGAGGAGAAAGCCGCCGTCGATCAATGGCTGGAAGTTGAGTCCCACAACTTCAACGACTTGGTTGTTGCATTTGTCCTTCAAATTGAGGTTCTTCCACGTATGGGTATACCCACCGATTCTTCGGTGGTTCAAGACACCATCAACAAGCTCCAAAACGTGCTGGATGTATACGAGCAGAGGCTGTCCCGGAGCAAGTATCTCGCCGGAGATGAATTCACCATTGCTGATATGTGCCACCTGCCGGAGATTAAGTTTCTGACGACTGACGGCGGCGTTGGGGATTTGATTAAGG
>WT_DNA_862_1
GACAAGGGACCAAACCTCCTCGGAACCACTTTAGAGGAGAAAGCCGCCGTCGATCAATGGCTGGAAGTTGAGTCCCACAACTTCAACGACTTGGTTGTTGCATTTGTCCTTCAAATTGAGGTTCTTCCACGTATGGGTATACCCACCGATTCTTCGGTGGTTCAAGACACCATCAACAAGCTCCAAAACGTGCTGGATGTATACGAGCAGAGGCTGTCCCGGAGCAAGTATCTCGCCGGAGATGAATTCACCATTGCTGATATGTGCAACCTGCCGGGGATTAAGTTTCTGACGACTGACGGCGGCGTTGGGGATTTGATTAAGG
>WT_DNA_863_1
GACAAGGGACCAAACCTCCTCGGAACCACTTTAGAGGAGAAAGCCGCCGTCGATCAATGGCTGGAAGTTGAGTCCCACAACTTCAACGACTTGGTTGTTGCATTTGTCCTTCAAATTGAGGTTCTTCCACGTATGGGTATACCCACCGATTCTTCGGTGGTTCAAGACACCATCAACAAGCTCCAAAACGTGCTGGATGTATACGAGCAGAGGCTGTCCCGGAGCAAGTATCTCGCCGGAGATGAATTCACCATTGCTGATATGTACCACCTGCCGGGAATTAAGTTTCTGACGACTGACGGCGGCGTTGGGGATTTGATTCAGG
>WT_DNA_864_1
GACAAGGGACCAAACCTCCTCGGAACCACTTTAGAGGAGAAAGCCGCCGTCGATCAATGGCTGGAAGTTGAGTCCCACAACTTCAACGACTTGGTTGTTGCATTTGTCCTTCAAATTGAGGTTCTTCCACGTATGGGTATACCCACCGATTCTTCGGTGGTTCAAGACACCATCAACAAGCTCCAAAACGTGCTGGATGTATACGAGCAGAGGCTGTCCCGGAGCAAGTATCTCGCCGGAGATGAATTCACCATTGCTGATATGCGCCACCTGCCGGGGATTAAGTTTCTGACGACTGACGGCGGCGTTGGGGATTTGATTAAGG
>WT_DNA_865_1
GACAAGGGACCAAACCTCCTCGGAACCACTTTAGAGGAGAAAGCCGCCGTCGATCAATGGCTGGAAGTTGAGTCCCACAACTTCAACGACTTGGTTGTTGCATTTGTCCTTCAAATTGAGGTTCTTCCACGTATGGGTATACCCACCGATTCTTCGGTGGTTCAAGACACCATCAACAAGCTCCAAAACGTGCTGGATGTATACGAGCAGAGGCTGTCCCGGAGCAAGTATCTCGCCGGAGATGAATTCACCATTGCTGATATATGCCACCTGCCGGGGATTAAGTTTCTGACGACTGACGGCGGCGTTGGGGATTTGATTAAGG
>WT_DNA_866_1
GACAAGGGACCAAACCTCCTCGGAACCACTTTAGAGGAGAAAGCCGCCGTCGATCAATGGCTGGAAGTTGAGTCCCACAACTTCAACGACTTGGTTGTTGCATTTGTCCTTCAAATTGAGGTTCTTCCACGTATGGGTATACCCACCGATTCTTCGGTGGTTCAAGACACCATCAACAAGCTCCAAAACGTGCTGGATGTATACGAGCAGAGGCTGTCCCGGAGCAAGTATCTCGCCGGAGATGAATTCACCATTGCGGATATGTGCCACCTGCCGGGGATTAAGTTTCTGACGACTGACGGCGGCGTTGGGGATTTGATTAAGG
>WT_DNA_867_1
GACAAGGGACCAAACCTCCTCGGAACCACTTTAGAGGAGAAAGCCGCCGTCGATCAATGGCTGGAAGTTGAGTCCCACAACTTCAACGACTTGGTTGTTGCATTTGTCCTTCAAATTGAGGTTCTTCCACGTATGGGTATACCCACCGATTCTTCGGTGGTTCAAGACACCATCAACAAGCTCCAAAACGTGCTGGATGTATACGAGCAGAGGCTGTCCCGGAGCAAGTATCTCGCCGGAGATGAATTCACCATTGCCGATATGTGCCACCTGCCGGGGATTAAGTTTCTGACGACTGACGGCGGCGTTGGGGATTTGATTAAGG
>WT_DNA_868_1
GACAAGGGACCAAACCTCCTCGGAACCACTTTAGAGGAGAAAGCCGCCGTCGATCAATGGCTGGAAGTTGAGTCCCACAACTTCAACGACTTGGTTGTTGCATTTGTCCTTCAAATTGAGGTTCTTCCACGTATGGGTATACCCACCGATTCTTCGGTGGTTCAAGACACCATCAACAAGCTCCAAAACGTGCTGGATGTATACGAGCAGAGGCTGTCCCGGAGCAAGTATCTCGCCGGAGATGAATTCACCATCGCTGATATGTGCCACCTGCCGGGGATTAAGTTTCTGACGACTGACGGCGGCGTTGGGGATTTGATTAAGG
>WT_DNA_869_1
GACAAGGGACCAAACCTCCTCGGAACCACTTTAGAGGAGAAAGCCGCCGTCGATCAATGGCTGGAAGTTGAGTCCCACAACTTCAACGACTTGGTTGTTGCATTTGTCCTTCAAATTGAGGTTCTTCCACGTATGGGTATACCCACCGATTCTTCGGTGGTTCAAGACACCATCAACAAGCTCCAAAACGTGCTGGATGTATACGAGCAGAGGCTGTCCCGGAGCAAGTATCTCGCCGGAGATGAATTCACCATAGCTGATATGTGCCACCTGCCGGGGATTAAGTTTCTGACGACTGACGGCGGCGTTGGGGATTTGATTAAGG
>WT_DNA_870_1
GACAAGGGACCAAACCTCCTCGGAACCACTTTAGAGGAGAAAGCCGCCGTCGATCAATGGCTGGAAGTTGAGTCCCACAACTTCAACGACTTGGTTGTTGCATTTGTCCTTCAAATTGAGGTTCTTCCACGTATGGGTATACCCACCGATTCTTCGGTGGTTCAAGACACCATCAACAAGCTCCAAAACGTGCTGGATGTATACGAGCAGAGGCTGTCCCGGAGCAAGTATCTCGCCGGAGATGAATTCACCACTGCTGATATGTGCCACCTGCCGGGGATTAAGTTTCTGACGACTGACGGCGGCGTTGGGGATTTGATTAAGG
>WT_DNA_871_1
GACAAGGGACCAAACCTCCTCGGAACCACTTTAGAGGAGAAAGCCGCCGTCGATCAATGGCTGGAAGTTGAGTCCCACAACTTCAACGACTTGGTTGTTGCATTTGTCCTTCAAATTGAGGTTCTTCCACGTATGGGTATACCCACCGATTCTTCGGTGGTTCAAGACACCATCAACAAGCTCCAAAACGTGCTGGATGTATACGAGCAGAGGCTGTCCCGGAGCAAGTATCTCGCCGGAGATGAATTCACATTGCTGATATGTGCCACCTGCCGGGGATTAAGTTTCTGACGACTGACGGCGGCGTTGGGGATTTGATTAAGG
>WT_DNA_872_1
GACAAGGGACCAAACCTCCTCGGAACCACTTTAGAGGAGAAAGCCGCCGTCGATCAATGGCTGGAAGTTGAGTCCCACAACTTCAACGACTTGGTTGTTGCATTTGTCCTTCAAATTGAGGTTCTTCCACGTATGGGTATACCCACCGATTCTTCGGTGGTTCAAGACACCATCAACAAGCTCCAAAACGTGCTGGATGTATACGAGCAGAGGCTGTCCCGGAGCAAGTATCTCGCCCGAGATGAATTCACCATTGCTGATATGTGCCACCTGCCGGGGATTAAGTTTCTGACGACTGACGGCGGCGTTGGGGATTTGATTAAGG
>WT_DNA_873_1
GACAAGGGACCAAACCTCCTCGGAACCACTTTAGAGGAGAAAGCCGCCGTCGATCAATGGCTGGAAGTTGAGTCCCACAACTTCAACGACTTGGTTGTTGCATTTGTCCTTCAAATTGAGGTTCTTCCACGTATGGGTATACCCACCGATTCTTCGGTGGTTCAAGACACCATCAACAAGCTCCAAAACGTGCTGGATGTATACGAGCAGAGGCTGTCCCGGAGCAAGTATCTCCCCGGAGATGAATTCACCATTGCTGATATGTGCCACCTGCCGGGGATTAAGTTTCTGACGACTGACGGCGGCGTTGGGGATTTGATTAAGG
>WT_DNA_874_1
GACAAGGGACCAAACCTCCTCGGAACCACTTTAGAGGAGAAAGCCGCCGTCGATCAATGGCTGGAAGTTGAGTCCCACAACTTCAACGACTTGGTTGTTGCATTTGTCCTTCAAATTGAGGTTCTTCCACGTATGGGTATACCCACCGATTCTTCGGTGGTTCAAGACACCATCAACAAGCTCCAAAACGTGCTGGATGTATACGAGCAGAGGCTGTCCCGGAGCAAGTATCTCACCGGAGATGAATTCACCATTGCTGATATGTGCCACCTGCCGGGGATTAAGTTTCTGACGACTGACGGCGGCGTTGGGGATTGATTAAGG
>WT_DNA_875_1
GACAAGGGACCAAACCTCCTCGGAACCACTTTAGAGGAGAAAGCCGCCGTCGATCAATGGCTGGAAGTTGAGTCCCACAACTTCAACGACTTGGTTGTTGCATTTGTCCTTCAAATTGAGGTTCTTCCACGTATGGGTATACCCACCGATTCTTCGGTGGTTCAAGACACCATCAACAAGCTCCAAAACGTGCTGGATGTATACGAGCAGAGGCTGTCCCGGAGCAAGTATCTCACCGGAGATGAATTCACCATTGCTGATATGTGCCACCTGCCGGGGATTAAGTTTCTGACGACTGACGGCGGCGTTGGGGAATTTGATTAAGG
>WT_DNA_876_1
GACAAGGGACCAAACCTCCTCGGAACCACTTTAGAGGAGAAAGCCGCCGTCGATCAATGGCTGGAAGTTGAGTCCCACAACTTCAACGACTTGGTTGTTGCATTTGTCCTTCAAATTGAGGTTCTTCCACGTATGGGTATACCCACCGATTCTTCGGTGGTTCAAGACACCATCAACAAGCTCCAAAACGTGCTGGATGTATACGAGCAGAGGCTGTCCCGGAGCAAGTATCTCACCGGAGATGAATTCACCATTGCTGATATGTGCCACCTGCCGGGGATTAAGATTCTGACGACTGACGGCGGCGTTGGGGATTTGATTAAGG
>WT_DNA_877_1
GACAAGGGACCAAACCTCCTCGGAACCACTTTAGAGGAGAAAGCCGCCGTCGATCAATGGCTGGAAGTTGAGTCCCACAACTTCAACGACTTGGTTGTTGCATTTGTCCTTCAAATTGAGGTTCTTCCACGTATGGGTATACCCACCGATTCTTCGGTGGTTCAAGACACCATCAACAAGCTCCAAAACGTGCTGGATGTATACGAGCAGAGGCTGTCCCGGAGCAAGTATCGCGCCGGAGATGAATTCACCATTGCTGATATGTGCCACCTGCCGGGGATTAAGTTTCTGACGACTGACGGCGGCGTTGGGGATTTGATTAAGG
>WT_DNA_878_1
GACAAGGGACCAAACCTCCTCGGAACCACTTTAGAGGAGAAAGCCGCCGTCGATCAATGGCTGGAAGTTGAGTCCCACAACTTCAACGACTTGGTTGTTGCATTTGTCCTTCAAATTGAGGTTCTTCCACGTATGGGTATACCCACCGATTCTTCGGTGGTTCAAGACACCATCAACAAGCTCCAAAACGTGCTGGATGTATACGAGCAGAGGCTGTCCCGGAGCAAGTATCACGCCGGAGATGAATTCACCATTGCTGATATGTGCCACCTGCCGGGGATTAAGTTTCTGACGACTGACGGCGGCGTTGGGGATTTGATTAAGG
>WT_DNA_879_1
GACAAGGGACCAAACCTCCTCGGAACCACTTTAGAGGAGAAAGCCGCCGTCGATCAATGGCTGGAAGTTGAGTCCCACAACTTCAACGACTTGGTTGTTGCATTTGTCCTTCAAATTGAGGTTCTTCCACGTATGGGTATACCCACCGATTCTTCGGTGGTTCAAGACACCATCAACAAGCTCCAAAACGTGCTGGATGTATACGAGCAGAGGCTGTCCCGGAGCAAGTACCTCGCCGGAGATGAATTCACCATTGCTGATATGTGCCACCTGCCGGGGATTAAGTTTCTGACGACTGACGGCGGCGTTGGGGATTTGATTAAGG
>WT_DNA_880_1
GACAAGGGACCAAACCTCCTCGGAACCACTTTAGAGGAGAAAGCCGCCGTCGATCAATGGCTGGAAGTTGAGTCCCACAACTTCAACGACTTGGTTGTTGCATTTGTCCTTCAAATTGAGGTTCTTCCACGTATGGGTATACCCACCGATTCTTCGGTGGTTCAAGACACCATCAACAAGCTCCAAAACGTGCTGGATGTATACGAGCAGAGGCTGTCCCGGAGCAAGTAACTCGCCGGAGATGAATTCACCATTGCTGATATGTGCCACCTGCCGGGGATTAAGTTTCTGACGACTGACGGCGGCGTTGGGGATTTGATTAAGG
>WT_DNA_881_1
GACAAGGGACCAAACCTCCTCGGAACCACTTTAGAGGAGAAAGCCGCCGTCGATCAATGGCTGGAAGTTGAGTCCCACAACTTCAACGACTTGGTTGTTGCATTTGTCCTTCAAATTGAGGTTCTTCCACGTATGGGTATACCCACCGATTCTTCGGTGGTTCAAGACACCATCAACAAGCTCCAAAACGTGCTGGATGTATACGAGCAGAGGCTGTCCCGGACCAAGTATCTCGCCGGAGATGAATTCACCATTGCTGATATGTGCCACCTGCCGGGGATTAAGTTTCTGACGACTGACGGCGGCGTTGGGGATTTGATTAAGG
>WT_DNA_882_1
GACAAGGGACCAAACCTCCTCGGAACCACTTTAGAGGAGAAAGCCGCCGTCGATCAATGGCTGGAAGTTGAGTCCCACAACTTCAACGACTTGGTTGTTGCATTTGTCCTTCAAATTGAGGTTCTTCCACGTATGGGTATACCCACCGATTCTTCGGTGGTTCAAGACACCATCAACAAGCTCCAAAACGTGCTGGATGTATACGAGCAGAGGCTGTCCCGGAACAAGTATCTCGCCGGAGATGAATTCACCATTGCTGATATGTGCCACCTGCCGGGGATTAAGTTTCTGACGACTGACGGCGGCGTTGGGGATTTGATTAAGG
>WT_DNA_883_1
GACAAGGGACCAAACCTCCTCGGAACCACTTTAGAGGAGAAAGCCGCCGTCGATCAATGGCTGGAAGTTGAGTCCCACAACTTCAACGACTTGGTTGTTGCATTTGTCCTTCAAATTGAGGTTCTTCCACGTATGGGTATACCCACCGATTCTTCGGTGGTTCAAGACACCATCAACAAGCTCCAAAACGTGCTGGATGTATACGAGCAGAGGCTGTCCAGGAGCAAGTATCTCGCCGGAGATGAATTCACCATTGCTGATATGTGCCACCTGCCGGGGATTAAGTTTCTGACGACTGACGGCGGCGTTGGGGATTTGATTAAGG
>WT_DNA_884_1
GACAAGGGACCAAACCTCCTCGGAACCACTTTAGAGGAGAAAGCCGCCGTCGATCAATGGCTGGAAGTTGAGTCCCACAACTTCAACGACTTGGTTGTTGCATTTGTCCTTCAAATTGAGGTTCTTCCACGTATGGGTATACCCACCGATTCTTCGGTGGTTCAAGACACCATCAACAAGCTCCAAAACGTGCTGGATGTATACGAGCAGAGGCTGCCCCGGAGCAAGTATCTCGCCGGAGATGAATTCACCATTGCTGATATGTGCCACCTGCCGGGGATTAAGTTTCTGACGACTGACGGCGGCGTTGGGGATTTGATTAAGG
>WT_DNA_885_1
GACAAGGGACCAAACCTCCTCGGAACCACTTTAGAGGAGAAAGCCGCCGTCGATCAATGGCTGGAAGTTGAGTCCCACAACTTCAACGACTTGGTTGTTGCATTTGTCCTTCAAATTGAGGTTCTTCCACGTATGGGTATACCCACCGATTCTTCGGTGGTTCAAGACACCATCAACAAGCTCCAAAACGTGCTGGATGTATACGAGCAGAGACTGTCCCGGAGCAAGTATCTCGCCGGAGATGAATTCACCATTGCTGATATGTGCCACCTGCCGGGGATTAAGTTTCTGACGACTGCCGGCGGCGTTGGGGATTTGATTAAGG
>WT_DNA_886_1
GACAAGGGACCAAACCTCCTCGGAACCACTTTAGAGGAGAAAGCCGCCGTCGATCAATGGCTGGAAGTTGAGTCCCACAACTTCAACGACTTGGTTGTTGCATTTGTCCTTCAAATTGAGGTTCTTCCACGTATGGGTATACCCACCGATTCTTCGGTGGTTCAAGACACCATCAACAAGCTCCAAAACGTGCTGGATGTATACGAGCAGAAGCTGTCCCGGAGCAAGTATCTCGCCGGAGATGAATTCACCATTGCTGATATGTGCCACCTGCCGGGGATTAAGTTTCTGACGACTGACGGCGGCGTTGGGGATTTGATTAAGG
>WT_DNA_887_1
GACAAGGGACCAAACCTCCTCGGAACCACTTTAGAGGAGAAAGCCGCCGTCGATCAATGGCTGGAAGTTGAGTCCCACAACTTCAACGACTTGGTTGTTGCATTTGTCCTTCAAATTGAGGTTCTTCCACGTATGGGTATACCCACCGATTCTTCGGTGGTTCAAGACACCATCAACAAGCTCCAAAACGTGCTGGATGTATACGAGCACAGGCTGTCCCGGAGCAAGTATCTCGCCGGAGATGAATTCACCATTGCTGATATGTGCCACCTGCCGGGGATTAAGTTTCTGACGACTGACGGCGGCGTTGGGGATTTGATTAAGG
>WT_DNA_888_1
GACAAGGGACCAAACCTCCTCGGAACCACTTTAGAGGAGAAAGCCGCCGTCGATCAATGGCTGGAAGTTGAGTCCCACAACTTCAACGACTTGGTTGTTGCATTTGTCCTTCAAATTGAGGTTCTTCCACGTATGGGTATACCCACCGATTCTTCGGTGGTTCAAGACACCATCAACAAGCTCCAAAACGTGCTGGATGTATACGAGCAAAGGCTGTCCCGGAGCAAGTATCTCGCCGGAGATGAATTCACCATTGCTGATATGTGCCACCTGCCGGGGATTAAGTTTCTGACGACTGACGGCGGCGTTGGGGATTTGATTAAGG
>WT_DNA_889_1
GACAAGGGACCAAACCTCCTCGGAACCACTTTAGAGGAGAAAGCCGCCGTCGATCAATGGCTGGAAGTTGAGTCCCACAACTTCAACGACTTGGTTGTTGCATTTGTCCTTCAAATTGAGGTTCTTCCACGTATGGGTATACCCACCGATTCTTCGGTGGTTCAAGACACCATCAACAAGCTCCAAAACGTGCTGGATGTATACAAGCAGAGGCTGTCCCGGAGCAAGTATCTCGCCGGAGATGAATTCACCATTGCTGATATGTGCCACCTGCCGGGGATTAAGTTTCTGACGACTGACGGCGGCGTTGGGGATTTGATTAAGG
>WT_DNA_890_1
GACAAGGGACCAAACCTCCTCGGAACCACTTTAGAGGAGAAAGCCGCCGTCGATCAATGGCTGGAAGTTGAGTCCCACAACTTCAACGACTTGGTTGTTGCATTTGTCCTTCAAATTGAGGTTCTTCCACGTATGGGTATACCCACCGATTCTTCGGTGGTTCAAGACACCATCAACAAGCTCCAAAACGTGCTGGAAGTATACGAGCAGAGGCTGTCCCGGAGCAAGTATCTCGCCGGAGATGAATTCACCATTGCTGATATGTGCCACCTGCCGGGGATTAAGTTTCTGACGACTGACGGCGGCGTTGGGGATTTGATTAAGG
>WT_DNA_891_1
GACAAGGGACCAAACCTCCTCGGAACCACTTTAGAGGAGAAAGCCGCCGTCGATCAATGGCTGGAAGTTGAGTCCCACAACTTCAACGACTTGGTTGTTGCATTTGTCCTTCAAATTGAGGTTCTTCCACGTATGGGTATACCCACCGATTCTTCGGTGGTTCAAGACACCATCAACAAGCTCCAAAACGTCCTGGATGTATACGAGCAGAGGCTGTCCCGGAGCAAGTATCTCGCCGGAGATGAATTCACCATTGCTGATATGTGCCACCTGCCGGGGATTAAGTTTCTGACGACTGACGGCGGCGTTGGGGATTTGATTAAGG
>WT_DNA_892_1
GACAAGGGACCAAACCTCCTCGGAACCACTTTAGAGGAGAAAGCCGCCGTCGATCAATGGCTGGAAGTTGAGTCCCACAACTTCAACGACTTGGTTGTTGCATTTGTCCTTCAAATTGAGGTTCTTCCACGTATGGGTATACCCACCGATTCTTCGGTGGTTCAAGACACCAACAACAAGCTCCAAAACGTGCTGGATGTATACGAGCAGAGGCTGTCCCGGAGCAAGTATCTCGCCGGAGATGAATTCACCATTGCTGATATGTGCCACCTGCCGGGGATTAAGTTTCTGACGACTGACGGCGGCGTTGGGGATTTGATTAAGG
>WT_DNA_893_1
GACAAGGGACCAAACCTCCTCGGAACCACTTTAGAGGAGAAAGCCGCCGTCGATCAATGGCTGGAAGTTGAGTCCCACAACTTCAACGACTTGGTTGTTGCATTTGTCCTTCAAATTGAGGTTCTTCCACGTATGGGTATACCCACCGATTCTTCGGTGGTTAAAGACACCATCAACAAGCTCCAAAACGTGCTGGATGTATACGAGCAGAGGCTGTCCCGGAGCAAGTATCTCGCCGGAGATGAATTCACCATTGCTGATATGTGCCACCTGCCGGGGATTAAGTTTCTGACGACTGACGGCGGCGTTGGGGATTTGATTAAGG
>WT_DNA_894_1
GACAAGGGACCAAACCTCCTCGGAACCACTTTAGAGGAGAAAGCCGCCGTCGATCAATGGCTGGAAGTTGAGTCCCACAACTTCAACGACTTGGTTGTTGCATTTGTCCTTCAAATTGAGGTTCTTCCACGTATGGGTATACCCACCGATTCTTCGGTGGTCCAAGACACCATCAACAAGCTCCAAAACGTGCTGGATGTATACGAGCAGAGGCTGTCCCGGAGCAAGTATCTCGCCGGAGATGAATTCACCATTGCTGATATGTGCCACCTGCCGGGGATTAAGTTTCTGACGACTGACGGCGGCGTTGGGGATTTGATTAAGG
>WT_DNA_895_1
GACAAGGGACCAAACCTCCTCGGAACCACTTTAGAGGAGAAAGCCGCCGTCGATCAATGGCTGGAAGTTGAGTCCCACAACTTCAACGACTTGGTTGTTGCATTTGTCCTTCAAATTGAGGTTCTTCCACGTATGGGTATACCCACCGATTCTTCGGTGGTACAAGACACCATCAACAAGCTCCAAAACGTGCTGGATGTATACGAGCAGAGGCTGTCCCGGAGCAAGTATCTCGCCGGAGATGAATTCACCATTGCTGATATGTGCCACCTGCCGGGGATTAAGTTTCTGACGACTGACGGTGGCGTTGGGGATTTGATTAAGG
>WT_DNA_896_1
GACAAGGGACCAAACCTCCTCGGAACCACTTTAGAGGAGAAAGCCGCCGTCGATCAATGGCTGGAAGTTGAGTCCCACAACTTCAACGACTTGGTTGTTGCATTTGTCCTTCAAATTGAGGTTCTTCCACGTATGGGTATACCCACCGATTCTTCGGTGATTCAAGACACCATCAACAAGCTCCAAAACGTGCTGGATGTATACGAGCAGAGGCTGTCCCGGAGCAAGTATCTCGCCGGAGATGAATTCACCATTGCTGATATGTGCCACCTGCCGGGGATTAAGTTTCTGACGACTGACGGCGGCGTTGGGGATTTGAGTAAGG
>WT_DNA_897_1
GACAAGGGACCAAACCTCCTCGGAACCACTTTAGAGGAGAAAGCCGCCGTCGATCAATGGCTGGAAGTTGAGTCCCACAACTTCAACGACTTGGTTGTTGCATTTGTCCTTCAAATTGAGGTTCTTCCACGTATGGGTATACCCACCGATTCTTCAGTGGTTCAAGACACCATCAACAAGCTCCAAAACGTGCTGGATGTATACGAGCAGAGGCTGTCCCGGAGCAAGTATCTCGCCGGAGATGAATTCACCATTGCTGATATGTGCCACCTGCCGGGGATTAAGTTTCTGACGACTGACGGCGGCGTTGGGGATTTGATTAAGG
>WT_DNA_898_1
GACAAGGGACCAAACCTCCTCGGAACCACTTTAGAGGAGAAAGCCGCCGTCGATCAATGGCTGGAAGTTGAGTCCCACAACTTCAACGACTTGGTTGTTGCATTTGTCCTTCAAATTGAGGTTCTTCCACGTATGGGTATACCCACCGATTCTACGGTGGTTCAAGACACCATCAACAAGCTCCAAAACGTGCTGGATGTATACGAGCAGAGGCTGTCCCGGAGCAAGTATCTCGCCGGAGATGAATTCACCATTGCTGATATGTGCCACCTGCCGGGGATTAAGTTTCTGACGACTGACGGCGGCGTTGGGGATTTGATTAAGG
>WT_DNA_899_1
GACAAGGGACCAAACCTCCTCGGAACCACTTTAGAGGAGAAAGCCGCCGTCGATCAATGGCTGGAAGTTGAGTCCCACAACTTCAACGACTTGGTTGTTGCATTTGTCCTTCAAATTGAGGTTCTTCCACGTATGGGTATACCCACCGATCCTTCGGTGGTTCAAGACACCATCAACAAGCTCCAAAACGTGCTGGATGTATACGAGCAGAGGCTGTCCCGGAGCAAGTATCTCGCCGGAGATGAATTCACCATTGCTGATATGTGCCACCTGCCGGGGATTAAGTTTCTGACGACTGACGGCGGCGTTGGGGATTTGATTAAGG
>WT_DNA_900_1
GACAAGGGACCAAACCTCCTCGGAACCACTTTAGAGGAGAAAGCCGCCGTCGATCAATGGCTGGAAGTTGAGTCCCACAACTTCAACGACTTGGTTGTTGCATTTGTCCTTCAAATTGAGGTTCTTCCACGTATGGGTATACCCACCGAATCTTCGGTGGTTCAAGACACCATCAACAAGCTCCAAAACGTGCTGGATGTATACGAGCAGAGGCTGTCCCGGAGCAAGTATCTCGCCGGAGATGAATTCACCATTGCTGATATGTGCCACCTGCCGGGGATTAAGTTTCTGACGACTGACGGCGGCGTTGGGGATTTGATTAAGG
>WT_DNA_901_1
GACAAGGGACCAAACCTCCTCGGAACCACTTTAGAGGAGAAAGCCGCCGTCGATCAATGGCTGGAAGTTGAGTCCCACAACTTCAACGACTTGGTTGTTGCATTTGTCCTTCAAATTGAGGTTCTTCCACGTATGGGTATACCCACCCATTCTTCGGTGGTTCAAGACACCATCAACAAGCTCCAAAACGTGCTGGATGTATACGAGCAGAGGCTGTCCCGGAGCAAGTATCTCGCCGGAGATGAATTCACCATTGCTGATATGTGCCACCTGCCGGGGATTAAGTTTCTGACGACTGACGGCGGCGTTGGGGATTTGATTAAGG
>WT_DNA_902_1
GACAAGGGACCAAACCTCCTCGGAACCACTTTAGAGGAGAAAGCCGCCGTCGATCAATGGCTGGAAGTTGAGTCCCACAACTTCAACGACTTGGTTGTTGCATTTGTCCTTCAAATTGAGGTTCTTCCACGTATGGGTATACCCACCAATTCTTCGGTGGTTCAAGACACCATCAACAAGCTCCAAAACGTGCTGGATGTATACGAGCAGAGGCTGTCCCGGAGCAAGTATCTCGCCGGAGATGAATTCACCATTGCTGATATGTGCCACCTGCCGGGGATTAAGTTTCTGACGACTGCCGGCGGCGTTGGGGATTTGATTAAGG
>WT_DNA_903_1
GACAAGGGACCAAACCTCCTCGGAACCACTTTAGAGGAGAAAGCCGCCGTCGATCAATGGCTGGAAGTTGAGTCCCACAACTTCAACGACTTGGTTGTTGCATTTGTCCTTCAAATTGAGGTTCTTCCACGTATAGGTATACCCACCGATTCTTCGGTGGTTCAAGACACCATCAACAAGCTCCAAAACGTGCTGGATGTATACGAGCAGAGGCTGTCCCGGAGCAAGTATCTCGCCGGAGATGAATTCACCATTGCTGATATGTGCCACCTGCCGGGGATTAAGTTTCTGACGACTGACGGCGGCGTTGGGGATTTGATTAAGG
>WT_DNA_904_1
GACAAGGGACCAAACCTCCTCGGAACCACTTTAGAGGAGAAAGCCGCCGTCGATCAATGGCTGGAAGTTGAGTCCCACAACTTCAACGACTTGGTTGTTGCATTTGTCCTTCAAATTGAGGTTCTTCCACATATGGGTATACCCACCGATTCTTCGGTGGTTCAAGACACCATCAACAAGCTCCAAAACGTGCTGGATGTATACGAGCAGAGGCTGTCCCGGAGCAAGTATCTCGCCGGAGATGAATTCACCATTGCTGATATGTGCCACCTGCTGGGGATTAAGTTTCTGACGACTGACGGCGGCGTTGGGGATTTGATTAAGG
>WT_DNA_905_1
GACAAGGGACCAAACCTCCTCGGAACCACTTTAGAGGAGAAAGCCGCCGTCGATCAATGGCTGGAAGTTGAGTCCCACAACTTCAACGACTTGGTTGTTGCATTTGTCCTTCAAATTGAGGTTCCTCCACGTATGGGTATACCCACCGATTCTTCGGTGGTTCAAGACACCATCAACAAGCTCCAAAACGTGCTGGATGTATACGAGCAGAGGCTGTCCCGGAGCAAGTATCTCGCCGGAGATGAATTCACCATTGCTGATATGTGCCACCTGCCGGGGATTAAGTTTCTGACGACTGACGGCGGCGTTGGGGATTTGATTAAGG
>WT_DNA_906_1
GACAAGGGACCAAACCTCCTCGGAACCACTTTAGAGGAGAAAGCCGCCGTCGATCAATGGCTGGAAGTTGAGTCCCACAACTTCAACGACTTGGTTGTTGCATTTGTCCTTCAAATTGAGGTCCTTCCACGTATGGGTATACCCACCGATTCTTCGGTGGTTCAAGACACCATCAACAAGCTCCAAAACGTGCTGGATGTATACGAGCAGAGGCTGTCCCGGAGCAAGTATCTCGCCGGAGATGAATTCACCATTGCTGATATGTGCCACCTGCCGGGGATTAAGTTTCTGACGACTGACGGCGGCGTTGGGGATTTGATTAAGG
>WT_DNA_907_1
GACAAGGGACCAAACCTCCTCGGAACCACTTTAGAGGAGAAAGCCGCCGTCGATCAATGGCTGGAAGTTGAGTCCCACAACTTCAACGACTTGGTTGTTGCATTTGTCCTTCAAATTGAGGTACTTCCACGTATGGGTATACCCACCGATTCTTCGGTGGTTCAAGACACCATCAACAAGCTCCAAAACGTGCTGGATGTATACGAGCAGAGGCTGTCCCGGAGCAAGTATCTCGCCGGAGATGAATTCACCATTGCTGATATGTGCCACCTGCCGGGGATTAAGTTTCTGACGACTGACGGCGGCGTTGGGGATTTGATTAAGG
>WT_DNA_908_1
GACAAGGGACCAAACCTCCTCGGAACCACTTTAGAGGAGAAAGCCGCCGTCGATCAATGGCTGGAAGTTGAGTCCCACAACTTCAACGACTTGGTTGTTGCATTTGTCCTTCAAATTGAAGTTCTTCCACGTATGGGTATACCCACCGATTCTTCGGTGGTTCAAGACACCATCAACAAGCTCCAAAACGTGCTGGATGTATACGAGCAGAGGCTGTCCCGGAGCAAGTATCTCGCCGGAGATGAATTCACCATTGCTGATATGTGCCACCTGCCGGGGATTAAGTTTCTGACGACTGACGGCGGCGTTGGGGATTTGATTAAGG
>WT_DNA_909_1
GACAAGGGACCAAACCTCCTCGGAACCACTTTAGAGGAGAAAGCCGCCGTCGATCAATGGCTGGAAGTTGAGTCCCACAACTTCAACGACTTGGTTGTTGCATTTGTCCTTCAAATTAAGGTTCTTCCACGTATGGGTATACCCACCGATTCTTCGGTGGTTCAAGACACCATCAACAAGCTCCAAAACGTGCTGGATGTATACGAGCAGAGGCTGTCCCGGAGCAAGTATCTCGCCGGAGATGAATTCACCATTGCTGATATGTGCCACCTGCCGGGGATTAAGTTTCTGACGACTGACGGCGGCGTTGGGGATTTGATTAAGG
>WT_DNA_910_1
GACAAGGGACCAAACCTCCTCGGAACCACTTTAGAGGAGAAAGCCGCCGTCGATCAATGGCTGGAAGTTGAGTCCCACAACTTCAACGACTTGGTTGTTGCATTTGTCCTTCAAATCGAGGTTCTTCCACGTATGGGTATACCCACCGATTCTTCGGTGGTTCAAGACACCATCAACAAGCTCCAAAACGTGCTGGATGTATACGAGCAGAGGCTGTCCCGGAGCAAGTATCTCGCCGGAGATGAATTCACCATTGCTGATATGTGCCACCTGCCGGGGATTAAGTTTCTGACGACTGACGGCGGCGTTGGGGATTTGATTAAGG
>WT_DNA_911_1
GACAAGGGACCAAACCTCCTCGGAACCACTTTAGAGGAGAAAGCCGCCGTCGATCAATGGCTGGAAGTTGAGTCCCACAACTTCAACGACTTGGTTGTTGCATTTGTCCTTCAAACTGAGGTTCTTCCACGTATGGGTATACCCACCGATTCTTCGGTGGTTCAAGACACCATCAACAAGCTCCAAAACGTGCTGGATGTATACGAGCAGAGGCTGTCCCGGAGCAAGTATCTCGCCGGAGATGAATTCACCATTGCTGATATGTGCCACCTGCCGGGGATTAAGTTTCTGACGACTGACGGCGGCGTTGGGGATTTGATTAAGG
>WT_DNA_912_1
GACAAGGGACCAAACCTCCTCGGAACCACTTTAGAGGAGAAAGCCGCCGTCGATCAATGGCTGGAAGTTGAGTCCCACAACTTCAACGACTTGGTTGTTGCATTTGTCCTTCAAAATGAGGTTCTTCCACGTATGGGTATACCCACCGATTCTTCGGTGGTTCAAGACACCATCAACAAGCTCCAAAACGTGCTGGATGTATACGAGCAGAGGCTGTCCCGGAGCAAGTATCTCGCCGGAGATGAATTCACCATTGCTGATATGTGCCACCTGCCGGGGATTAAGTTTCTGACGACTGACGGCGGCGTTGGGGATTTGATTAAGG
>WT_DNA_913_1
GACAAGGGACCAAACCTCCTCGGAACCACTTTAGAGGAGAAAGCCGCCGTCGATCAATGGCTGGAAGTTGAGTCCCACAACTTCAACGACTTGGTTGTTGCATTTGTCCGTCAAATTGAGGTTCTTCCACGTATGGGTATACCCACCGATTCTTCGGTGGTTCAAGACACCATCAACAAGCTCCAAAACGTGCTGGATGTATACGAGCAGAGGCTGTCCCGGAGCAAGTATCTCGCCGGAGATGAATTCACCATTGCTGATATGTGCCACCTGCCGGGGATTAAGTTTCTGACGACTGACGGCGGCGTTGGGGATTTGATTAAGG
>WT_DNA_914_1
GACAAGGGACCAAACCTCCTCGGAACCACTTTAGAGGAGAAAGCCGCCGTCGATCAATGGCTGGAAGTTGAGTCCCACAACTTCAACGACTTGGTTGTTGCATTTGTCCATCAAATTGAGGTTCTTCCACGTATGGGTATACCCACCGATTCTTCGGTGGTTCAAGACACCATCAACAAGCTCCAAAACGTGCTGGATGTATACGAGCAGAGGCTGTCCCGGAGCAAGTATCTCGCCGGAGATGAGTTCACCATTGCTGATATGTGCCACCTGCCGGGGATTAAGTTTCTGACGACTGACGGCGGCGTTGGGGCTTTGATTAAGG
>WT_DNA_915_1
GACAAGGGACCAAACCTCCTCGGAACCACTTTAGAGGAGAAAGCCGCCGTCGATCAATGGCTGGAAGTTGAGTCCCACAACTTCAACGACTTGGTTGTTGCATTTGACCTTCAAATTGAGGTTCTTCCACGTATGGGTATACCCACCGATTCTTCGGTGGTTCAAGACACCATCAACAAGCTCCAAAACGTGCTGGATGTATACGAGCAGAGGCTGTCCCGGAGCAAGTATCTCGCCGGAGATGAATTCACCATTGCTGATATGTGCCACCTGCCGGGGATTAAGTTTCTGACGACTGACGGCGGCGTTGGGGATTTGATTAAGG
>WT_DNA_916_1
GACAAGGGACCAAACCTCCTCGGAACCACTTTAGAGGAGAAAGCCGCCGTCGATCAATGGCTGGAAGTTGAGTCCCACAACTTCAACGACTTGGTTGTTGCATTTCTCCTTCAAATTGAGGTTCTTCCACGTATGGGTATACCCACCGATTCTTCGGTGGTTCAAGACACCATCAACAAGCTCCAAAACGTGCTGGATGTATACGAGCAGAGGCTGTCCCGGAGCAAGTATCTCGCCGGAGATGAATTCACCATTGCTGATATGTGCCACCTGCCGGGGATTAAGTTTCTGACGACTGACGGCGGCGTTGGGGATTTGATTAAGG
>WT_DNA_917_1
GACAAGGGACCAAACCTCCTCGGAACCACTTTAGAGGAGAAAGCCGCCGTCGATCAATGGCTGGAAGTTGAGTCCCACAACTTCAACGACTTGGTTGTTGCATTGTCCTTCAAATTGAGGTTCTTCCACGTATGGGTATACCCACCGATTCTTCGGTGGTTCAAGACACCATCAACAAGCTCCAAAACGTGCTGGATGTATACGAGCAGAGGCTGTCCCGGAGCAAGTATCTCGCCGGAGATGAATTCACCATTGCTGATATGTGCCACCTGCCGGGGATTAAGTTTCTGACGACTGACGGCGGCGTTGGGGATTTGATTAAGG
>WT_DNA_918_1
GACAAGGGACCAAACCTCCTCGGAACCACTTTAGAGGAGAAAGCCGCCGTCGATCAATGGCTGGAAGTTGAGTCCCACAACTTCAACGACTTGGTTGTTGCATTCGTCCTTCAAATTGAGGTTCTTCCACGTATGGGTATACCCACCGATTCTTCGGTGGTTCAAGACACCATCAACAAGCTCCAAAACGTGCTGGATGTATACGAGCAGAGGCTGTCCCGGAGCAAGTATCTCGCCGGAGATGAATTCACCATTGCTGATATGTGCCACCTGCCGGGGATTAAGTTTCTGACGACTGACGGCGGCGTTGGGGATTTGATTAAGG
>WT_DNA_919_1
GACAAGGGACCAAACCTCCTCGGAACCACTTTAGAGGAGAAAGCCGCCGTCGATCAATGGCTGGAAGTTGAGTCCCACAACTTCAACGACTTGGTTGTTGCATTAGTCCTTCAAATTGAGGTTCTTCCACGTATGGGTATACCCACCGATTCTTCGGTGGTTCAAGACACCATCAACAAGCTCCAAAACGTGCTGGATGTATACGAGCAGAGGCTGTCCCGGAGCAAGTATCTCGCCGGAGATGAATTCACCATTGCTGATATGTGCCACCTGCCGGGGATTAAGTTTCTGACGACTGACGGCGGCGTTGGGGATTTGATTAAGG
>WT_DNA_920_1
GACAAGGGACCAAACCTCCTCGGAACCACTTTAGAGGAGAAAGCCGCCGTCGATCAATGGCTGGAAGTTGAGTCCCACAACTTCAACGACTTGGTTGTTGCAGTTGTCCTTCAAATTGAGGTTCTTCCACGTATGGGTATACCCACCGATTCTTCGGTGGTTCAAGACACCATCAACAAGCTCCAAAACGTGCTGGATGTATACGAGCAGAGGCTGTCCCGGAGCAAGTATCTCGCCGGAGATGAATTCACCATTGCTGATATGTGCCACTTGCCGGGGATTAAGTTTCTGACGACTGACGGCGGCGTTGGGGATTTGATTAAGG
>WT_DNA_921_1
GACAAGGGACCAAACCTCCTCGGAACCACTTTAGAGGAGAAAGCCGCCGTCGATCAATGGCTGGAAGTTGAGTCCCACAACTTCAACGACTTGGTTGTTGCACTTGTCCTTCCAATTGAGGTTCTTCCACGTATGGGTATACCCACCGATTCTTCGGTGGTTCAAGACACCATCAACAAGCTCCAAAACGTGCTGGATGTATACGAGCAGAGGCTGTCCCGGAGCAAGTATCTCGCCGGAGATGAATTCACCATTGCTGATATGTGCCACCTGCCGGGGATTAAGTTTCTGACGACTGACGGCGGCGTTGGGGATTTGATTAAGG
>WT_DNA_922_1
GACAAGGGACCAAACCTCCTCGGAACCACTTTAGAGGAGAAAGCCGCCGTCGATCAATGGCTGGAAGTTGAGTCCCACAACTTCAACGACTTGGTTGTTGCACTTGTCCTTCAGATTGAGGTTCTTCCACGTATGGGTATACCCACCGATTCTTCGGTGGTTCAAGACACCATCAACAAGCTCCAAAACGTGCTGGATGTATACGAGCAGAGGCTGTCCCGGAGCATGTATCTCGCCGGAGATGAATTCACCATTGCTGATATGTGCCACCTGCCGGGGATTAAGTTTCTGACGACTGACGGCGGCGTTGGGGATTTGATTAAGG
>WT_DNA_923_1
GACAAGGGACCAAACCTCCTCGGAACCACTTTAGAGGAGAAAGCCGCCGTCGATCAATGGCTGGAAGTTGAGTCCCACAACTTCAACGACTTGGTTGTTGCACTTGTCCTTCAGATTGAGGTTCTTCCACGTATGGGTATACCCACCGATTCTTCGGTGGTTCAAGACACCATCAACAAGCTCCAAAACGTGCTGGATGTATACGAGCAGACGCTGTCCCGGAGCAAGTATCTCGCCGGAGATGAATTCACCATTGCTGATATGTGCCACCTGCCGGGGATTAAGTTTCTGACGACTGACGGCGGCGTTGGGGATTTGATTAAGG
>WT_DNA_924_1
GACAAGGGACCAAACCTCCTCGGAACCACTTTAGAGGAGAAAGCCGCCGTCGATCAATGGCTGGAAGTTGAGTCCCACAACTTCAACGACTTGGTTGTTGCACTTGTCCTTCAAGTTGAGGTTCTTCCACGTATGGGTATACCCACCGATTCTTCGGTGGTTCAAGACACCATCAACAAGCTCCAAAACGTGCTGGATGTATACGAGCAGAGGCTGTCCCGGAGCAAGTATCTCGCCGGAGATGAATTCACCATTGCTGATATGTGCCACCTGCCGGGGATTAAGTTTCTGACGACTGACGGCGGCGTTGGGGATTTGATTAAGG
>WT_DNA_925_1
GACAAGGGACCAAACCTCCTCGGAACCACTTTAGAGGAGAAAGCCGCCGTCGATCAATGGCTGGAAGTTGAGTCCCACAACTTCAACGACTTGGTTGTTGCACTTGTCCTTCAAATTGGGGTTCTTCCACGTATGGGTATACCCACCGATTCTTCGGTGGTTCAAGACACCATCAACAAGCTCCAAAACGTGCTGGATGTATACGAGCAGAGGCTGTCCCGGAGCAAGTATCTCGCCGGAGATGAATTCACCATTGCTGATATGTGCCACCTGCCGGGGATTAAGTTTCTGACGACTGCCGGCGGCGTTGGGGATTTGATTAAGG
>WT_DNA_926_1
GACAAGGGACCAAACCTCCTCGGAACCACTTTAGAGGAGAAAGCCGCCGTCGATCAATGGCTGGAAGTTGAGTCCCACAACTTCAACGACTTGGTTGTTGCACTTGTCCTTCAAATTGGGGTTCTTCCACGTATGGGTATACCCACCAATTCTTCGGTGGTTCAAGACACCATCAACAAGCTCCAAAACGTGCTGGATGTATACGAGCAGAGGCTGTCCCGGAGCAAGTATCTCGCCGGAGATGAATTCACCATTGCTGATATGTGCCACCTGCCGGGGATTAAGTTTCTGACGACTGACGGCGGCGTTGGGGATTTGATTAAGG
>WT_DNA_927_1
GACAAGGGACCAAACCTCCTCGGAACCACTTTAGAGGAGAAAGCCGCCGTCGATCAATGGCTGGAAGTTGAGTCCCACAACTTCAACGACTTGGTTGTTGCACTTGTCCTTCAAATTGATGTTCTTCCACGTATGGGTATACCCACCGATTCTTCGGTGGTTCAAGACACCATCAACAAGCTCCAAAACGTGCTGGATGTATACGAGCAGAGGCTGTCCCGGAGCAAGTATCTCGCCGGAGATGAATTCACCATTGCTGATATGTGCCACCTGCCGGGGATTAAGTTTCTGACGACTGACGGCGGCGTTGGGGATTTGATTAAGG
>WT_DNA_928_1
GACAAGGGACCAAACCTCCTCGGAACCACTTTAGAGGAGAAAGCCGCCGTCGATCAATGGCTGGAAGTTGAGTCCCACAACTTCAACGACTTGGTTGTTGCACTTGTCCTTCAAATTGAGGTTCTTCTACGTATGGGTATACCCACCGATTCTTCGGTGGTTCAAGACACCATCAACAAGCTCCAAAACGTGCTGGATGTATACGAGCAGAGGCTGTCCCGGAGCAAGTATCTCGCCGGAGATGAATTCACCATTGCTGATATGTGCCACCTGCCGGGGATTAAGTTTCTGACGACTGACGGCGGCGTTGGGGATTTGATTAAGG
>WT_DNA_929_1
GACAAGGGACCAAACCTCCTCGGAACCACTTTAGAGGAGAAAGCCGCCGTCGATCAATGGCTGGAAGTTGAGTCCCACAACTTCAACGACTTGGTTGTTGCACTTGTCCTTCAAATTGAGGTTCTTCCCCGTATGGGTATACCCACCGATTCTTCGGTGGTTCAAGACACCATCAACAAGCTCCAAAACGTGCTGGATGTATACGAGCAGAGGCTGTCCCGGAGCAAGTATCTCGCCGGAGATGAATTCACCATTGCTGATATGTGCCACCTGCCGGGGATTAAGTTTCTGACGACTGACGGCGGCGTTGGGGATTTGATTAAGG
>WT_DNA_930_1
GACAAGGGACCAAACCTCCTCGGAACCACTTTAGAGGAGAAAGCCGCCGTCGATCAATGGCTGGAAGTTGAGTCCCACAACTTCAACGACTTGGTTGTTGCACTTGTCCTTCAAATTGAGGTTCTTCCACGTGTGGGTATACCCACCGATTCTTCGGTGGTTCAAGACACCATCAACAAGCTCCAAAACGTGCTGGATGTATACGAGCAGAGGCTGTCCCGGAGCAAGTATCTCGCCGGAGATGAATTCACCATTGCTGATATGTGCCACCTGCCGGGGATTAAGTTTCTGACGACTGACGGCGGCGTTGGGGATTTGATTAAGG
>WT_DNA_931_1
GACAAGGGACCAAACCTCCTCGGAACCACTTTAGAGGAGAAAGCCGCCGTCGATCAATGGCTGGAAGTTGAGTCCCACAACTTCAACGACTTGGTTGTTGCACTTGTCCTTCAAATTGAGGTTCTTCCACGTATGGGTATTCCCACCGATTCTTCGGTGGTTCAAGACACCATCAACAAGCTCCAAAACGTGCTGGATGTATACGAGCAGAGGCTGTCCCGGAGCAAGTATCTCGCCGGAGATGAATTCACCATTGCTGATATGTGCCACCTGCCGGGGATTAAGTTTCTGACGACTGACGGCGGCGTTGGGGATTTGATTAAGG
>WT_DNA_932_1
GACAAGGGACCAAACCTCCTCGGAACCACTTTAGAGGAGAAAGCCGCCGTCGATCAATGGCTGGAAGTTGAGTCCCACAACTTCAACGACTTGGTTGTTGCACTTGTCCTTCAAATTGAGGTTCTTCCACGTATGGGTATGCCCACCGATTCTTCGGTGGTTCAAGACACCATCAACAAGCTCCAAAACGTGCTGGATGTATACGAGCAGAGGCTGTCCCGGAGCAAGTATCTCGCCGGAGATGAATTCACCATTGCTGATATGTGCCACCTGCCGGGGATTAAGTTTCTGACGACTGACGGCGGCGTTGGGGATTTGATTAAGG
>WT_DNA_933_1
GACAAGGGACCAAACCTCCTCGGAACCACTTTAGAGGAGAAAGCCGCCGTCGATCAATGGCTGGAAGTTGAGTCCCACAACTTCAACGACTTGGTTGTTGCACTTGTCCTTCAAATTGAGGTTCTTCCACGTATGGGTATATCCACCGATTCTTCGGTGGTTCTAGACACCATCAACAAGCTCCAAAACGTGCTGGATGTATACGAGCAGAGGCTGTCCCGGAGCAAGTATCTCGCCGGAGATGAATTCACCATTGCTGATATGTGCCACCTGCCGGGGATTAAGTTTCTGACGACTGACGGCGGCGTTGGGGATTTGATTAAGG
>WT_DNA_934_1
GACAAGGGACCAAACCTCCTCGGAACCACTTTAGAGGAGAAAGCCGCCGTCGATCAATGGCTGGAAGTTGAGTCCCACAACTTCAACGACTTGGTTGTTGCACTTGTCCTTCAAATTGAGGTTCTTCCACGTATGGGTATATCCACCGATTCTTCGGTGGTTCAAGACACCATCAACAAGCTCCAAAACGTGCTGGATGTATACGAGCAGAGGCTGTCCCGGAGCAAGTATCTCGCCGGAGATGAATTCACCATTGCTGATATGTGCCACCTGCCGGGGATTAAGTTTCTGACGACTGACGGCGGCGTTGGGGATTTGATTAAGG
>WT_DNA_935_1
GACAAGGGACCAAACCTCCTCGGAACCACTTTAGAGGAGAAAGCCGCCGTCGATCAATGGCTGGAAGTTGAGTCCCACAACTTCAACGACTTGGTTGTTGCACTTGTCCTTCAAATTGAGGTTCTTCCACGTATGGGTATACTCACCGATTCTTCGGTGGTTCAAGACACCATCAACAAGCTCCAAAACGTGCTGGATGTATACGAGCAGAGGCTGTCCCGGAGCAAGTATCTCGCCGGAGATGAATTCACCATTGCTGATATGTGCCACCTGCCGGGGATTAAGTTTCTGACGACTGACGGCGGCGTTGGGGATTTGATTAAGG
>WT_DNA_936_1
GACAAGGGACCAAACCTCCTCGGAACCACTTTAGAGGAGAAAGCCGCCGTCGATCAATGGCTGGAAGTTGAGTCCCACAACTTCAACGACTTGGTTGTTGCACTTGTCCTTCAAATTGAGGTTCTTCCACGTATGGGTATACCTACCGATTCTTCGGTGGTTCAAGACACCATCAACAAGCTCCAAAACGTGCTGGATGTATACGAGCAGAGGCTGTCCCGGAGCAAGTATCTCGCCGGAGATGAATTCACCATTGCTGATATGTGCCACCTGCCGGGGATTAAGTTTCTGACGACTGACGGCGGCGTTGGGGATTTGATTAAGG
>WT_DNA_937_1
GACAAGGGACCAAACCTCCTCGGAACCACTTTAGAGGAGAAAGCCGCCGTCGATCAATGGCTGGAAGTTGAGTCCCACAACTTCAACGACTTGGTTGTTGCACTTGTCCTTCAAATTGAGGTTCTTCCACGTATGGGTATACCCGCCGATTCTTCGGTGGTTCAAGACACCATCAACAAGCTCCAAAACGTGCTGGATGTATACGAGCAGAGGCTGTCCCGGAGCAAGTATCTCGCCGGAGATGAATTCACCATTGCTGATATGTGCCACCTGCCGGGGATTAAGTTTCTGACGACTGACGGCGGCGTTGGGGATTTGATTAAGG
>WT_DNA_938_1
GACAAGGGACCAAACCTCCTCGGAACCACTTTAGAGGAGAAAGCCGCCGTCGATCAATGGCTGGAAGTTGAGTCCCACAACTTCAACGACTTGGTTGTTGCACTTGTCCTTCAAATTGAGGTTCTTCCACGTATGGGTATACCCACCTATTCTTCGGTGGTTCAAGACACCATCAACAAGCTCCAAAACGTGCTGGATGTATACGAGCAGAGGCTGTCCCGGAGCAAGTATCTCGCCGGAGATGAATTCACCATTGCTGATATGTGCCACCTGCCGGGGATTAAGTTTCTGACGACTGACGGCGGCGTTGGGGATTTGATTAAGG
>WT_DNA_939_1
GACAAGGGACCAAACCTCCTCGGAACCACTTTAGAGGAGAAAGCCGCCGTCGATCAATGGCTGGAAGTTGAGTCCCACAACTTCAACGACTTGGTTGTTGCACTTGTCCTTCAAATTGAGGTTCTTCCACGTATGGGTATACCCACCGTTTCTTCGGTGGTTCAAGACACCATCAACAAGCTCCAAAACGTGCTGGATGTATACGAGCAGAGGCTGTCCCGGAGCAAGTATCTCGCCGGAGATGAATTCACCATTGCTGATATGTGCCACCTGCCGGGGATTAAGTTTCTGACGACTGACGGCGGCGTTGGGGATTTGATTAAGG
>WT_DNA_940_1
GACAAGGGACCAAACCTCCTCGGAACCACTTTAGAGGAGAAAGCCGCCGTCGATCAATGGCTGGAAGTTGAGTCCCACAACTTCAACGACTTGGTTGTTGCACTTGTCCTTCAAATTGAGGTTCTTCCACGTATGGGTATACCCACCGGTTCTTCGGTGGTTCAAGACACCATCAACAAGCTCCAAAACGTGCTGGATGTATACGAGCAGAGGCTGTCCCGGAGCAAGTATCTCGCCGGAGATGAATTCACCATTGCTGATATGTGCCACCTGCCGGGGATTAAGTTTCTGACGACTGACGGCGGCGTTGGGGATTTGATTAAGG
>WT_DNA_941_1
GACAAGGGACCAAACCTCCTCGGAACCACTTTAGAGGAGAAAGCCGCCGTCGATCAATGGCTGGAAGTTGAGTCCCACAACTTCAACGACTTGGTTGTTGCACTTGTCCTTCAAATTGAGGTTCTTCCACGTATGGGTATACCCACCGATTCTTCGGTGGTTCTAGACACCATCAACAAGCTCCAAAACGTGCTGGATGTATACGAGCAGAGGCTGTCCCGGAGCAAGTATCTCGCCGGAGATGAATTCACCATTGCTGATATGTGCCACCTGCCGGGGATTAAGTTTCTGACGACTGACGGCGGCGTTGGGGATTTGATTAAGG
>WT_DNA_942_1
GACAAGGGACCAAACCTCCTCGGAACCACTTTAGAGGAGAAAGCCGCCGTCGATCAATGGCTGGAAGTTGAGTCCCACAACTTCAACGACTTGGTTGTTGCACTTGTCCTTCAAATTGAGGTTCTTCCACGTATGGGTATACCCACCGATTCTTCGGTGGTTCGAGACACCATCAACAAGCTCCAAAACGTGCTGGATGTATACGAGCGGAGGCTGTCCCGGAGCAAGTATCTCGCCGGAGATGAATTCACCATTGCTGATATGTGCCACCTGCCGGGGATTAAGTTTCTGACGACTGACGGCGGCGTTGGGGATTTGATTAAGG
>WT_DNA_943_1
GACAAGGGACCAAACCTCCTCGGAACCACTTTAGAGGAGAAAGCCGCCGTCGATCAATGGCTGGAAGTTGAGTCCCACAACTTCAACGACTTGGTTGTTGCACTTGTCCTTCAAATTGAGGTTCTTCCACGTATGGGTATACCCACCGATTCTTCGGTGGTTCAGGACACCATCAACAAGCTCCAAAACGTGCTGGATGTATACGAGCAGAGGCTGTCCCGGAGCAAGTATCTCGCCGGAGATGAATTCACCATTGCTGATATGTGCCACCTGCCGGGGATTAAGTTTCTGACGACTGACGGCGGCGTTGGGGATTTGATTAAGG
>WT_DNA_944_1
GACAAGGGACCAAACCTCCTCGGAACCACTTTAGAGGAGAAAGCCGCCGTCGATCAATGGCTGGAAGTTGAGTCCCACAACTTCAACGACTTGGTTGTTGCACTTGTCCTTCAAATTGAGGTTCTTCCACGTATGGGTATACCCACCGATTCTTCGGTGGTTCAAGACCCCATCAACAAGCTCCAAAACGTGCTGGATGTATACGAGCAGAGGCTGTCCCGGAGCAAGTATCTCGCCGGAGATGAATTCACCATTGCTGATATGTGCCACCTGCCGGGGATTAAGTTTCTGACGACTGACGGCGGCGTTGGGGATTTGATTAAGG
>WT_DNA_945_1
GACAAGGGACCAAACCTCCTCGGAACCACTTTAGAGGAGAAAGCCGCCGTCGATCAATGGCTGGAAGTTGAGTCCCACAACTTCAACGACTTGGTTGTTGCACTTGTCCTTCAAATTGAGGTTCTTCCACGTATGGGTATACCCACCGATTCTTCGGTGGTTCAAGACACCGTCAACAAGCTCCAAAACGTGCTGGATGTATACGAGCAGAGGCTGTCCCGGAGCAAGTATCTCGCCGGAGATGAATTCACCATTGCTGATATGTGCCACCTGCCGGGGATTAAGTTTCTGACGACTGACGGCGGCGTTGGGGATTTGATTAAGG
>WT_DNA_946_1
GACAAGGGACCAAACCTCCTCGGAACCACTTTAGAGGAGAAAGCCGCCGTCGATCAATGGCTGGAAGTTGAGTCCCACAACTTCAACGACTTGGTTGTTGCACTTGTCCTTCAAATTGAGGTTCTTCCACGTATGGGTATACCCACCGATTCTTCGGTGGTTCAAGACACCATTAACAAGCTCCAAAACGTGCTGGATGTATACGAGCAGAGGCTGTCCCGGAGCAAGTATCTCGCCGGAGATGAATTCACCATTGCTGATATGTGCCACCTGCCGGGGATTAAGTTTCTGACGACTGACGGCGGCGTTGGGGATTTGATTAAGG
>WT_DNA_947_1
GACAAGGGACCAAACCTCCTCGGAACCACTTTAGAGGAGAAAGCCGCCGTCGATCAATGGCTGGAAGTTGAGTCCCACAACTTCAACGACTTGGTTGTTGCACTTGTCCTTCAAATTGAGGTTCTTCCACGTATGGGTATACCCACCGATTCTTCGGTGGTTCAAGACACCATCAGCAAGCTCCAAAACGTGCTGGATGTATACGAGCAGAGGCTGTCCCGGAGCAAGTATCTCGCCGGAGATGAATTCACCATTGCTGATATGTGCCACCTGCCGGGGATTAAGTTTCTGACGACTGACGGCGGCGTTGGGGATTTGATTAAGG
>WT_DNA_948_1
GACAAGGGACCAAACCTCCTCGGAACCACTTTAGAGGAGAAAGCCGCCGTCGATCAATGGCTGGAAGTTGAGTCCCACAACTTCAACGACTTGGTTGTTGCACTTGTCCTTCAAATTGAGGTTCTTCCACGTATGGGTATACCCACCGATTCTTCGGTGGTTCAAGACACCATCAAGAAGCTCCAAAACGTGCTGGATGTATACGAGCAGAGGCTGTCCCGGAGCAAGTATCTCGCCGGAGATGAATTCACCATTGCTGATATGTGCCACCTGCCGGGGATTAAGTTTCTGACGACTGACGGCGGCGTTGGGGATTTGATTAAGG
>WT_DNA_949_1
GACAAGGGACCAAACCTCCTCGGAACCACTTTAGAGGAGAAAGCCGCCGTCGATCAATGGCTGGAAGTTGAGTCCCACAACTTCAACGACTTGGTTGTTGCACTTGTCCTTCAAATTGAGGTTCTTCCACGTATGGGTATACCCACCGATTCTTCGGTGGTTCAAGACACCATCAACTAGCTCCAAAACGTGCTGGATGTATACGAGCAGAGGCTGTCCCGGAGCAAGTATCTCGCCGGAGATGAATTCACCATTGCTGATATGTGCCACCTGCCGGGGATTAAGTTTCTGACGACTGACGGCGGCGTTGGGGATTTGATTAAGG
>WT_DNA_950_1
GACAAGGGACCAAACCTCCTCGGAACCACTTTAGAGGAGAAAGCCGCCGTCGATCAATGGCTGGAAGTTGAGTCCCACAACTTCAACGACTTGGTTGTTGCACTTGTCCTTCAAATTGAGGTTCTTCCACGTATGGGTATACCCACCGATTCTTCGGTGGTTCAAGACACCATCAACATGCTCCAAAACGTGCTGGATGTATACGAGCAGAGGCTGTCCCGGAGCAAGTATCTCGCCGGAGATGAATTCACCATTGCTGATATGTGCCACCTGCCGGGGATTAAGTTTCTGACGACTGACGGCGGCGTTGGGGATTTGATTAAGG
>WT_DNA_951_1
GACAAGGGACCAAACCTCCTCGGAACCACTTTAGAGGAGAAAGCCGCCGTCGATCAATGGCTGGAAGTTGAGTCCCACAACTTCAACGACTTGGTTGTTGCACTTGTCCTTCAAATTGAGGTTCTTCCACGTATGGGTATACCCACCGATTCTTCGGTGGTTCAAGACACCATCAACAGGCTCCAAAACGTGCTGGATGTATACGAGCAGAGGCTGTCCCGGAGCAAGTATCTCGCCGGAGATGAATTCACCATTGCTGATATGTGCCACCTGCCGGGGATTAAGTTTCTGACGACTGACGGCGGCGTTGGGGATTTGATTAAG
>WT_DNA_952_1
GACAAGGGACCAAACCTCCTCGGAACCACTTTAGAGGAGAAAGCCGCCGTCGATCAATGGCTGGAAGTTGAGTCCCACAACTTCAACGACTTGGTTGTTGCACTTGTCCTTCAAATTGAGGTTCTTCCACGTATGGGTATACCCACCGATTCTTCGGTGGTTCAAGACACCATCAACAAGGTCCAAAACGTGCTGGATGTATACGAGCAGAGGCTGTCCCGGAGCAAGTATCTCGCCGGAGATGAATTCACCATTGCTGATATGTGCCACCTGCCGGGGATTAAGTTTCTGACGACTGACGGCGGCGTTGGGGATTTGATTAAGG
>WT_DNA_953_1
GACAAGGGACCAAACCTCCTCGGAACCACTTTAGAGGAGAAAGCCGCCGTCGATCAATGGCTGGAAGTTGAGTCCCACAACTTCAACGACTTGGTTGTTGCACTTGTCCTTCAAATTGAGGTTCTTCCACGTATGGGTATACCCACCGATTCTTCGGTGGTTCAAGACACCATCAACAAGCTGCAAAACGTGCTGGATGTATACGAGCAGAGGCTGTCCCGGAGCAAGTATCTCGCCGGAGATGAATTCACCATTGCTGATATGTGCCACCTGCCGGGGATTAAGTTTCTGACGACTGACGGCGGCGTTGGGGATTTGATTAAGG
>WT_DNA_954_1
GACAAGGGACCAAACCTCCTCGGAACCACTTTAGAGGAGAAAGCCGCCGTCGATCAATGGCTGGAAGTTGAGTCCCACAACTTCAACGACTTGGTTGTTGCACTTGTCCTTCAAATTGAGGTTCTTCCACGTATGGGTATACCCACCGATTCTTCGGTGGTTCAAGACACCATCAACAAGCTCTAAAACGTGCTGGATGTATACGAGCAGAGGCTGTCCCGGAGCAAGTATCTCGCCGGAGATGAATTCACCATTGCTGATATGTGCCACCTGCCGGGGATTAAGTTTCTGACGACTGACGGCGGCGTTGGGGATTTGATTAAGG
>WT_DNA_955_1
GACAAGGGACCAAACCTCCTCGGAACCACTTTAGAGGAGAAAGCCGCCGTCGATCAATGGCTGGAAGTTGAGTCCCACAACTTCAACGACTTGGTTGTTGCACTTGTCCTTCAAATTGAGGTTCTTCCACGTATGGGTATACCCACCGATTCTTCGGTGGTTCAAGACACCATCAACAAGCTCCAGAACGTGCTGGATGTATACGAGCAGAGGCTGTCCCGGAGCAAGTATCTCGCCGGAGATGAATTCACCATTGCTGATATGTGCCACCTGCCGGGGATTAAGTTTCTGACGACTGACGGCGGCGTTGGGGATTTGATTAAGG
>WT_DNA_956_1
GACAAGGGACCAAACCTCCTCGGAACCACTTTAGAGGAGAAAGCCGCCGTCGATCAATGGCTGGAAGTTGAGTCCCACAACTTCAACGACTTGGTTGTTGCACTTGTCCTTCAAATTGAGGTTCTTCCACGTATGGGTATACCCACCGATTCTTCGGTGGTTCAAGACACCATCAACAAGCTCCAAATCGTGCTGGATGTATACGAGCAGAGGCTGTCCCGGAGCAAGTATCTCGCCGGAGATGAATTCACCATTGCTGATATGTGCCACCTGCCGGGGATTAAGTTTCTGACGACTGACGGCGGCGTTGGGGATTTGATTAAGG
>WT_DNA_957_1
GACAAGGGACCAAACCTCCTCGGAACCACTTTAGAGGAGAAAGCCGCCGTCGATCAATGGCTGGAAGTTGAGTCCCACAACTTCAACGACTTGGTTGTTGCACTTGTCCTTCAAATTGAGGTTCTTCCACGTATGGGTATACCCACCGATTCTTCGGTGGTTCAAGACACCATCAACAAGCTCCAAACGTGCTGGATGTATACGAGCAGAGGCTGTCCCGGAGCAAGTATCTCGCCGGAGATGAATTCACCATTGCTGATATGTGCCACCTGCCGGGGATTAAGTTTCTGACGACTGACGGCGGCGTTGGGGATTTGATTAAGG
>WT_DNA_958_1
GACAAGGGACCAAACCTCCTCGGAACCACTTTAGAGGAGAAAGCCGCCGTCGATCAATGGCTGGAAGTTGAGTCCCACAACTTCAACGACTTGGTTGTTGCACTTGTCCTTCAAATTGAGGTTCTTCCACGTATGGGTATACCCACCGATTCTTCGGTGGTTCAAGACACCATCAACAAGCTCCAAACCGTGCTGGATGTATACGAGCAGAGGCTGTCCCGGAGCAAGTATCTCGCCGGAGATGAATTCACCATTGCTGATATGTGCCACCTGCCGGGGATTAAGTTTCTGACGACTGACGGCGGCGTTGGGGATTTGATTAAGG
>WT_DNA_959_1
GACAAGGGACCAAACCTCCTCGGAACCACTTTAGAGGAGAAAGCCGCCGTCGATCAATGGCTGGAAGTTGAGTCCCACAACTTCAACGACTTGGTTGTTGCACTTGTCCTTCAAATTGAGGTTCTTCCACGTATGGGTATACCCACCGATTCTTCGGTGGTTCAAGACACCATCAACAAGCTCCAAAACGTGTTGGATGTATACGAGCAGAGGCTGTCCCGGAGCAAGTATCTCGCCGGAGATGAATTCACCATTGCTGATATGTGCCACCTGCCGGGGATTAAGTTTCTGACGACTGCCGGCGGCGTTGGGGATTTGATTAAGG
>WT_DNA_960_1
GACAAGGGACCAAACCTCCTCGGAACCACTTTAGAGGAGAAAGCCGCCGTCGATCAATGGCTGGAAGTTGAGTCCCACAACTTCAACGACTTGGTTGTTGCACTTGTCCTTCAAATTGAGGTTCTTCCACGTATGGGTATACCCACCGATTCTTCGGTGGTTCAAGACACCATCAACAAGCTCCAAAACGTGCTGGGTGTATACGAGCAGAGACTGTCCCGGAGCAAGTATCTCGCCGGAGATGAATTCACCATTGCTGATATGTGCCACCTGCCGGGGATTAAGTTTCTGACGACTGACGGCGGCGTTGGGGATTTGATTAAGG
>WT_DNA_961_1
GACAAGGGACCAAACCTCCTCGGAACCACTTTAGAGGAGAAAGCCGCCGTCGATCAATGGCTGGAAGTTGAGTCCCACAACTTCAACGACTTGGTTGTTGCACTTGTCCTTCAAATTGAGGTTCTTCCACGTATGGGTATACCCACCGATTCTTCGGTGGTTCAAGACACCATCAACAAGCTCCAAAACGTGCTGGATGTCTACGAGCAGAGGCTGTCCCGGAGCAAGTATCTCGCCGGAGATGAATTCACCATTGCTGATATGTGCCACCTGCCGGGGATTAAGTTTCTGACGACTGACGGCGGCGTTGGGGATTTGATTAAGG
>WT_DNA_962_1
GACAAGGGACCAAACCTCCTCGGAACCACTTTAGAGGAGAAAGCCGCCGTCGATCAATGGCTGGAAGTTGAGTCCCACAACTTCAACGACTTGGTTGTTGCACTTGTCCTTCAAATTGAGGTTCTTCCACGTATGGGTATACCCACCGATTCTTCGGTGGTTCAAGACACCATCAACAAGCTCCAAAACGTGCTGGATGTATACGTGCAGAGGCTGTCCCGGAGCAAGTATCTCGCCGGAGATGAATTCACCATTGCTGATATGTGCCACCTGCCGGGGATTAAGTTTCTGACGACTGACGGCGGCGTTGGGGATTTGATTAAGG
>WT_DNA_963_1
GACAAGGGACCAAACCTCCTCGGAACCACTTTAGAGGAGAAAGCCGCCGTCGATCAATGGCTGGAAGTTGAGTCCCACAACTTCAACGACTTGGTTGTTGCACTTGTCCTTCAAATTGAGGTTCTTCCACGTATGGGTATACCCACCGATTCTTCGGTGGTTCAAGACACCATCAACAAGCTCCAAAACGTGCTGGATGTATACGAGCAGTGGCTGTCCCGGAGCAAGTATCTCGCCGGAGATGAATTCACCATTGCTGATATGTGCCACCTGCCGGGGATTAAGTTTCTGACGACTGACGGCGGCGTTGGGGATTTGATTAAGG
>WT_DNA_964_1
GACAAGGGACCAAACCTCCTCGGAACCACTTTAGAGGAGAAAGCCGCCGTCGATCAATGGCTGGAAGTTGAGTCCCACAACTTCAACGACTTGGTTGTTGCACTTGTCCTTCAAATTGAGGTTCTTCCACGTATGGGTATACCCACCGATTCTTCGGTGGTTCAAGACACCATCAACAAGCTCCAAAACGTGCTGGATGTATACGAGCAGAGGTTGTCCCGGAGCAAGTATCTCGCCGGAGATGAATTCACCATTGCTGATATGTGCCACCTGCCGGGGATTAAGTTTCTGACGACTGACGGCGGCGTTGGGGATTTGATAAAGG
>WT_DNA_965_1
GACAAGGGACCAAACCTCCTCGGAACCACTTTAGAGGAGAAAGCCGCCGTCGATCAATGGCTGGAAGTTGAGTCCCACAACTTCAACGACTTGGTTGTTGCACTTGTCCTTCAAATTGAGGTTCTTCCACGTATGGGTATACCCACCGATTCTTCGGTGGTTCAAGACACCATCAACAAGCTCCAAAACGTGCTGGATGTATACGAGCAGAGGCTGTCTTGGAGCAAGTATCTCGCCGGAGATGAATTCACCATTGCTGATATGTGCCACCTGCCGGGGATTAAGTTTCTGACGACTGACGGCGGCGTTGGGGATTTGATTAAGG
>WT_DNA_966_1
GACAAGGGACCAAACCTCCTCGGAACCACTTTAGAGGAGAAAGCCGCCGTCGATCAATGGCTGGAAGTTGAGTCCCACAACTTCAACGACTTGGTTGTTGCACTTGTCCTTCAAATTGAGGTTCTTCCACGTATGGGTATACCCACCGATTCTTCGGTGGTTCAAGACACCATCAACAAGCTCCAAAACGTGCTGGATGTATACGAGCAGAGGCTGTCTCGGAGCAAGTATCTCGCCGGAGATGAATTCACCATTGCTGATATGTGCCACCTGCCGGGGATTAAGTTTCTGACGACTGACGGTGGCGTTGGGGATTTGATTAAGG
>WT_DNA_967_1
GACAAGGGACCAAACCTCCTCGGAACCACTTTAGAGGAGAAAGCCGCCGTCGATCAATGGCTGGAAGTTGAGTCCCACAACTTCAACGACTTGGTTGTTGCACTTGTCCTTCAAATTGAGGTTCTTCCACGTATGGGTATACCCACCGATTCTTCGGTGGTTCAAGACACCATCAACAAGCTCCAAAACGTGCTGGATGTATACGAGCAGAGGCTGTCCTGGAGCAAGTATCTCGCCGGAGATGAATTCACCATTGCTGATATGTGCCACCTGCCGGGGGATTAAGTTTCTGACGACTGACGGCGGCGTTGGGGATTTGATTAAGG
>WT_DNA_968_1
GACAAGGGACCAAACCTCCTCGGAACCACTTTAGAGGAGAAAGCCGCCGTCGATCAATGGCTGGAAGTTGAGTCCCACAACTTCAACGACTTGGTTGTTGCACTTGTCCTTCAAATTGAGGTTCTTCCACGTATGGGTATACCCACCGATTCTTCGGTGGTTCAAGACACCATCAACAAGCTCCAAAACGTGCTGGATGTATACGAGCAGAGGCTGTCCCTGAGCAAGCATCTCGCCGGAGATGAATTCACCATTGCTGATATGTGCCACCTGCCGGGGATTAAGTTTCTGACGACTGACGGCGGCGTTGGGGATTTGATTAAGG
>WT_DNA_969_1
GACAAGGGACCAAACCTCCTCGGAACCACTTTAGAGGAGAAAGCCGCCGTCGATCAATGGCTGGAAGTTGAGTCCCACAACTTCAACGACTTGGTTGTTGCACTTGTCCTTCAAATTGAGGTTCTTCCACGTATGGGTATACCCACCGATTCTTCGGTGGTTCAAGACACCATCAACAAGCTCCAAAACGTGCTGGATGTATACGAGCAGAGGCTGTCCCGGTGCAAGTATCTCGCCGGAGATGAATTCACCATTGCTGATATGTGCCACCTGCCGGGGATTAAGTTTCTGACGACTGACGGCGGCGTTGGGGATTTGATTAAGG
>WT_DNA_970_1
GACAAGGGACCAAACCTCCTCGGAACCACTTTAGAGGAGAAAGCCGCCGTCGATCAATGGCTGGAAGTTGAGTCCCACAACTTCAACGACTTGGTTGTTGCACTTGTCCTTCAAATTGAGGTTCTTCCACGTATGGGTATACCCACCGATTCTTCGGTGGTTCAAGACACCATCAACAAGCTCCAAAACGTGCTGGATGTATACGAGCAGAGGCTGTCCCGGTGCAAGTATCTCGCCAGAGATGAATTCACCATTGCTGATATGTGCCACCTGCCGGGGATTAAGTTTCTGACGACTGACGGCGGCGTTGGGGATTTGATTAAGG
>WT_DNA_971_1
GACAAGGGACCAAACCTCCTCGGAACCACTTTAGAGGAGAAAGCCGCCGTCGATCAATGGCTGGAAGTTGAGTCCCACAACTTCAACGACTTGGTTGTTGCACTTGTCCTTCAAATTGAGGTTCTTCCACGTATGGGTATACCCACCGATTCTTCGGTGGTTCAAGACACCATCAACAAGCTCCAAAACGTGCTGGATGTATACGAGCAGAGGCTGTCCCGGAGCTAGTATCTCGCCGGAGATGAATTCACCATTGCTGATATGTGCCACCTGCCGGGGATTAAGTTTCTGACGACTGACGGCGGCGTTGGGGATTTGATTAAGG
>WT_DNA_972_1
GACAAGGGACCAAACCTCCTCGGAACCACTTTAGAGGAGAAAGCCGCCGTCGATCAATGGCTGGAAGTTGAGTCCCACAACTTCAACGACTTGGTTGTTGCACTTGTCCTTCAAATTGAGGTTCTTCCACGTATGGGTATACCCACCGATTCTTCGGTGGTTCAAGACACCATCAACAAGCTCCAAAACGTGCTGGATGTATACGAGCAGAGGCTGTCCCGGAGCAATTATCTCGCCGGAGATGAATTCACCATTGCTGATATGTGCCACCTGCCGGGGATTAAGTTTCTGACGACTGACGGCGGCGTTGGGGATTTGATTAAGG
>WT_DNA_973_1
GACAAGGGACCAAACCTCCTCGGAACCACTTTAGAGGAGAAAGCCGCCGTCGATCAATGGCTGGAAGTTGAGTCCCACAACTTCAACGACTTGGTTGTTGCACTTGTCCTTCAAATTGAGGTTCTTCCACGTATGGGTATACCCACCGATTCTTCGGTGGTTCAAGACACCATCAACAAGCTCCAAAACGTGCTGGATGTATACGAGCAGAGGCTGTCCCGGAGCAAGTATGTCGCCGGAGATGAATTCACCATTGCTGATATGTGCCACCTGCCGGGGATTAAGTTTCTGACGACTGACGGCGGCGTTGGGGATTTGATTAAGG
>WT_DNA_974_1
GACAAGGGACCAAACCTCCTCGGAACCACTTTAGAGGAGAAAGCCGCCGTCGATCAATGGCTGGAAGTTGAGTCCCACAACTTCAACGACTTGGTTGTTGCACTTGTCCTTCAAATTGAGGTTCTTCCACGTATGGGTATACCCACCGATTCTTCGGTGGTTCAAGACACCATCAACAAGCTCCAAAACGTGCTGGATGTATACGAGCAGAGGCTGTCCCGGAGCAAGTATCTCGCTGGAGATGAATTCACCATTGCTGATATGTGCCACCTGCCGGGGATTAAGTTTCTGACGACTGACGGCGGCGTTGGGGATTTGATTAAGG
>WT_DNA_975_1
GACAAGGGACCAAACCTCCTCGGAACCACTTTAGAGGAGAAAGCCGCCGTCGATCAATGGCTGGAAGTTGAGTCCCACAACTTCAACGACTTGGTTGTTGCACTTGTCCTTCAAATTGAGGTTCTTCCACGTATGGGTATACCCACCGATTCTTCGGTGGTTCAAGACACCATCAACAAGCTCCAAAACGTGCTGGATGTATACGAGCAGAGGCTGTCCCGGAGCAAGTATCTCGCCTGAGATGAATTCACCATTGCTGATATGTGCCACCTGCCGGGGATTAAGTTTCTGACGACTGACGGCGGCGTTGGGGATTTGATTAAGG
>WT_DNA_976_1
GACAAGGGACCAAACCTCCTCGGAACCACTTTAGAGGAGAAAGCCGCCGTCGATCAATGGCTGGAAGTTGAGTCCCACAACTTCAACGACTTGGTTGTTGCACTTGTCCTTCAAATTGAGGTTCTTCCACGTATGGGTATACCCACCGATTCTTCGGTGGTTCAAGACACCATCAACAAGCTCCAAAACGTGCTGGATGTATACGAGCAGAGGCTGTCCCGGAGCAAGTATCTCGCCGGGGATGAATTCACCATTGCTGATATGTGCCACCTGCCGGGGATTAAGTTTCTGACGACTGACGGCGGCGTTGGGGATTTGATTAAGG
>WT_DNA_977_1
GACAAGGGACCAAACCTCCTCGGAACCACTTTAGAGGAGAAAGCCGCCGTCGATCAATGGCTGGAAGTTGAGTCCCACAACTTCAACGACTTGGTTGTTGCACTTGTCCTTCAAATTGAGGTTCTTCCACGTATGGGTATACCCACCGATTCTTCGGTGGTTCAAGACACCATCAACAAGCTCCAAAACGTGCTGGATGTATACGAGCAGAGGCTGTCCCGGAGCAAGTATCTCGCCGGATATGAATTCACCATTGCTGATATGTGCCACCTGCCGGGGATTAAGTTTCTGACGACTGACGGCGGCGTTGGGGATTTGATTAAGG
>WT_DNA_978_1
GACAAGGGACCAAACCTCCTCGGAACCACTTTAGAGGAGAAAGCCGCCGTCGATCAATGGCTGGAAGTTGAGTCCCACAACTTCAACGACTTGGTTGTTGCACTTGTCCTTCAAATTGAGGTTCTTCCACGTATGGGTATACCCACCGATTCTTCGGTGGTTCAAGACACCATCAACAAGCTCCAAAACGTGCTGGATGTATACGAGCAGAGGCTGTCCCGGAGCAAGTATCTCGCCGGAGTTGAATTCACCATTGCTGATATGTGCCACCTGCCGGGGATTAAGTTTCTGACGACTGACGGCGGCGTTGGGGATTTGATTAAGG
>WT_DNA_979_1
GACAAGGGACCAAACCTCCTCGGAACCACTTTAGAGGAGAAAGCCGCCGTCGATCAATGGCTGGAAGTTGAGTCCCACAACTTCAACGACTTGGTTGTTGCACTTGTCCTTCAAATTGAGGTTCTTCCACGTATGGGTATACCCACCGATTCTTCGGTGGTTCAAGACACCATCAACAAGCTCCAAAACGTGCTGGATGTATACGAGCAGAGGCTGTCCCGGAGCAAGTATCTCGCCGGAGGTGAATTCACCATTGCTGATATGTGCCACCTGCCGGGGATTAAGTTTCTGACGACTGACGGCGGCGTTGGGGATTTGATTAAGG
>WT_DNA_980_1
GACAAGGGACCAAACCTCCTCGGAACCACTTTAGAGGAGAAAGCCGCCGTCGATCAATGGCTGGAAGTTGAGTCCCACAACTTCAACGACTTGGTTGTTGCACTTGTCCTTCAAATTGAGGTTCTTCCACGTATGGGTATACCCACCGATTCTTCGGTGGTTCAAGACACCATCAACAAGCTCCAAAACGTGCTGGATGTATACGAGCAGAGGCTGTCCCGGAGCAAGTATCTCGCCGGAGATGTATTCACCATTGCTGATATGTGCCACCTGCCGGGGGTTAAGTTTCTGACGACTGACGGCGGCGTTGGGGATTTGATTAAGG
>WT_DNA_981_1
GACAAGGGACCAAACCTCCTCGGAACCACTTTAGAGGAGAAAGCCGCCGTCGATCAATGGCTGGAAGTTGAGTCCCACAACTTCAACGACTTGGTTGTTGCACTTGTCCTTCAAATTGAGGTTCTTCCACGTATGGGTATACCCACCGATTCTTCGGTGGTTCAAGACACCATCAACAAGCTCCAAAACGTGCTGGATGTATACGAGCAGAGGCTGTCCCGGAGCAAGTATCTCGCCGGAGATGGATTCACCATTGCTGATATGTGCCACCTGCCGGGGATTAAGTTTCTGACGACTGACGGCGGCGTTGGGGATTTGATTAAGG
>WT_DNA_982_1
GACAAGGGACCAAACCTCCTCGGAACCACTTTAGAGGAGAAAGCCGCCGTCGATCAATGGCTGGAAGTTGAGTCCCACAACTTCAACGACTTGGTTGTTGCACTTGTCCTTCAAATTGAGGTTCTTCCACGTATGGGTATACCCACCGATTCTTCGGTGGTTCAAGACACCATCAACAAGCTCCAAAACGTGCTGGATGTATACGAGCAGAGGCTGTCCCGGAGCAAGTATCTCGCCGGAGATGAGTTCACCATTGCTGATATGTGCCACCTGCCGGGGATTAAGTTTCTGACGACTGACGGCGGCGTTGGGGATTTGATTAAGG
>WT_DNA_983_1
GACAAGGGACCAAACCTCCTCGGAACCACTTTAGAGGAGAAAGCCGCCGTCGATCAATGGCTGGAAGTTGAGTCCCACAACTTCAACGACTTGGTTGTTGCACTTGTCCTTCAAATTGAGGTTCTTCCACGTATGGGTATACCCACCGATTCTTCGGTGGTTCAAGACACCATCAACAAGCTCCAAAACGTGCTGGATGTATACGAGCAGAGGCTGTCCCGGAGCAAGTATCTCGCCGGAGATGAATTCATCATTGCTGATATGTGCCACCTGCCGGGGATTAAGTTTCTGACGACTGACGGCGGCGTTGGGGATTTGATTAAGG
>WT_DNA_984_1
GACAAGGGACCAAACCTCCTCGGAACCACTTTAGAGGAGAAAGCCGCCGTCGATCAATGGCTGGAAGTTGAGTCCCACAACTTCAACGACTTGGTTGTTGCACTTGTCCTTCAAATTGAGGTTCTTCCACGTATGGGTATACCCACCGATTCTTCGGTGGTTCAAGACACCATCAACAAGCTCCAAAACGTGCTGGATGTATACGAGCAGAGGCTGTCCCGGAGCAAGTATCTCGCCGGAGATGAATTCACTATTGCTGATATGTGCCACCTGCCGGGGATTAAGTTTCTGACGACTGACGGCGGCGTTGGGGATTTGATTAAGG
>WT_DNA_985_1
GACAAGGGACCAAACCTCCTCGGAACCACTTTAGAGGAGAAAGCCGCCGTCGATCAATGGCTGGAAGTTGAGTCCCACAACTTCAACGACTTGGTTGTTGCACTTGTCCTTCAAATTGAGGTTCTTCCACGTATGGGTATACCCACCGATTCTTCGGTGGTTCAAGACACCATCAACAAGCTCCAAAACGTGCTGGATGTATACGAGCAGAGGCTGTCCCGGAGCAAGTATCTCGCCGGAGATGAATTCACTATTGCTGATATGTGCCACCTGCCGGGGATTAAGTTTCTGACGACTAACGGCGGCGTTGGGGATTTGATTAAGG
>WT_DNA_986_1
GACAAGGGACCAAACCTCCTCGGAACCACTTTAGAGGAGAAAGCCGCCGTCGATCAATGGCTGGAAGTTGAGTCCCACAACTTCAACGACTTGGTTGTTGCACTTGTCCTTCAAATTGAGGTTCTTCCACGTATGGGTATACCCACCGATTCTTCGGTGGTTCAAGACACCATCAACAAGCTCCAAAACGTGCTGGATGTATACGAGCAGAGGCTGTCCCGGAGCAAGTATCTCGCCGGAGATGAATTCACGATTGCTGATATGTGCCACCTGCCGGGGATTAAGTTTCTGACGACTGACGGCGGCGTTGGGGATTTGATTAAGG
>WT_DNA_987_1
GACAAGGGACCAAACCTCCTCGGAACCACTTTAGAGGAGAAAGCCGCCGTCGATCAATGGCTGGAAGTTGAGTCCCACAACTTCAACGACTTGGTTGTTGCACTTGTCCTTCAAATTGAGGTTCTTCCACGTATGGGTATACCCACCGATTCTTCGGTGGTTCAAGACACCATCAACAAGCTCCAAAACGTGCTGGATGTATACGAGCAGAGGCTGTCCCGGAGCAAGTATCTCGCCGGAGATGAATTCACCATTGCTGTTATGTGCCACCTGCCGGGGATTAAGTTTCTGACGACTGACGGCGGCGTTGGGGATTTGATTAAGG
>WT_DNA_988_1
GACAAGGGACCAAACCTCCTCGGAACCACTTTAGAGGAGAAAGCCGCCGTCGATCAATGGCTGGAAGTTGAGTCCCACAACTTCAACGACTTGGTTGTTGCACTTGTCCTTCAAATTGAGGTTCTTCCACGTATGGGTATACCCACCGATTCTTCGGTGGTTCAAGACACCATCAACAAGCTCCAAAACGTGCTGGATGTATACGAGCAGAGGCTGTCCCGGAGCAAGTATCTCGCCGGAGATGAATTCACCATTGCTGATATGTGTCACCTGCCGGGGATTAAGTTTCTGACGACTGACGCCGGCGTTGGGGATTTGATTAAGG
>WT_DNA_989_1
GACAAGGGACCAAACCTCCTCGGAACCACTTTAGAGGAGAAAGCCGCCGTCGATCAATGGCTGGAAGTTGAGTCCCACAACTTCAACGACTTGGTTGTTGCACTTGTCCTTCAAATTGAGGTTCTTCCACGTATGGGTATACCCACCGATTCTTCGGTGGTTCAAGACACCATCAACAAGCTCCAAAACGTGCTGGATGTATACGAGCAGAGGCTGTCCCGGAGCAAGTATCTCGCCGGAGATGAATTCACCATTGCTGATATGTGCGACCTGCCGGGGATTAAGTTTCTGACGACTGACGGCGGCGTTGGGGATTTGATTAAGG
>WT_DNA_990_1
GACAAGGGACCAAACCTCCTCGGAACCACTTTAGAGGAGAAAGCCGCCGTCGATCAATGGCTGGAAGTTGAGTCCCACAACTTCAACGACTTGGTTGTTGCACTTGTCCTTCAAATTGAGGTTCTTCCACGTATGGGTATACCCACCGATTCTTCGGTGGTTCAAGACACCATCAACAAGCTCCAAAACGTGCTGGATGTATACGAGCAGAGGCTGTCCCGGAGCAAGTATCTCGCCGGAGATGAATTCACCATTGCTGATATGTGCCTCCTGCCGGGGATTAAGTTTCTGACGGCTGACGGCGGCGTTGGGGATTTGATTAAGG
>WT_DNA_991_1
GACAAGGGACCAAACCTCCTCGGAACCACTTTAGAGGAGAAAGCCGCCGTCGATCAATGGCTGGAAGTTGAGTCCCACAACTTCAACGACTTGGTTGTTGCACTTGTCCTTCAAATTGAGGTTCTTCCACGTATGGGTATACCCACCGATTCTTCGGTGGTTCAAGACACCATCAACAAGCTCCAAAACGTGCTGGATGTATACGAGCAGAGGCTGTCCCGGAGCAAGTATCTCGCCGGAGATGAATTCACCATTGCTGATATGTGCCCCCTGCCGGGGATTAAGTTTCTGACGACTGACGGCGGCGTTGGGGATTTGATTAAGG
>WT_DNA_992_1
GACAAGGGACCAAACCTCCTCGGAACCACTTTAGAGGAGAAAGCCGCCGTCGATCAATGGCTGGAAGTTGAGTCCCACAACTTCAACGACTTGGTTGTTGCACTTGTCCTTCAAATTGAGGTTCTTCCACGTATGGGTATACCCACCGATTCTTCGGTGGTTCAAGACACCATCAACAAGCTCCAAAACGTGCTGGATGTATACGAGCAGAGGCTGTCCCGGAGCAAGTATCTCGCCGGAGATGAATTCACCATTGCTGATATGTGCCCCCTGCCGGGGATTAAGTTCCTGACGACTGACGGCGGCGTTGGGGAGTTGATTAAGG
>WT_DNA_993_1
GACAAGGGACCAAACCTCCTCGGAACCACTTTAGAGGAGAAAGCCGCCGTCGATCAATGGCTGGAAGTTGAGTCCCACAACTTCAACGACTTGGTTGTTGCACTTGTCCTTCAAATTGAGGTTCTTCCACGTATGGGTATACCCACCGATTCTTCGGTGGTTCAAGACACCATCAACAAGCTCCAAAACGTGCTGGATGTATACGAGCAGAGGCTGTCCCGGAGCAAGTATCTCGCCGGAGATGAATTCACCATTGCTGATATGTGCCATCTGCCGGGGATTAAGTTTCTGACGACTGACGGCGGCGTTGGGGATTTGATTAAGG
>WT_DNA_994_1
GACAAGGGACCAAACCTCCTCGGAACCACTTTAGAGGAGAAAGCCGCCGTCGATCAATGGCTGGAAGTTGAGTCCCACAACTTCAACGACTTGGTTGTTGCACTTGTCCTTCAAATTGAGGTTCTTCCACGTATGGGTATACCCACCGATTCTTCGGTGGTTCAAGACACCATCAACAAGCTCCAAAACGTGCTGGATGTATACGAGCAGAGGCTGTCCCGGAGCAAGTATCTCGCCGGAGATGAATTCACCATTGCTGATATGTGCCACGTGCCGGGGATTAAGTTTCTGACGACTGACGGCGGCGTTGGGGATTTGATTAAGG
>WT_DNA_995_1
GACAAGGGACCAAACCTCCTCGGAACCACTTTAGAGGAGAAAGCCGCCGTCGATCAATGGCTGGAAGTTGAGTCCCACAACTTCAACGACTTGGTTGTTGCACTTGTCCTTCAAATTGAGGTTCTTCCACGTATGGGTATACCCACCGATTCTTCGGTGGTTCAAGACACCATCAACAAGCTCCAAAACGTGCTGGATGTATACGAGCAGAGGCTGTCCCGGAGCAAGTATCTCGCCGGAGATGAATTCACCATTGCTGATATGTGCCACCTTCCGGGGATTAAGTTTCTGACGACTGACGGCGGCGTTGGGGATTTGATTAAGG
>WT_DNA_996_1
GACAAGGGACCAAACCTCCTCGGAACCACTTTAGAGGAGAAAGCCGCCGTCGATCAATGGCTGGAAGTTGAGTCCCACAACTTCAACGACTTGGTTGTTGCACTTGTCCTTCAAATTGAGGTTCTTCCACGTATGGGTATACCCACCGATTCTTCGGTGGTTCAAGACACCATCAACAAGCTCCAAAACGTGCTGGATGTATACGAGCAGAGGCTGTCCCGGAGCAAGTATCTCGCCGGAGATGAATTCACCATTGCTGATATGTGCCACCTGTCGGGGATTAAGTTTCTGACGACTGCCGGCGGCGTTGGGGATTTGATTAAGG
>WT_DNA_997_1
GACAAGGGACCAAACCTCCTCGGAACCACTTTAGAGGAGAAAGCCGCCGTCGATCAATGGCTGGAAGTTGAGTCCCACAACTTCAACGACTTGGTTGTTGCACTTGTCCTTCAAATTGAGGTTCTTCCACGTATGGGTATACCCACCGATTCTTCGGTGGTTCAAGACACCATCAACAAGCTCCAAAACGTGCTGGATGTATACGAGCAGAGGCTGTCCCGGAGCAAGTATCTCGCCGGAGATGAATTCACCATTGCTGATATGTGCCACCTGCTGGGGATTAAGTTTCTGACGACTGACGGCGGAGTTGGGGATTTGATTAAGG
>WT_DNA_998_1
GACAAGGGACCAAACCTCCTCGGAACCACTTTAGAGGAGAAAGCCGCCGTCGATCAATGGCTGGAAGTTGAGTCCCACAACTTCAACGACTTGGTTGTTGCACTTGTCCTTCAAATTGAGGTTCTTCCACGTATGGGTATACCCACCGATTCTTCGGTGGTTCAAGACACCATCAACAAGCTCCAAAACGTGCTGGATGTATACGAGCAGAGGCTGTCCCGGAGCAAGTATCTCGCCGGAGATGAATTCACCATTGCTGATATGTGCCACCTGCCTGGGATTAAGTTTCTGACGACTGACGGCGGCGTTGGGGATTTGATTAAGG
>WT_DNA_999_1
GACAAGGGACCAAACCTCCTCGGAACCACTTTAGAGGAGAAAGCCGCCGTCGATCAATGGCTGGAAGTTGAGTCCCACAACTTCAACGACTTGGTTGTTGCACTTGTCCTTCAAATTGAGGTTCTTCCACGTATGGGTATACCCACCGATTCTTCGGTGGTTCAAGACACCATCAACAAGCTCCAAAACGTGCTGGATGTATACGAGCAGAGGCTGTCCCGGAGCAAGTATCTCGCCGGAGATGAATTCACCATTGCTGATATGTGCCACCTGCCGGGGTTTAAGTTTCTGACGACTGACGGCGGCGTTGGGGATTTGATTAAGG
>WT_DNA_1000_1
GACAAGGGACCAAACCTCCTCGGAACCACTTTAGAGGAGAAAGCCGCCGTCGATCAATGGCTGGAAGTTGAGTCCCACAACTTCAACGACTTGGTTGTTGCACTTGTCCTTCAAATTGAGGTTCTTCCACGTATGGGTATACCCACCGATTCTTCGGTGGTTCAAGACACCATCAACAAGCTCCAAAACGTGCTGGATGTATACGAGCAGAGGCTGTCCCGGAGCAAGTATCTCGCCGGAGATGAATTCACCATTGCTGATATGTGCCACCTGCCGGGGATTACGTTTCTGACGACTGACGGCGGCGTTGGGGATTTGATTAAGG
[truncated: 584 more rows]

## Sheet: WT_RNA
>WT_RNA_1_20438
GACAAGGGACCAAACCTCCTCGGAACCACTTTAGAGGAGAAAGCCGCCGTCGATCAATGGCTGGAAGTTGAGTCCCACAACTTCAACGACTTGGTTGTTGCATTTGTCCTTCAAATTGAGGTTCTTCCACGTATGGGTATACCCACCGATTCTTCGGTGGTTCAAGACACCATCAACAAGCTCCAAAACGTGCTGGATGTATACGAGCAGAGGCTGTCCCGGAGCAAGTATCTCGCCGGAGATGAATTCACCATTGCTGATATGTGCCACCTGCCGGGGATTAAGTTTCTGACGACTGACGGCGGCGTTGGGGATTTGATTAAGG
>WT_RNA_2_3992
GACAAGGGACCAAACCTCCTCGGAACCACTTTAGAGGAGAAAGCCGCCGTCGATCAATGGCTGGAAGTTGAGTCCCACAACTTCAACGACTTGGTTGTTGCACTTGTCCTTCAAATTGAGGTTCTTCCACGTATGGGTATACCCACCGATTCTTCGGTGGTTCAAGACACCATCAACAAGCTCCAAAACGTGCTGGATGTATACGAGCAGAGGCTGTCCCGGAGCAAGTATCTCGCCGGAGATGAATTCACCATTGCTGATATGTGCCACCTGCCGGGGATTAAGTTTCTGACGACTGACGGCGGCGTTGGGGATTTGATTAAGG
>WT_RNA_3_131
GACAAGGGACCAAACCTCCTCGGAACCACTTTAGAGGAGAAAGCCGCCGTCGATCAATGGCTGGAAGTTGAGTCCCACAACTTCAACGACTTGGTTGTTGCATTTGTCCTTCAAATTGAGGTTCTTCCACGTATGGGTATACCCACCGATTCTTCGGTGGTTCAAGACACCATCAACAAGCTCCAAAACGTGCTGGATGTATACGAGCAGAGGCTGTCCCGGAGCAAGTATCTCGCCGGAGATGAATTCACCATTGCTGATATGTGCCACCTGCCGGGGATTAAGTTTCTGACGACTGCCGGCGGCGTTGGGGATTTGATTAAGG
>WT_RNA_4_46
GACAAGGGACCAAACCTCCTCGGAACCACTTTAGAGGAGAAAGCCGCCGTCGATCAATGGCTGGAAGTTGAGTCCCACAACTTCAACGACTTGGTTGTTGCATTTGTCCTTCAAATTGAGGTTCTTCCACGTATGGGTATACCCACCGATTCTTCGGTGGTTCAAGACACCATCAACAAGCTCCAAAACGTGCTGGATGTATACGAGCAGAGGCTGTCCCGGAGCAAGTATCTCGCCGGAGATGAATTCACCATTGCTGATATGTGCCGCCTGCCGGGGATTAAGTTTCTGACGACTGACGGCGGCGTTGGGGATTTGATTAAGG
>WT_RNA_5_43
GACAAGGGGACCAAACCTCCTCGGAACCACTTTAGAGGAGAAAGCCGCCGTCGATCAATGGCTGGAAGTTGAGTCCCACAACTTCAACGACTTGGTTGTTGCATTTGTCCTTCAAATTGAGGTTCTTCCACGTATGGGTATACCCACCGATTCTTCGGTGGTTCAAGACACCATCAACAAGCTCCAAAACGTGCTGGATGTATACGAGCAGAGGCTGTCCCGGAGCAAGTATCTCGCCGGAGATGAATTCACCATTGCTGATATGTGCCACCTGCCGGGGATTAAGTTTCTGACGACTGACGGCGGCGTTGGGGATTTGATTAAGG
>WT_RNA_6_38
GACAAGGGACCAAACCTCCTCGGAACCACTTTAGAGGAGAAAGTCGCCGTCGATCAATGGCTGGAAGTTGAGTCCCACAACTTCAACGACTTGGTTGTTGCATTTGTCCTTCAAATTGAGGTTCTTCCACGTATGGGTATACCCACCGATTCTTCGGTGGTTCAAGACACCATCAACAAGCTCCAAAACGTGCTGGATGTATACGAGCAGAGGCTGTCCCGGAGCAAGTATCTCGCCGGAGATGAATTCACCATTGCTGATATGTGCCACCTGCCGGGGATTAAGTTTCTGACGACTGACGGCGGCGTTGGGGATTTGATTAAGG
>WT_RNA_7_36
GACAAGGGACCAAACCTCCTCGGAACCACTTTAGAGGAGAAAGCCGCCGTCGATCAATGGCTGGAAGTTGAGTCCCACAACTTCAACGACTTGGTTGTTGCATTTGTCCTTCAAATTGAGGTTCTTCCACGTATGGGTATACCCACCGATTCTTCGGTGGTTCAAGACACCATCAACAAGCTCCAAAACGTGCTGGATGTATACGAGCAGAGGCTGTCCCGGAGCAAGTATCTCGCCGGAGATGAATTCACCATTGCTGATATGTGCCACCTGCCGGGGATTAAGTTTCTGACGACTGACGGTGGCGTTGGGGATTTGATTAAGG
>WT_RNA_8_31
GGACAAGGGACCAAACCTCCTCGGAACCACTTTAGAGGAGAAAGCCGCCGTCGATCAATGGCTGGAAGTTGAGTCCCACAACTTCAACGACTTGGTTGTTGCATTTGTCCTTCAAATTGAGGTTCTTCCACGTATGGGTATACCCACCGATTCTTCGGTGGTTCAAGACACCATCAACAAGCTCCAAAACGTGCTGGATGTATACGAGCAGAGGCTGTCCCGGAGCAAGTATCTCGCCGGAGATGAATTCACCATTGCTGATATGTGCCACCTGCCGGGGATTAAGTTTCTGACGACTGACGGCGGCGTTGGGGATTTGATTAAGG
>WT_RNA_9_30
GACAAGGGACCAAACCTCCTCGGAACCACTTTAGAGGAGAAAGCCGCCGTCGATCAATGGCTGGAAGTTGAGTCCCACAACTTCAACGACTTGGTTGTTGCATTTGTCCTTCAAATTGAGGTTCTTCCACGTATGGGTATACCCACCGATTCTTCGGTGGTTCAAGACACCATCAACAAGCTCCAAAACGTGCTGGATGTATACGAGCAGAGGCTGTCCCGGAGCAAGTATCTCGCCGGAGATGAATTCACCATTGCTGATATGTGTCACCTGCCGGGGATTAAGTTTCTGACGACTGACGGCGGCGTTGGGGATTTGATTAAGG
>WT_RNA_10_26
GACAAGGGACCAAACCTCCTCGGAACCACTTTAGAGGAGAAAGCCGCCGTCGATCAATGGCTGGAAGTTGAGTCCCACAACTTCAACGACTTGGTTGTTGCATTTGTCCTTCAAATTGAGGTTCTTCCACGTATGGGTATACCCACCGATTCTTCGGTGGTTCAAGACACCATCAACAAGCTCCAAAACGTGCTGGATGTATACGAGCAGAGGCTGTCCCGGAGCAAGTATCTCACCGGAGATGAATTCACCATTGCTGATATGTGCCACCTGCCGGGGATTAAGTTTCTGACGACTGACGGCGGCGTTGGGGATTTGATTAAGG
>WT_RNA_11_22
GACAAGGGACCAAACCTCCTCGGAACCACTTTAGAGGAGAAAGCCGCCGTCGATCAATGGCTGGAAGTTGAGTCCCACAACTTCAACGACTTGGTTGTTGCATTTGTCCTTCAAATTGAGGTTCTTCCACGTATGGGTATACCCACCGATTCTTCGGTGGTTCAAGACACCATCAACAAGCTCCAAAACGTGCTGGATGTATATGAGCAGAGGCTGTCCCGGAGCAAGTATCTCGCCGGAGATGAATTCACCATTGCTGATATGTGCCACCTGCCGGGGATTAAGTTTCTGACGACTGACGGCGGCGTTGGGGATTTGATTAAGG
>WT_RNA_12_22
GACAAGGGACCAAACCTCCTCGGAACCACTTTAGAGGAGAAAGCCGCCGTCGATCAATGGCTGGAAGTTGAGTCCCACAACTTCAACGACTTGGTTGTTGCACTTGTCCTTCAAATTGAGGTTCTTCCACGTATGGGTATACCCACCGATTCTTCGGTGGTTCAAGACACCATCAACAAGCTCCAAAACGTGCTGGATGTATACGAGCAGAGGCTGTCCCGGAGCAAGTATCTCGCCGGAGATGAATTCACCATTGCTGATATGTGCCACCTGCCGGGGATTAAGTTTCTGACGACTGCCGGCGGCGTTGGGGATTTGATTAAGG
>WT_RNA_13_21
GACAAGGGACCAAACCTCCTCGGAACCACTTTAGAGGAGAAAGCCGCCGTCGATCAATGGCTGGAAGTTGAGTCCCACAACTTCAACGACTTGGTTGTTGCATTTGTCCTTCAAATTGAGGTTCTTCCACGTATGGGTATACCCACCGATTCTTCGGTGGTTCAAGACACCATCAACAAGCTCCAAAACGTGCTGGATGTATACGAGCAGAGGCTGTCCCGGAGCAAGTATCTCGCCGGAGATGAATTCACCATTGCTGATATGTGCCACCTGCCGGGGATTAAGTTTCTGACGACTGATGGCGGCGTTGGGGATTTGATTAAGG
>WT_RNA_14_20
GACAAGGGACCAAACCTCCTCGGAACCACTTTAGAGGAGAAAGCCGCCGTCGATCAATGGCTGGAAGTTGAGTCCCACAACTTCAACGACTTGGTTGTTGCATTTGTCCTTCAAATTGAGGTTCTTCCACGTATGGGTATACCCACCGATTCTTCGGTGGTTCAAGACACCATCAACAAGCTCCAAAACGTGCTGGATGTATACGAGCAGAGGCTGTCCCGGAGCAAGTATCTCGCCGGAGATGAATTCACCATTGCTGATATGTACCACCTGCCGGGGATTAAGTTTCTGACGACTGACGGCGGCGTTGGGGATTTGATTAAGG
>WT_RNA_15_20
GACAAGGGACCAAACCTCCTCGGAACCACTTTAGAGGAGAAAGCCGCCGTCGAGCAATGGCTGGAAGTTGAGTCCCACAACTTCAACGACTTGGTTGTTGCATTTGTCCTTCAAATTGAGGTTCTTCCACGTATGGGTATACCCACCGATTCTTCGGTGGTTCAAGACACCATCAACAAGCTCCAAAACGTGCTGGATGTATACGAGCAGAGGCTGTCCCGGAGCAAGTATCTCGCCGGAGATGAATTCACCATTGCTGATATGTGCCACCTGCCGGGGATTAAGTTTCTGACGACTGACGGCGGCGTTGGGGATTTGATTAAGG
>WT_RNA_16_19
GACAAGGGACCAAACCTCCTCGGAACCACTTTAGAGGAGAAAGCCGCCGTCGATCAATGGCTGGAAGTTGAGTCCCACAACTTCAACGACTTGGTTGTTGCATTTGTCCTTCAAATTGAGGTTCTTCCACGTATGGGTATACCCACCGATTCTTCGGTGGTTCAAGACACCATCAACAAGCTCCAAAACGTGCTGGATGTATACGAGCAGAGGCTGTCCCGGAGCAAGTATCTCGCCGGAGATGAATTCACCATTGCTGATATGTGCCACCTGCCGGGGATTAAGTTTCTGACGACTGACGGCGGTGTTGGGGATTTGATTAAGG
>WT_RNA_17_18
GACAAGGGACCAAACCTCCTCGGAACCACTTTAGAGGAGAAAGCCGCCGTCGATCAATGGCTGGAAGTTGAGTCCCACAACTTCAACGACTTGGTTGTTGCATTTGTCCTTCAAATTGAGGTTCTTCCACGTATGGGTATACCCACCGATTCTTCGGTGGTTCAAGACACCATCAACAAGCTCCAAAACGTGCTGGATGTATACGAGCAGAGGCTGTCCCGGAGCAAGTATCTCGCCGGAGATGAATTCACCATTGCTGATATGTGCCACCTACCGGGGATTAAGTTTCTGACGACTGACGGCGGCGTTGGGGATTTGATTAAGG
>WT_RNA_18_18
GACAAGGACCAAACCTCCTCGGAACCACTTTAGAGGAGAAAGCCGCCGTCGATCAATGGCTGGAAGTTGAGTCCCACAACTTCAACGACTTGGTTGTTGCATTTGTCCTTCAAATTGAGGTTCTTCCACGTATGGGTATACCCACCGATTCTTCGGTGGTTCAAGACACCATCAACAAGCTCCAAAACGTGCTGGATGTATACGAGCAGAGGCTGTCCCGGAGCAAGTATCTCGCCGGAGATGAATTCACCATTGCTGATATGTGCCACCTGCCGGGGATTAAGTTTCTGACGACTGACGGCGGCGTTGGGGATTTGATTAAGG
>WT_RNA_19_17
GACAAGGGACCAAACCTCCTCGGAACCACTTTAGAGGAGAAAGCCGCCGTCGATCAATGGCTGGAAGTTGAGTCCCACAACTTCAACGACTTGGTTGTTGCATTTGTCCTTCAAATTGAGGTTCTTCCACGTATGGGTATACCCACCGATTCTTCGGTGGTTCAAGACACCATCAACAAGCTCCAAAACGTGCTGGATGTATACGAGCAGAGGTTGTCCCGGAGCAAGTATCTCGCCGGAGATGAATTCACCATTGCTGATATGTGCCACCTGCCGGGGATTAAGTTTCTGACGACTGACGGCGGCGTTGGGGATTTGATTAAGG
>WT_RNA_20_17
GACAAGGGACCAAACCTCCTCGGAACCACTTTAGAGGAGAAAGCCGCCGTCGATCAATGGCTGGAAGTTGAGTCCCACAACTTCAACGACTTGGTTGTTGCATTTGTCCTTCAAATTGAGGTTCTTCCACGTATGGGTATACCCACCGATTCTTCGGTGGTTCAAGACACCATCAACAAGCTCCAAAACGTGCTGGATGTATACGAGCAGAGGCTGTCCCGGAGCAAGTATCTCGCCGGAGATGAATTCACCATTGCTGATATGTGCCACCTGTCGGGGATTAAGTTTCTGACGACTGACGGCGGCGTTGGGGATTTGATTAAGG
>WT_RNA_21_17
GACAAGGGACCAAACCTCCTCGGAACCACTTTAGAGGAGAAAGCCGCCGTCGATCAATGGCTGGAAGTTGAGTCCCACAACTTCAACGACTTGGTTGTTGCATTTGTCCTTCAAATTGAGGTTCTTCCACGTATGGGTATACCCACCGATTCTTCGGTGGTTCAAGACACCATCAACAAGCTCCAAAACGTGCTGGATGTATACGAGCAGAGGCTGTCCCGGAGCAAGTATCTCGCCGGAGATGAATTCACCATTGCTGATATGTGCCACCTGCCGGGGATTAAGTTTCTGATGACTGACGGCGGCGTTGGGGATTTGATTAAGG
>WT_RNA_22_17
GACAAGGGACCAAACCTCCTCGGAACCACTTTAGAGGAGAAAGCCGCCGTCGATCAATGGCTGGAAGTTGAGTCCCACAACTTCAACGACTTGGTTGTTGCATTTGTCCTTCAAATTGAGGTTCTTCCACGTATGGGTATACCCACCGATTCTTCGGTGGTTCAAGACACCATCAACAAGCTCCAAAACGTGCTGGATGTATACGAGCAGAGGCTGTCCCGGAGCAAGTATCTCGCCGGAGATGAATTCACCATTGCTGATATGTGCCACCTGCCGGGGATTAAGTTTCTGACGACTGACGGCGGCGTTGGGATTTGATTAAGG
>WT_RNA_23_17
GACAAGGGACCAAACCTCCTCGGAACCACTTTAGAGGAGAAAGCCGCCGTCGATCAATGGCTGGAAGTTGAGTCCCACAACTTCAACGACTTGGTTGTTGCATTTGTCCTTCAAATTGAGGTTCTTCCACGTATGGGTATACCCACCGATTCTTCGGTGGTTCAAGACACCATCAACAAGCTCCAAAACGTGCTGGATGTATACGAGCAGAGACTGTCCCGGAGCAAGTATCTCGCCGGAGATGAATTCACCATTGCTGATATGTGCCACCTGCCGGGGATTAAGTTTCTGACGACTGACGGCGGCGTTGGGGATTTGATTAAGG
>WT_RNA_24_16
GACAAGGGACCAAACCTCCTCGGAACCACTTTAGAGGAGAAAGCCGCCGTCGATCAATGGCTGGAAGTTGAGTCCCACAACTTCAACGACTTGGTTGTTGCATTTGTCCTTCAAATTGAGGTTCTTCCACGTATGGGTATACCCACCGATTCTTCGGTGGTTCAAGACACCATCAACAAGCTCCAAAACGTGCTGGATGTATACGAGCAGAGGCTGTCCCGGAGCAAGTATCTCGCCGGAGATGAATTCACCATTGCTGATATGTGCCACCTGCCGGGGATTAAGTTTCTGACGACTGACGGCGGCGTTGGGGATTTGATTAAG
>WT_RNA_25_16
GACAAGGGACCAAACCTCCTCGGAACCACTTTAGAGGAGAAAGCCGCCGTCAATCAATGGCTGGAAGTTGAGTCCCACAACTTCAACGACTTGGTTGTTGCATTTGTCCTTCAAATTGAGGTTCTTCCACGTATGGGTATACCCACCGATTCTTCGGTGGTTCAAGACACCATCAACAAGCTCCAAAACGTGCTGGATGTATACGAGCAGAGGCTGTCCCGGAGCAAGTATCTCGCCGGAGATGAATTCACCATTGCTGATATGTGCCACCTGCCGGGGATTAAGTTTCTGACGACTGACGGCGGCGTTGGGGATTTGATTAAGG
>WT_RNA_26_16
GACAAAGGGACCAAACCTCCTCGGAACCACTTTAGAGGAGAAAGCCGCCGTCGATCAATGGCTGGAAGTTGAGTCCCACAACTTCAACGACTTGGTTGTTGCATTTGTCCTTCAAATTGAGGTTCTTCCACGTATGGGTATACCCACCGATTCTTCGGTGGTTCAAGACACCATCAACAAGCTCCAAAACGTGCTGGATGTATACGAGCAGAGGCTGTCCCGGAGCAAGTATCTCGCCGGAGATGAATTCACCATTGCTGATATGTGCCACCTGCCGGGGATTAAGTTTCTGACGACTGACGGCGGCGTTGGGGATTTGATTAAGG
>WT_RNA_27_16
AACAAGGGACCAAACCTCCTCGGAACCACTTTAGAGGAGAAAGCCGCCGTCGATCAATGGCTGGAAGTTGAGTCCCACAACTTCAACGACTTGGTTGTTGCATTTGTCCTTCAAATTGAGGTTCTTCCACGTATGGGTATACCCACCGATTCTTCGGTGGTTCAAGACACCATCAACAAGCTCCAAAACGTGCTGGATGTATACGAGCAGAGGCTGTCCCGGAGCAAGTATCTCGCCGGAGATGAATTCACCATTGCTGATATGTGCCACCTGCCGGGGATTAAGTTTCTGACGACTGACGGCGGCGTTGGGGATTTGATTAAGG
>WT_RNA_28_14
GACAAGGGACCAAACCTCCTCGGAACCACTTTAGAGGAGAAAGCCGCCGTCGATCAATGGCTGGAAGTTGAGTCCCACAACTTCAACGACTTGGTTGTTGCATTTGTCCTTCAAATTGAGGTTCTTCCACGTATGGGTATACCCACCGATTCTTCGGTGGTTCAAGACACCATCAACAAGCTCCAAAACGTGTTGGATGTATACGAGCAGAGGCTGTCCCGGAGCAAGTATCTCGCCGGAGATGAATTCACCATTGCTGATATGTGCCACCTGCCGGGGATTAAGTTTCTGACGACTGACGGCGGCGTTGGGGATTTGATTAAGG
>WT_RNA_29_14
GACAAGGGACCAAACCTCCTCAGAACCACTTTAGAGGAGAAAGCCGCCGTCGATCAATGGCTGGAAGTTGAGTCCCACAACTTCAACGACTTGGTTGTTGCATTTGTCCTTCAAATTGAGGTTCTTCCACGTATGGGTATACCCACCGATTCTTCGGTGGTTCAAGACACCATCAACAAGCTCCAAAACGTGCTGGATGTATACGAGCAGAGGCTGTCCCGGAGCAAGTATCTCGCCGGAGATGAATTCACCATTGCTGATATGTGCCACCTGCCGGGGATTAAGTTTCTGACGACTGACGGCGGCGTTGGGGATTTGATTAAGG
>WT_RNA_30_13
GACAAGGGACCAACCTCCTCGGAACCACTTTAGAGGAGAAAGCCGCCGTCGATCAATGGCTGGAAGTTGAGTCCCACAACTTCAACGACTTGGTTGTTGCATTTGTCCTTCAAATTGAGGTTCTTCCACGTATGGGTATACCCACCGATTCTTCGGTGGTTCAAGACACCATCAACAAGCTCCAAAACGTGCTGGATGTATACGAGCAGAGGCTGTCCCGGAGCAAGTATCTCGCCGGAGATGAATTCACCATTGCTGATATGTGCCACCTGCCGGGGATTAAGTTTCTGACGACTGACGGCGGCGTTGGGGATTTGATTAAGG
>WT_RNA_31_13
GACAAGGGACCAAACCTCCTCGGAACCACTTTAGAGGAGAAAGCCACCGTCGATCAATGGCTGGAAGTTGAGTCCCACAACTTCAACGACTTGGTTGTTGCATTTGTCCTTCAAATTGAGGTTCTTCCACGTATGGGTATACCCACCGATTCTTCGGTGGTTCAAGACACCATCAACAAGCTCCAAAACGTGCTGGATGTATACGAGCAGAGGCTGTCCCGGAGCAAGTATCTCGCCGGAGATGAATTCACCATTGCTGATATGTGCCACCTGCCGGGGATTAAGTTTCTGACGACTGACGGCGGCGTTGGGGATTTGATTAAGG
>WT_RNA_32_12
GACAGGGGACCAAACCTCCTCGGAACCACTTTAGAGGAGAAAGCCGCCGTCGATCAATGGCTGGAAGTTGAGTCCCACAACTTCAACGACTTGGTTGTTGCATTTGTCCTTCAAATTGAGGTTCTTCCACGTATGGGTATACCCACCGATTCTTCGGTGGTTCAAGACACCATCAACAAGCTCCAAAACGTGCTGGATGTATACGAGCAGAGGCTGTCCCGGAGCAAGTATCTCGCCGGAGATGAATTCACCATTGCTGATATGTGCCACCTGCCGGGGATTAAGTTTCTGACGACTGACGGCGGCGTTGGGGATTTGATTAAGG
>WT_RNA_33_12
GACAGGGACCAAACCTCCTCGGAACCACTTTAGAGGAGAAAGCCGCCGTCGATCAATGGCTGGAAGTTGAGTCCCACAACTTCAACGACTTGGTTGTTGCATTTGTCCTTCAAATTGAGGTTCTTCCACGTATGGGTATACCCACCGATTCTTCGGTGGTTCAAGACACCATCAACAAGCTCCAAAACGTGCTGGATGTATACGAGCAGAGGCTGTCCCGGAGCAAGTATCTCGCCGGAGATGAATTCACCATTGCTGATATGTGCCACCTGCCGGGGATTAAGTTTCTGACGACTGACGGCGGCGTTGGGGATTTGATTAAGG
>WT_RNA_34_12
GACAAGGGACCAAACCTCCTCGGAACCACTTTAGAGGAGAAAGCCGCCGTCGATCAATGGCTGGAAGTTGAGTCCCACAACTTCAACGACTTGGTTGTTGCATTTGTCCTTCAAATTGAGGTTCTTCCACGTATGGGTATACCCACCGATTCTTCGGTGGTTCAAGACACCATCAACAAGCTCCAAAACGTGCTGGATGTATACGAGCAGAGGCTGTCCCGGAGCAAGTATCTCGCCGGAGATGAATTCGCCATTGCTGATATGTGCCACCTGCCGGGGATTAAGTTTCTGACGACTGACGGCGGCGTTGGGGATTTGATTAAGG
>WT_RNA_35_12
GACAAGGGACCAAACCTCCTCGGAACCACTTTAGAGGAGAAAGCCGCCGTCGATCAATGGCTGGAAGTTGAGTCCCACAACTTCAACGACTTGGTTGTTGCATTTGTCCTTCAAATTGAGGTTCTTCCACGTATGGGTATACCCACCGATTCTTCGGTGGTTCAAGACACCATCAACAAGCTCCAAAACGTGCTGGATGTATACGAGCAGAGGCTGTCCCGGAGCAAGTATCTCGCCGGAGATGAATTCACCATTGTTGATATGTGCCACCTGCCGGGGATTAAGTTTCTGACGACTGACGGCGGCGTTGGGGATTTGATTAAGG
>WT_RNA_36_12
GACAAGGGACCAAACCTCCTCGGAACCACTTTAGAGGAGAAAGCCGCCGTCGATCAATGGCTGGAAGTTGAGTCCCACAACTTCAACGACTTGGTTGTTGCATTTGTCCTTCAAATTGAGGTTCTTCCACGTATGGGTATACCCACCGATTCTTCGGTGGTTCAAGACACCATCAACAAGCTCCAAAACGTGCTGGATGTATACGAGCAGAGGCTGTCCCGGAGCAAGTATCTCGCCGGAGATGAATTCACCATTGCTGATATGTGCCACCTGCCGGGGATTAAGTTTCTGACGACTGACAGCGGCGTTGGGGATTTGATTAAGG
>WT_RNA_37_12
GACAAGAGACCAAACCTCCTCGGAACCACTTTAGAGGAGAAAGCCGCCGTCGATCAATGGCTGGAAGTTGAGTCCCACAACTTCAACGACTTGGTTGTTGCATTTGTCCTTCAAATTGAGGTTCTTCCACGTATGGGTATACCCACCGATTCTTCGGTGGTTCAAGACACCATCAACAAGCTCCAAAACGTGCTGGATGTATACGAGCAGAGGCTGTCCCGGAGCAAGTATCTCGCCGGAGATGAATTCACCATTGCTGATATGTGCCACCTGCCGGGGATTAAGTTTCTGACGACTGACGGCGGCGTTGGGGATTTGATTAAGG
>WT_RNA_38_11
GACAAGGGACCAAACCTCCTCGGAACCACTTTAGAGGAGAAAGCCGCCGTCGATCAATGGCTGGAAGTTGAGTCCCACAACTTCAACGACTTGGTTGTTGTATTTGTCCTTCAAATTGAGGTTCTTCCACGTATGGGTATACCCACCGATTCTTCGGTGGTTCAAGACACCATCAACAAGCTCCAAAACGTGCTGGATGTATACGAGCAGAGGCTGTCCCGGAGCAAGTATCTCGCCGGAGATGAATTCACCATTGCTGATATGTGCCACCTGCCGGGGATTAAGTTTCTGACGACTGACGGCGGCGTTGGGGATTTGATTAAGG
>WT_RNA_39_11
GACAAGGGACCAAACCTCCTCGGAACCACTTTAGAGGAGAAAGCCGCCGTCGATCAATGGCTGGAAGTTGAGTCCCACAACTTCAACGACTTGGTTGTTGCATTTGTCCTTCAAATTGAGGTTCTTCCACGTATGGGTATACCCACCGATTCTTCGGTGGTTCAAGACACCATCAACAAGCTCCAAAACGTGCTGGATGTATACGAGCAGAGGCTGTCCCGGAGCAAGTATCTCGCCGGAGATGAATTCACCATTGCTGATATGTGCCACCTGCTGGGGATTAAGTTTCTGACGACTGACGGCGGCGTTGGGGATTTGATTAAGG
>WT_RNA_40_11
GACAAGGGACCAAACCTCCTCGGAACCACTTTAGAGGAGAAAGCCGCCGTCGATCAATGGCTGGAAGTTGAGTCCCACAACTTCAACGACTTGGTTGTTGCATTTGTCCTTCAAATTGAGGTTCTTCCACGTATGGGTATACCCACCGATTCTTCGGTGGTTCAAGACACCATCAACAAGCTCCAAAACGTGCTGGATGTATACGAGCAGAGGCTGTCCCGGAGCAAGTATCTCGCCGGAGATGAATTCACCATTGCTGATATGTGCCACCTGCCGGGGATTAAGTTTCTGACGACTGACGGCGGCGTTGGGGATTTGATCAAGG
>WT_RNA_41_11
GACAAGGGACCAAACCTCCTCGGAACCACTTTAGAGGAGAAAGCCGCCGTCGATCAATGGCTGGAAGTTGAGTCCCACAACTTCAACGACTTGGTTGTTGCATTTGTCCTTCAAATTGAGGTTCTTCCACGTATGGGTATACCCACCGATTCTTCGGTGGTTCAAGACACCATCAACAAGCTCCAAAACGTGCTGGATGTATACGAGCAGAGGCTGTCCCGGAGCAAGTATCTCGCCGGAGATGAATTCACCATTGCTGATATGTGCCACCTGCCGGGGATTAAGTTTCTAACGACTGACGGCGGCGTTGGGGATTTGATTAAGG
>WT_RNA_42_11
GACAAGGGACCAAACCTCCTCGGAACCACTTTAGAGGAGAAAGCCGCCGTCGATCAATGGCTGGAAGTTGAGTCCCACAACTTCAACGACTTGGTTGTTGCATTTGTCCTTCAAATTGAGGTTCTTCCACGTATGGGTATACCCACCGATTCTTCGGTGGTTCAAGACACCATCAACAAGCTCCAAAACGTGCTGGATGTATACGAGCAGAGGCTGTCCCAGAGCAAGTATCTCGCCGGAGATGAATTCACCATTGCTGATATGTGCCACCTGCCGGGGATTAAGTTTCTGACGACTGACGGCGGCGTTGGGGATTTGATTAAGG
>WT_RNA_43_10
GACAAGGGGACCAAACCTCCTCGGAACCACTTTAGAGGAGAAAGCCGCCGTCGATCAATGGCTGGAAGTTGAGTCCCACAACTTCAACGACTTGGTTGTTGCACTTGTCCTTCAAATTGAGGTTCTTCCACGTATGGGTATACCCACCGATTCTTCGGTGGTTCAAGACACCATCAACAAGCTCCAAAACGTGCTGGATGTATACGAGCAGAGGCTGTCCCGGAGCAAGTATCTCGCCGGAGATGAATTCACCATTGCTGATATGTGCCACCTGCCGGGGATTAAGTTTCTGACGACTGACGGCGGCGTTGGGGATTTGATTAAGG
>WT_RNA_44_10
GACAAGGGACCAAACCTCCTCGGAACCACTTTAGAGGAGAAAGCCGCCGTCGATCAATGGTTGGAAGTTGAGTCCCACAACTTCAACGACTTGGTTGTTGCATTTGTCCTTCAAATTGAGGTTCTTCCACGTATGGGTATACCCACCGATTCTTCGGTGGTTCAAGACACCATCAACAAGCTCCAAAACGTGCTGGATGTATACGAGCAGAGGCTGTCCCGGAGCAAGTATCTCGCCGGAGATGAATTCACCATTGCTGATATGTGCCACCTGCCGGGGATTAAGTTTCTGACGACTGACGGCGGCGTTGGGGATTTGATTAAGG
>WT_RNA_45_10
GACAAGGGACCAAACCTCCTCGGAACCACTTTAGAGGAGAAAGCCGCCGTCGATCAATGGCTGGAAGTTGAGTCCCACAACTTCAACGACTTGGTTGTTGCATTTGTCCTTCAAATTGGGGTTCTTCCACGTATGGGTATACCCACCGATTCTTCGGTGGTTCAAGACACCATCAACAAGCTCCAAAACGTGCTGGATGTATACGAGCAGAGGCTGTCCCGGAGCAAGTATCTCGCCGGAGATGAATTCACCATTGCTGATATGTGCCACCTGCCGGGGATTAAGTTTCTGACGACTGACGGCGGCGTTGGGGATTTGATTAAGG
>WT_RNA_46_10
GACAAGGGACCAAACCTCCTCGGAACCACTTTAGAGGAGAAAGCCGCCGTCGATCAATGGCTGGAAGTTGAGTCCCACAACTTCAACGACTTGGTTGTTGCATTTGTCCTTCAAATTGAGGTTCTTCCACGTATGGGTATACCCACCGATTCTTCGGTGGTTCAAGACACCATCAACAAGCTCCAAAACGTGCTGGATGTATACGAGCAGAGGCTGTCCCGGAGCAAGTATCTCGCCGGAGATGAATTCACCATTGCTGATATGTGCCACCTGCCGGGGATTAAGTTTCTGACGACCGACGGCGGCGTTGGGGATTTGATTAAGG
>WT_RNA_47_10
GACAAGGGACCAAACCTCCTCGGAACCACTTTAGAGGAGAAAGCCGCCGTCGATCAATGGCTGGAAGTTGAGTCCCACAACTTCAACGACTTGGTTGTTGCATTTGTCCTTCAAATTGAGGTTCTTCCACGTATGGGTATACCCACCGATTCTTCGGTGGTTCAAGACACCATCAACAAGCTCCAAAACGTGCTGGATGTATACGAGCAGAGGCTGTCCCGGAGCAAGTATCTCGCCGGAGATGAATTCACCATTGCTGATATGTGCCACCTGCCGGGGATTAAGTTCCTGACGACTGACGGCGGCGTTGGGGATTTGATTAAGG
>WT_RNA_48_10
GACAAGGGACCAAACCTCCTCGGAACCACTTTAGAGGAGAAAGCCGCCGTCGATCAATGGCTGGAAGTTGAGTCCCACAACTTCAACGACTTGGTTGTTGCATTTGTCCTTCAAATTGAGGTTCTTCCACGTATGGGTATACCCACCGATTCTTCGGTGGTTCAAGACACCATCAACAAGCTCCAAAACGTGCTGGATGTATACGAGCAGAGGCTGTCCCGGAGCAAGTATCTCGCCGGAGATGAATTCACCATTGCTGAGATGTGCCACCTGCCGGGGATTAAGTTTCTGACGACTGACGGCGGCGTTGGGGATTTGATTAAGG
>WT_RNA_49_10
GACAAGGGACCAAACCTCCTCGGAACCACTTTAGAGGAGAAAGCCGCCGTCGATCAATGGCTGGAAGTTGAGTCCCACAACTTCAACGACTTGGTTGTTGCATTTGTCCTTCAAATTGAGGTTCTTCCACGTATGGGTATACCCACCGATTCTTCGGTGGTTCAAGACACCATCAACAAGCTCCAAAACGTGCTGGATGTATACGAGCAGAGGCTGTCCCGGAGCAAGTATCTCGCCAGAGATGAATTCACCATTGCTGATATGTGCCACCTGCCGGGGATTAAGTTTCTGACGACTGACGGCGGCGTTGGGGATTTGATTAAGG
>WT_RNA_50_10
GACAAGGGACCAAACCTCCTCGGAACCACTTTAGAGGAGAAAGCCGCCGTCGATCAATGGCTGGAAGTTGAGTCCCACAACTTCAACGACTTGGTTGTTGCATTTGTCCTTCAAATTGAGGTTCTTCCACGTATGGGTATACCCACCGATTCTTCGGTGGTTCAAGACACCATCAACAAGCTCCAAAACGTGCTGGATGTATACGAGCAGAGGCTGTCCCGGAGCAAATATCTCGCCGGAGATGAATTCACCATTGCTGATATGTGCCACCTGCCGGGGATTAAGTTTCTGACGACTGACGGCGGCGTTGGGGATTTGATTAAGG
>WT_RNA_51_10
GACAAGGGACCAAACCTCCTCGGAACCACTTTAGAGGAGAAAGCCGCCGTCGATCAATGGCTGGAAGTTGAGTCCCACAACTTCAACGACTTGGTTGTTGCATTTGTCCTTCAAATTGAGGTTCTTCCACGTATGGGTATACCCACCAATTCTTCGGTGGTTCAAGACACCATCAACAAGCTCCAAAACGTGCTGGATGTATACGAGCAGAGGCTGTCCCGGAGCAAGTATCTCGCCGGAGATGAATTCACCATTGCTGATATGTGCCACCTGCCGGGGATTAAGTTTCTGACGACTGACGGCGGCGTTGGGGATTTGATTAAGG
>WT_RNA_52_10
GACAAGGGACCAAACCTCCTCGGAACCACTTTAGAGGAGAAAGCCGCCGTCGATCAATGGCTGGAAGTTGAGTCCCACAACTTCAACGACTTGGTTGTTACATTTGTCCTTCAAATTGAGGTTCTTCCACGTATGGGTATACCCACCGATTCTTCGGTGGTTCAAGACACCATCAACAAGCTCCAAAACGTGCTGGATGTATACGAGCAGAGGCTGTCCCGGAGCAAGTATCTCGCCGGAGATGAATTCACCATTGCTGATATGTGCCACCTGCCGGGGATTAAGTTTCTGACGACTGACGGCGGCGTTGGGGATTTGATTAAGG
>WT_RNA_53_9
GACGAGGGACCAAACCTCCTCGGAACCACTTTAGAGGAGAAAGCCGCCGTCGATCAATGGCTGGAAGTTGAGTCCCACAACTTCAACGACTTGGTTGTTGCATTTGTCCTTCAAATTGAGGTTCTTCCACGTATGGGTATACCCACCGATTCTTCGGTGGTTCAAGACACCATCAACAAGCTCCAAAACGTGCTGGATGTATACGAGCAGAGGCTGTCCCGGAGCAAGTATCTCGCCGGAGATGAATTCACCATTGCTGATATGTGCCACCTGCCGGGGATTAAGTTTCTGACGACTGACGGCGGCGTTGGGGATTTGATTAAGG
>WT_RNA_54_9
GACAAGGGGCCAAACCTCCTCGGAACCACTTTAGAGGAGAAAGCCGCCGTCGATCAATGGCTGGAAGTTGAGTCCCACAACTTCAACGACTTGGTTGTTGCATTTGTCCTTCAAATTGAGGTTCTTCCACGTATGGGTATACCCACCGATTCTTCGGTGGTTCAAGACACCATCAACAAGCTCCAAAACGTGCTGGATGTATACGAGCAGAGGCTGTCCCGGAGCAAGTATCTCGCCGGAGATGAATTCACCATTGCTGATATGTGCCACCTGCCGGGGATTAAGTTTCTGACGACTGACGGCGGCGTTGGGGATTTGATTAAGG
>WT_RNA_55_9
GACAAGGGACCAAACCTCCTCGGAACCACTTTAGAGGAGAAAGCCGCCGTCGATCAATGGCTGGAAGTTGGGTCCCACAACTTCAACGACTTGGTTGTTGCATTTGTCCTTCAAATTGAGGTTCTTCCACGTATGGGTATACCCACCGATTCTTCGGTGGTTCAAGACACCATCAACAAGCTCCAAAACGTGCTGGATGTATACGAGCAGAGGCTGTCCCGGAGCAAGTATCTCGCCGGAGATGAATTCACCATTGCTGATATGTGCCACCTGCCGGGGATTAAGTTTCTGACGACTGACGGCGGCGTTGGGGATTTGATTAAGG
>WT_RNA_56_9
GACAAGGGACCAAACCTCCTCGGAACCACTTTAGAGGAGAAAGCCGCCGTCGATCAATGGCTGGAAGTTGAGTCCCACAACTTCAACGACTTGGTTGTTGCATTTGTCCTTCAAATTGAGGTTCTTCCACGTATGGGTATACCCACTGATTCTTCGGTGGTTCAAGACACCATCAACAAGCTCCAAAACGTGCTGGATGTATACGAGCAGAGGCTGTCCCGGAGCAAGTATCTCGCCGGAGATGAATTCACCATTGCTGATATGTGCCACCTGCCGGGGATTAAGTTTCTGACGACTGACGGCGGCGTTGGGGATTTGATTAAGG
>WT_RNA_57_9
GACAAGGGACCAAACCTCCTCGGAACCACTTTAGAGGAGAAAGCCGCCGTCGATCAATGGCTGGAAGTTGAGTCCCACAACTTCAACGACTTGGTTGTTGCATTTGTCCTTCAAATTGAGGTTCTTCCACGTATGGGTATACCCACCGATTCTTTGGTGGTTCAAGACACCATCAACAAGCTCCAAAACGTGCTGGATGTATACGAGCAGAGGCTGTCCCGGAGCAAGTATCTCGCCGGAGATGAATTCACCATTGCTGATATGTGCCACCTGCCGGGGATTAAGTTTCTGACGACTGACGGCGGCGTTGGGGATTTGATTAAGG
>WT_RNA_58_9
GACAAGGGACCAAACCTCCTCGGAACCACTTTAGAGGAGAAAGCCGCCGTCGATCAATGGCTGGAAGTTGAGTCCCACAACTTCAACGACTTGGTTGTTGCATTTGTCCTTCAAATTGAGGTTCTTCCACGTATGGGTATACCCACCGATTCTTCGGTGGTTCAAGACACCATCAACAAGCTCCAAAACGTGCTGGATGTATACGAGCAGAGGCTGTCCCGGAGCAAGTATCTCGCCGGAGATGAATTCACCATTGCTGATATGTGCCACCTGCCGGGGATTAAGTTTCTGACGACTGACGGCGGCGTTGGGGATTGATTAAGG
>WT_RNA_59_9
GACAAGGGACCAAACCTCCTCGGAACCACTTTAGAGGAGAAAGCCGCCGTCGATCAATGGCTGGAAGTTGAGTCCCACAACTTCAACGACTTGGTTGTTGCATTTGTCCTTCAAATTGAGGTTCTTCCACGTATGGATATACCCACCGATTCTTCGGTGGTTCAAGACACCATCAACAAGCTCCAAAACGTGCTGGATGTATACGAGCAGAGGCTGTCCCGGAGCAAGTATCTCGCCGGAGATGAATTCACCATTGCTGATATGTGCCACCTGCCGGGGATTAAGTTTCTGACGACTGACGGCGGCGTTGGGGATTTGATTAAGG
>WT_RNA_60_9
GACAAGGGACCAAAACCTCCTCGGAACCACTTTAGAGGAGAAAGCCGCCGTCGATCAATGGCTGGAAGTTGAGTCCCACAACTTCAACGACTTGGTTGTTGCATTTGTCCTTCAAATTGAGGTTCTTCCACGTATGGGTATACCCACCGATTCTTCGGTGGTTCAAGACACCATCAACAAGCTCCAAAACGTGCTGGATGTATACGAGCAGAGGCTGTCCCGGAGCAAGTATCTCGCCGGAGATGAATTCACCATTGCTGATATGTGCCACCTGCCGGGGATTAAGTTTCTGACGACTGACGGCGGCGTTGGGGATTTGATTAAGG
>WT_RNA_61_9
GACAAGGGACAAACCTCCTCGGAACCACTTTAGAGGAGAAAGCCGCCGTCGATCAATGGCTGGAAGTTGAGTCCCACAACTTCAACGACTTGGTTGTTGCATTTGTCCTTCAAATTGAGGTTCTTCCACGTATGGGTATACCCACCGATTCTTCGGTGGTTCAAGACACCATCAACAAGCTCCAAAACGTGCTGGATGTATACGAGCAGAGGCTGTCCCGGAGCAAGTATCTCGCCGGAGATGAATTCACCATTGCTGATATGTGCCACCTGCCGGGGATTAAGTTTCTGACGACTGACGGCGGCGTTGGGGATTTGATTAAGG
>WT_RNA_62_8
GACAAGGGACCAAACCTCCTCGGAACCACTTTAGAGGAGAAAGCCGCTGTCGATCAATGGCTGGAAGTTGAGTCCCACAACTTCAACGACTTGGTTGTTGCATTTGTCCTTCAAATTGAGGTTCTTCCACGTATGGGTATACCCACCGATTCTTCGGTGGTTCAAGACACCATCAACAAGCTCCAAAACGTGCTGGATGTATACGAGCAGAGGCTGTCCCGGAGCAAGTATCTCGCCGGAGATGAATTCACCATTGCTGATATGTGCCACCTGCCGGGGATTAAGTTTCTGACGACTGACGGCGGCGTTGGGGATTTGATTAAGG
>WT_RNA_63_8
GACAAGGGACCAAACCTCCTCGGAACCACTTTAGAGGAGAAAGCCGCCGTTGATCAATGGCTGGAAGTTGAGTCCCACAACTTCAACGACTTGGTTGTTGCATTTGTCCTTCAAATTGAGGTTCTTCCACGTATGGGTATACCCACCGATTCTTCGGTGGTTCAAGACACCATCAACAAGCTCCAAAACGTGCTGGATGTATACGAGCAGAGGCTGTCCCGGAGCAAGTATCTCGCCGGAGATGAATTCACCATTGCTGATATGTGCCACCTGCCGGGGATTAAGTTTCTGACGACTGACGGCGGCGTTGGGGATTTGATTAAGG
>WT_RNA_64_8
GACAAGGGACCAAACCTCCTCGGAACCACTTTAGAGGAGAAAGCCGCCGTCGATCAATGGCTGGAAGTTGAGTCCCACAACTTCAACGACTTGGTTGTTGCATTTGTCCTTCAAATTGAGGTTCTTCCACGTATGGGTATACCCACCGATTCTTCGGTGGTTCGAGACACCATCAACAAGCTCCAAAACGTGCTGGATGTATACGAGCAGAGGCTGTCCCGGAGCAAGTATCTCGCCGGAGATGAATTCACCATTGCTGATATGTGCCACCTGCCGGGGATTAAGTTTCTGACGACTGACGGCGGCGTTGGGGATTTGATTAAGG
>WT_RNA_65_8
GACAAGGGACCAAACCTCCTCGGAACCACTTTAGAGGAGAAAGCCGCCGTCGATCAATGGCTGGAAGTTGAGTCCCACAACTTCAACGACTTGGTTGTTGCATTTGTCCTTCAAATTGAGGTTCTTCCACGTATGGGTATACCCACCGATTCTTCGGTGGTTCAAGACACCATCAACAAGCTCCAAAACGTGCTGGATGTATACGAGCAGAGGCTGTCCCGGAGCAAGTATCTCGCCGGAGATGAATTCACCATTGCTGATATGTGCCACCTGCCGGGGATTCAGTTTCTGACGACTGACGGCGGCGTTGGGGATTTGATTAAGG
>WT_RNA_66_8
GACAAGGGACCAAACCTCCTCGGAACCACTTTAGAGGAGAAAGCCGCCGTCGATCAATGGCTGGAAGTTGAGTCCCACAACTTCAACGACTTGGTTGTTGCATTTGTCCTTCAAATTGAGGTTCTTCCACGTATGGGTATACCCACCGATTCTTCGGTGGTTCAAGACACCATCAACAAGCTCCAAAACGTGCTGGATGTATACGAGCAGAGGCTGTCCCGGAGCAAGTATCTCGCCGGAGATGAATTCACCATTGCTGATATGTGCCACCTGCCGGGGATTAAGTTTCTGACGACTGACGGCGGCGTTGGGGATTTGATTAAGT
>WT_RNA_67_8
GACAAGGGACCAAACCTCCTCGGAACCACTTTAGAGGAGAAAGCCGCCGTCGATCAATGGCTGGAAGTTGAGTCCCACAACTTCAACGACTTGGTTGTTGCATTTGTCCTTCAAATTGAGGTTCTTCCACGTATGGGTATACCCACCGATTCTTCGGTGGTTCAAGACACCATCAACAAGCTCCAAAACGTGCTGGATGTATACGAGCAGAGGCTGTCCCGGAGCAAGTATCTCGCCGGAGATGAATTCACCATTGCTGATATGTGCCACCTGCCGGGGATTAAGTTTCTGACGACTGACGGCGGCATTGGGGATTTGATTAAGG
>WT_RNA_68_8
GACAAGGGACCAAACCTCCTCGGAACCACTTTAGAGGAGAAAGCCGCCGTCGATCAATGGCTGGAAGTTGAGTCCCACAACTTCAACGACTTGGTTGTTGCATTTGTCCTTCAAATTGAGGTTCTTCCACGTATGGGTATACCCACCGATTCTTCGGTGGTTCAAGACACCATCAACAAGCTCCAAAACGTGCTGGATGTATACGAGCAGAGGCTGTCCCGGAGCAAGTATCTCGCCGGAGATGAATTCACCATTGCTGATATGTGCCACCTGCCGGGGATCAAGTTTCTGACGACTGACGGCGGCGTTGGGGATTTGATTAAGG
>WT_RNA_69_8
GACAAGGGACCAAACCTCCTCGGAACCACTTTAGAGGAGAAAGCCGCCGTCGATCAATGGCTGGAAGTTGAGTCCCACAACTTCAACGACTTGGTTGTTGCATTTGTCCTTCAAATTGAGGTTCTTCCACGTATGGGTATACCCACCGATTCTTCGGTGGTTCAAGACACCATCAACAAGCTCCAAAACGTGCTGGATGTATACGAGCAGAGGCTGTCCCGGAGCAAGTATCTCGCCGGAGACGAATTCACCATTGCTGATATGTGCCACCTGCCGGGGATTAAGTTTCTGACGACTGACGGCGGCGTTGGGGATTTGATTAAGG
>WT_RNA_70_8
GACAAGGGACCAAACCTCCTCGGAACCACTTTAGAGGAGAAAGCCGCCGTCGATCAATGGCTGGAAGTTGAGTCCCACAACTTCAACGACTTGGTTGTTGCATTTGTCCTTCAAATTGAGGTTCTTCCACGTATGGGTATACCCACCGATTCTTCGGTGGTTCAAGACACCATCAACAAGCTCCAAAACGTGCTGGATGTATACGAGCAGAGGCCGTCCCGGAGCAAGTATCTCGCCGGAGATGAATTCACCATTGCTGATATGTGCCACCTGCCGGGGATTAAGTTTCTGACGACTGACGGCGGCGTTGGGGATTTGATTAAGG
>WT_RNA_71_8
GACAAGGGACCAAACCTCCTCGGAACCACTTTAGAGGAGAAAGCCGCCGTCGATCAATGGCTGGAAGTTGAGTCCCACAACTTCAACGACTTGGTTGTTGCACTTGTCCTTCAAATTGAGGTTCTTCCACGTATGGGTATACCCACTGATTCTTCGGTGGTTCAAGACACCATCAACAAGCTCCAAAACGTGCTGGATGTATACGAGCAGAGGCTGTCCCGGAGCAAGTATCTCGCCGGAGATGAATTCACCATTGCTGATATGTGCCACCTGCCGGGGATTAAGTTTCTGACGACTGACGGCGGCGTTGGGGATTTGATTAAGG
>WT_RNA_72_8
GACAAGGGACCAAACCTCCTCGGAACCACTTTAGAGGAGAAAGCCGCCGTCGATCAATGACTGGAAGTTGAGTCCCACAACTTCAACGACTTGGTTGTTGCATTTGTCCTTCAAATTGAGGTTCTTCCACGTATGGGTATACCCACCGATTCTTCGGTGGTTCAAGACACCATCAACAAGCTCCAAAACGTGCTGGATGTATACGAGCAGAGGCTGTCCCGGAGCAAGTATCTCGCCGGAGATGAATTCACCATTGCTGATATGTGCCACCTGCCGGGGATTAAGTTTCTGACGACTGACGGCGGCGTTGGGGATTTGATTAAGG
>WT_RNA_73_7
TGACAAGGGACCAAACCTCCTCGGAACCACTTTAGAGGAGAAAGCCGCCGTCGATCAATGGCTGGAAGTTGAGTCCCACAACTTCAACGACTTGGTTGTTGCATTTGTCCTTCAAATTGAGGTTCTTCCACGTATGGGTATACCCACCGATTCTTCGGTGGTTCAAGACACCATCAACAAGCTCCAAAACGTGCTGGATGTATACGAGCAGAGGCTGTCCCGGAGCAAGTATCTCGCCGGAGATGAATTCACCATTGCTGATATGTGCCACCTGCCGGGGATTAAGTTTCTGACGACTGACGGCGGCGTTGGGGATTTGATTAAGG
>WT_RNA_74_7
GACAAGGGACCAAACCTCCTCGGGACCACTTTAGAGGAGAAAGCCGCCGTCGATCAATGGCTGGAAGTTGAGTCCCACAACTTCAACGACTTGGTTGTTGCATTTGTCCTTCAAATTGAGGTTCTTCCACGTATGGGTATACCCACCGATTCTTCGGTGGTTCAAGACACCATCAACAAGCTCCAAAACGTGCTGGATGTATACGAGCAGAGGCTGTCCCGGAGCAAGTATCTCGCCGGAGATGAATTCACCATTGCTGATATGTGCCACCTGCCGGGGATTAAGTTTCTGACGACTGACGGCGGCGTTGGGGATTTGATTAAGG
>WT_RNA_75_7
GACAAGGGACCAAACCTCCTCGGAACCACTTTAGAGGAGAAAGCTGCCGTCGATCAATGGCTGGAAGTTGAGTCCCACAACTTCAACGACTTGGTTGTTGCATTTGTCCTTCAAATTGAGGTTCTTCCACGTATGGGTATACCCACCGATTCTTCGGTGGTTCAAGACACCATCAACAAGCTCCAAAACGTGCTGGATGTATACGAGCAGAGGCTGTCCCGGAGCAAGTATCTCGCCGGAGATGAATTCACCATTGCTGATATGTGCCACCTGCCGGGGATTAAGTTTCTGACGACTGACGGCGGCGTTGGGGATTTGATTAAGG
>WT_RNA_76_7
GACAAGGGACCAAACCTCCTCGGAACCACTTTAGAGGAGAAAGCCGCCGTCGATCAATGGCTGGAAGTTGAGTCCCACAACTTCAACGACTTGGTTGTTGCATTTGTCCTTCAAATTGAGGTTCTTCCACGTATGGGTATACCCACCGATTCTTCGGTGGTTCAAGACACCATCAACAAGCTCTAAAACGTGCTGGATGTATACGAGCAGAGGCTGTCCCGGAGCAAGTATCTCGCCGGAGATGAATTCACCATTGCTGATATGTGCCACCTGCCGGGGATTAAGTTTCTGACGACTGACGGCGGCGTTGGGGATTTGATTAAGG
>WT_RNA_77_7
GACAAGGGACCAAACCTCCTCGGAACCACTTTAGAGGAGAAAGCCGCCGTCGATCAATGGCTGGAAGTTGAGTCCCACAACTTCAACGACTTGGTTGTTGCATTTGTCCTTCAAATTGAGGTTCTTCCACGTATGGGTATACCCACCGATTCTTCGGTGGTTCAAGACACCATCAACAAGCTCCAAAACGTGCTGGATGTATACGAGCAGAGGCTGTCCCGGAGCAAGTATCTCGTCGGAGATGAATTCACCATTGCTGATATGTGCCACCTGCCGGGGATTAAGTTTCTGACGACTGACGGCGGCGTTGGGGATTTGATTAAGG
>WT_RNA_78_7
GACAAGGGACCAAACCTCCTCGGAACCACTTTAGAGGAGAAAGCCGCCGTCGATCAATGGCTGGAAGTTGAGTCCCACAACTTCAACGACTTGGTTGTTGCATTTGTCCTTCAAATTGAGGTTCTTCCACGTATGGGTATACCCACCGATTCTTCGGTGGTTCAAGACACCATCAACAAGCTCCAAAACGTGCTGGATGTATACGAGCAGAGGCTGTCCCGGAGCAAGTATCTCGCCGGAGATGAATTCATCATTGCTGATATGTGCCACCTGCCGGGGATTAAGTTTCTGACGACTGACGGCGGCGTTGGGGATTTGATTAAGG
>WT_RNA_79_7
GACAAGGGACCAAACCTCCTCGGAACCACTTTAGAGGAGAAAGCCGCCGTCGATCAATGGCTGGAAGTTGAGTCCCACAACTTCAACGACTTGGTTGTTGCATTTGTCCTTCAAATTGAGGTTCTTCCACGTATGGGTATACCCACCGATTCTTCGGTGGTTCAAGACACCATCAACAAGCTCCAAAACGTGCTGGATGTATACGAGCAGAGGCTGTCCCGGAGCAAGTATCTCGCCGGAGATGAATTCACCATTGCTGATATGTGCCCCCTGCCGGGGATTAAGTTTCTGACGACTGACGGCGGCGTTGGGGATTTGATTAAGG
>WT_RNA_80_7
GACAAGGGACCAAACCTCCTCGGAACCACTTTAGAGGAGAAAGCCGCCGTCGATCAATGGCTGGAAGTTGAGTCCCACAACTTCAACGACTTGGTTGTTGCATTTGTCCTTCAAATTGAGGTTCTTCCACGTATGGGTATACCCACCGATTCTTCGGTGGTTCAAGACACCATCAACAAGCTCCAAAACGTGCTGGATGTATACGAGCAGAGGCTGTCCCGGAGCAAGTATCTCGCCGGAGATGAATTCACCATTGCTGATATGTGCCACCTGCCGGGGATTGAGTTTCTGACGACTGACGGCGGCGTTGGGGATTTGATTAAGG
>WT_RNA_81_7
GACAAGGGACCAAACCTCCTCGGAACCACTTTAGAGGAGAAAGCCGCCGTCGATCAATGGCTGGAAGTTGAGTCCCACAACTTCAACGACTTGGTTGTTGCATTTGTCCTTCAAATTGAGGTTCTTCCACGTATGGGTATACCCACCGATTCTTCGGTGGTTCAAGACACCATCAACAAGCTCCAAAACGTGCTGGATGTATACGAGCAGAGGCTGTCCCGGAGCAAGTATCTCGCCGGAGATGAATTCACCATTGCTGATATGTGCCACCTGCCGGGGATTAAGTTTCTGACGATTGACGGCGGCGTTGGGGATTTGATTAAGG
>WT_RNA_82_7
GACAAGGGACCAAACCTCCTCGGAACCACTTTAGAGGAGAAAGCCGCCGTCGATCAATGGCTGGAAGTTGAGTCCCACAACTTCAACGACTTGGTTGTTGCATTTGTCCTTCAAATTGAGGTTCTTCCACGTATGGGTATACCCACCGATTCTTCGGTGGTTCAAGACACCATCAACAAGCTCCAAAACGTGCTGGATGTATACGAGCAGAGGCTGTCCCGGAGCAAGTATCTCGCCGGAGATGAATTCACCATTGCTGATATGTGCCACCTGCCGGGGATTAAGTTTCTGACGACTGACGGCGGCGTTGGGGGTTTGATTAAGG
>WT_RNA_83_7
GACAAGGGACCAAACCTCCTCGGAACCACTTTAGAGGAGAAAGCCGCCGTCGATCAATGGCTGGAAGTTGAGTCCCACAACTTCAACGACTTGGTTGTTGCATTTGTCCTTCAAATTGAGGTTCTTCCACGTATGGGTATACCCACCGATTCTTCGGTGGTTCAAGACACCATCAACAAGCTCCAAAACGTGCTGGATGTATACGAGCAGAGGCTGTCCCGGAGCAAGTATCTCGCCGGAGATGAATTCACCATTGCTGATATGTGCCACCTGCCGGGGATTAAGTTTCTGACGACTGACGGCGGCGTTGGGGATTTGATAAGG
>WT_RNA_84_7
GACAAGGGACCAAACCTCCTCGGAACCACTTTAGAGGAGAAAGCCGCCGTCGATCAATGGCTGGAAGTTGAGTCCCACAACTTCAACGACTTGGTTGTTGCATTTGTCCTTCAAATTGAGGTTCTTCCACGTATGGGTATACCCACCGATTCTTCGGTGGTTCAAGACACCATCAACAAGCTCCAAAACGTGCTGGATGTATACGAGCAGAGGCTGTCCCGGAGCAAGTATCTCGCCGGAGATGAATTCACCATTGCTGATATGTGCCACCTGCCGGGGATTAAGTTTCTGACGACTGACGGCAGCGTTGGGGATTTGATTAAGG
>WT_RNA_85_7
GACAAGGGACCAAACCTCCTCGGAACCACTTTAGAGGAGAAAGCCGCCGTCGATCAATGGCTGGAAGTTGAGTCCCACAACTTCAACGACTTGGTTGTTGCATTTGTCCTTCAAATTGAGGTTCTTCCACGTATGGGTATACCCACCGATTCTTCGGTGGTTCAAGACACCATCAACAAGCTCCAAAACGTGCTGGATGTATACGAGCAGAGGCTGTCCCGGAGCAAGTATCTCGCCGGAGATGAATTCACCATTGCTGATATGTGCCACCTGCCGGGGATTAAGTTTCTGACGACTAACGGCGGCGTTGGGGATTTGATTAAGG
>WT_RNA_86_7
GACAAGGGACCAAACCTCCTCGGAACCACTTTAGAGGAGAAAGCCGCCGTCGATCAATGGCTGGAAGTTGAGTCCCACAACTTCAACGACTTGGTTGTTGCATTTGTCCTTCAAATTGAGGTTCTTCCACGTATGGGTATACCCACCGATTCTTCGGTGGTTCAAGACACCATCAACAAGCTCCAAAACGTACTGGATGTATACGAGCAGAGGCTGTCCCGGAGCAAGTATCTCGCCGGAGATGAATTCACCATTGCTGATATGTGCCACCTGCCGGGGATTAAGTTTCTGACGACTGACGGCGGCGTTGGGGATTTGATTAAGG
>WT_RNA_87_7
GACAAGGGACCAAACCTCCTCGGAACCACTTTAGAGGAGAAAGCCGCCGTCGATCAATGGCTGGAAGTTGAGTCCCACAACTTCAACGACTTGGTTGTTGCATTGTCCTTCAAATTGAGGTTCTTCCACGTATGGGTATACCCACCGATTCTTCGGTGGTTCAAGACACCATCAACAAGCTCCAAAACGTGCTGGATGTATACGAGCAGAGGCTGTCCCGGAGCAAGTATCTCGCCGGAGATGAATTCACCATTGCTGATATGTGCCACCTGCCGGGGATTAAGTTTCTGACGACTGACGGCGGCGTTGGGGATTTGATTAAGG
>WT_RNA_88_7
GACAAGGGACCAAACCTCCTCGGAACCACTTTAGAGGAGAAAGCCGCCGTCGATCAATGGCTGGAAGTTGAGTCCCACAACTTCAACGACTTGGTTGTTGCACTTGTCCTTCAAATTGAGGTTCTTCCACGTATGGGTATACCCACCGATTCTTCGGTGGTTCAAGACACCATCAACAAGCTCCAAAACGTGCTGGATGTATACGAGCAGAGGCTGTCCCGGAGCAAGTATCTCGCCGGAGATGAATTCACCATTGCTGATATGTGCCGCCTGCCGGGGATTAAGTTTCTGACGACTGACGGCGGCGTTGGGGATTTGATTAAGG
>WT_RNA_89_7
GACAAGGGACCAAACCTCCTCGGAACCACTTTAGAGGAGAAAGCCGCCGTCGATCAATGGCTGGAAGTTGAGTCCCACAACTTCAACGACTTGGTTGTTGCACTTGTCCTTCAAATTGAGGTTCTTCCACGTATGGGTATACCCACCGATTCTTCGGTGGTTCAAGACACCATCAACAAGCTCCAAAACGTGCTGGATGTATACGAGCAGAGGCTGTCCCGGAGCAAGTATCTCGCCGGAGATGAATTCACCATTGCTGATATGTGCCACCTGCCGGGGATTAAGTTTCTGACGACTGACGGCGGCGTTGGGATTTGATTAAGG
>WT_RNA_90_7
GACAAGGGACCAAACCTCCTCGGAACCACTTTAGAGGAGAAAGCCGCCGTCGATCAATGGCTGGAAGTTGAGCCCCACAACTTCAACGACTTGGTTGTTGCATTTGTCCTTCAAATTGAGGTTCTTCCACGTATGGGTATACCCACCGATTCTTCGGTGGTTCAAGACACCATCAACAAGCTCCAAAACGTGCTGGATGTATACGAGCAGAGGCTGTCCCGGAGCAAGTATCTCGCCGGAGATGAATTCACCATTGCTGATATGTGCCACCTGCCGGGGATTAAGTTTCTGACGACTGACGGCGGCGTTGGGGATTTGATTAAGG
>WT_RNA_91_7
GACAAGGGACCAAACCTCCTCGGAACCACTTTAGAGGAGAAAGCCGCCGTCGATCAATGGCCGGAAGTTGAGTCCCACAACTTCAACGACTTGGTTGTTGCATTTGTCCTTCAAATTGAGGTTCTTCCACGTATGGGTATACCCACCGATTCTTCGGTGGTTCAAGACACCATCAACAAGCTCCAAAACGTGCTGGATGTATACGAGCAGAGGCTGTCCCGGAGCAAGTATCTCGCCGGAGATGAATTCACCATTGCTGATATGTGCCACCTGCCGGGGATTAAGTTTCTGACGACTGACGGCGGCGTTGGGGATTTGATTAAGG
>WT_RNA_92_7
GACAAGGGACCAAACCTCCTCGGAACCACTTTAGAGGAGAAAACCGCCGTCGATCAATGGCTGGAAGTTGAGTCCCACAACTTCAACGACTTGGTTGTTGCATTTGTCCTTCAAATTGAGGTTCTTCCACGTATGGGTATACCCACCGATTCTTCGGTGGTTCAAGACACCATCAACAAGCTCCAAAACGTGCTGGATGTATACGAGCAGAGGCTGTCCCGGAGCAAGTATCTCGCCGGAGATGAATTCACCATTGCTGATATGTGCCACCTGCCGGGGATTAAGTTTCTGACGACTGACGGCGGCGTTGGGGATTTGATTAAGG
>WT_RNA_93_7
GACAAAGGACCAAACCTCCTCGGAACCACTTTAGAGGAGAAAGCCGCCGTCGATCAATGGCTGGAAGTTGAGTCCCACAACTTCAACGACTTGGTTGTTGCATTTGTCCTTCAAATTGAGGTTCTTCCACGTATGGGTATACCCACCGATTCTTCGGTGGTTCAAGACACCATCAACAAGCTCCAAAACGTGCTGGATGTATACGAGCAGAGGCTGTCCCGGAGCAAGTATCTCGCCGGAGATGAATTCACCATTGCTGATATGTGCCACCTGCCGGGGATTAAGTTTCTGACGACTGACGGCGGCGTTGGGGATTTGATTAAGG
>WT_RNA_94_7
GAACAAGGGACCAAACCTCCTCGGAACCACTTTAGAGGAGAAAGCCGCCGTCGATCAATGGCTGGAAGTTGAGTCCCACAACTTCAACGACTTGGTTGTTGCATTTGTCCTTCAAATTGAGGTTCTTCCACGTATGGGTATACCCACCGATTCTTCGGTGGTTCAAGACACCATCAACAAGCTCCAAAACGTGCTGGATGTATACGAGCAGAGGCTGTCCCGGAGCAAGTATCTCGCCGGAGATGAATTCACCATTGCTGATATGTGCCACCTGCCGGGGATTAAGTTTCTGACGACTGACGGCGGCGTTGGGGATTTGATTAAGG
>WT_RNA_95_6
GGACAAGGGACCAAACCTCCTCGGAACCACTTTAGAGGAGAAAGCCGCCGTCGATCAATGGCTGGAAGTTGAGTCCCACAACTTCAACGACTTGGTTGTTGCACTTGTCCTTCAAATTGAGGTTCTTCCACGTATGGGTATACCCACCGATTCTTCGGTGGTTCAAGACACCATCAACAAGCTCCAAAACGTGCTGGATGTATACGAGCAGAGGCTGTCCCGGAGCAAGTATCTCGCCGGAGATGAATTCACCATTGCTGATATGTGCCACCTGCCGGGGATTAAGTTTCTGACGACTGACGGCGGCGTTGGGGATTTGATTAAGG
>WT_RNA_96_6
GCAAGGGACCAAACCTCCTCGGAACCACTTTAGAGGAGAAAGCCGCCGTCGATCAATGGCTGGAAGTTGAGTCCCACAACTTCAACGACTTGGTTGTTGCATTTGTCCTTCAAATTGAGGTTCTTCCACGTATGGGTATACCCACCGATTCTTCGGTGGTTCAAGACACCATCAACAAGCTCCAAAACGTGCTGGATGTATACGAGCAGAGGCTGTCCCGGAGCAAGTATCTCGCCGGAGATGAATTCACCATTGCTGATATGTGCCACCTGCCGGGGATTAAGTTTCTGACGACTGACGGCGGCGTTGGGGATTTGATTAAGG
>WT_RNA_97_6
GACAAGGGCCAAACCTCCTCGGAACCACTTTAGAGGAGAAAGCCGCCGTCGATCAATGGCTGGAAGTTGAGTCCCACAACTTCAACGACTTGGTTGTTGCATTTGTCCTTCAAATTGAGGTTCTTCCACGTATGGGTATACCCACCGATTCTTCGGTGGTTCAAGACACCATCAACAAGCTCCAAAACGTGCTGGATGTATACGAGCAGAGGCTGTCCCGGAGCAAGTATCTCGCCGGAGATGAATTCACCATTGCTGATATGTGCCACCTGCCGGGGATTAAGTTTCTGACGACTGACGGCGGCGTTGGGGATTTGATTAAGG
>WT_RNA_98_6
GACAAGGGACCAAACCTCCTCGGAACCACTTTGGAGGAGAAAGCCGCCGTCGATCAATGGCTGGAAGTTGAGTCCCACAACTTCAACGACTTGGTTGTTGCATTTGTCCTTCAAATTGAGGTTCTTCCACGTATGGGTATACCCACCGATTCTTCGGTGGTTCAAGACACCATCAACAAGCTCCAAAACGTGCTGGATGTATACGAGCAGAGGCTGTCCCGGAGCAAGTATCTCGCCGGAGATGAATTCACCATTGCTGATATGTGCCACCTGCCGGGGATTAAGTTTCTGACGACTGACGGCGGCGTTGGGGATTTGATTAAGG
>WT_RNA_99_6
GACAAGGGACCAAACCTCCTCGGAACCACTTTAGAGGAGAAAGTCGCCGTCGATCAATGGCTGGAAGTTGAGTCCCACAACTTCAACGACTTGGTTGTTGCACTTGTCCTTCAAATTGAGGTTCTTCCACGTATGGGTATACCCACCGATTCTTCGGTGGTTCAAGACACCATCAACAAGCTCCAAAACGTGCTGGATGTATACGAGCAGAGGCTGTCCCGGAGCAAGTATCTCGCCGGAGATGAATTCACCATTGCTGATATGTGCCACCTGCCGGGGATTAAGTTTCTGACGACTGACGGCGGCGTTGGGGATTTGATTAAGG
>WT_RNA_100_6
GACAAGGGACCAAACCTCCTCGGAACCACTTTAGAGGAGAAAGCGGCCGTCGATCAATGGCTGGAAGTTGAGTCCCACAACTTCAACGACTTGGTTGTTGCATTTGTCCTTCAAATTGAGGTTCTTCCACGTATGGGTATACCCACCGATTCTTCGGTGGTTCAAGACACCATCAACAAGCTCCAAAACGTGCTGGATGTATACGAGCAGAGGCTGTCCCGGAGCAAGTATCTCGCCGGAGATGAATTCACCATTGCTGATATGTGCCACCTGCCGGGGATTAAGTTTCTGACGACTGACGGCGGCGTTGGGGATTTGATTAAGG
>WT_RNA_101_6
GACAAGGGACCAAACCTCCTCGGAACCACTTTAGAGGAGAAAGCCGCCGTCGATCAATGGCTGGAAGTTGAGTCCCACAACTTCAACGACTTGGTTGTTGCATTTGTCCTTCAAATTGTGGTTCTTCCACGTATGGGTATACCCACCGATTCTTCGGTGGTTCAAGACACCATCAACAAGCTCCAAAACGTGCTGGATGTATACGAGCAGAGGCTGTCCCGGAGCAAGTATCTCGCCGGAGATGAATTCACCATTGCTGATATGTGCCACCTGCCGGGGATTAAGTTTCTGACGACTGACGGCGGCGTTGGGGATTTGATTAAGG
>WT_RNA_102_6
GACAAGGGACCAAACCTCCTCGGAACCACTTTAGAGGAGAAAGCCGCCGTCGATCAATGGCTGGAAGTTGAGTCCCACAACTTCAACGACTTGGTTGTTGCATTTGTCCTTCAAATTGAGGTTCTTCCACGTATGGGTATGCCCACCGATTCTTCGGTGGTTCAAGACACCATCAACAAGCTCCAAAACGTGCTGGATGTATACGAGCAGAGGCTGTCCCGGAGCAAGTATCTCGCCGGAGATGAATTCACCATTGCTGATATGTGCCACCTGCCGGGGATTAAGTTTCTGACGACTGACGGCGGCGTTGGGGATTTGATTAAGG
>WT_RNA_103_6
GACAAGGGACCAAACCTCCTCGGAACCACTTTAGAGGAGAAAGCCGCCGTCGATCAATGGCTGGAAGTTGAGTCCCACAACTTCAACGACTTGGTTGTTGCATTTGTCCTTCAAATTGAGGTTCTTCCACGTATGGGTATACCCACCGATTCTTCGGTGGTTCAAGACACCATCAACAAGCTCCAAAACGTGCTGGATGTATACGAGTAGAGGCTGTCCCGGAGCAAGTATCTCGCCGGAGATGAATTCACCATTGCTGATATGTGCCACCTGCCGGGGATTAAGTTTCTGACGACTGACGGCGGCGTTGGGGATTTGATTAAGG
>WT_RNA_104_6
GACAAGGGACCAAACCTCCTCGGAACCACTTTAGAGGAGAAAGCCGCCGTCGATCAATGGCTGGAAGTTGAGTCCCACAACTTCAACGACTTGGTTGTTGCATTTGTCCTTCAAATTGAGGTTCTTCCACGTATGGGTATACCCACCGATTCTTCGGTGGTTCAAGACACCATCAACAAGCTCCAAAACGTGCTGGATGTATACGAGCTGAGGCTGTCCCGGAGCAAGTATCTCGCCGGAGATGAATTCACCATTGCTGATATGTGCCACCTGCCGGGGATTAAGTTTCTGACGACTGACGGCGGCGTTGGGGATTTGATTAAGG
>WT_RNA_105_6
GACAAGGGACCAAACCTCCTCGGAACCACTTTAGAGGAGAAAGCCGCCGTCGATCAATGGCTGGAAGTTGAGTCCCACAACTTCAACGACTTGGTTGTTGCATTTGTCCTTCAAATTGAGGTTCTTCCACGTATGGGTATACCCACCGATTCTTCGGTGGTTCAAGACACCATCAACAAGCTCCAAAACGTGCTGGATGTATACGAGCAGAGGCTGTCCCGGAGCAAGTATCTCGCCGGAGATGAATTCACCATTGCTGATGTGCCACCTGCCGGGGATTAAGTTTCTGACGACTGACGGCGGCGTTGGGGATTTGATTAAGG
>WT_RNA_106_6
GACAAGGGACCAAACCTCCTCGGAACCACTTTAGAGGAGAAAGCCGCCGTCGATCAATGGCTGGAAGTTGAGTCCCACAACTTCAACGACTTGGTTGTTGCATTTGTCCTTCAAATTGAGGTTCTTCCACGTATGGGTATACCCACCGATTCTTCGGTGGTTCAAGACACCATCAACAAGCTCCAAAACGTGCTGGATGTATACGAGCAGAGGCTGTCCCGGAGCAAGTATCTCGCCGGAGATGAATTCACCATTGCTGATATGTGCCACCTGCCGGGGATTAAGTTTCTGGCGACTGACGGCGGCGTTGGGGATTTGATTAAGG
>WT_RNA_107_6
GACAAGGGACCAAACCTCCTCGGAACCACTTTAGAGGAGAAAGCCGCCGTCGATCAATGGCTGGAAGTTGAGTCCCACAACTTCAACGACTTGGTTGTTGCATTTGTCCTTCAAATTGAGGTTCTTCCACGTATGGGTATACCCACCGATTCTTCGGTGGTTCAAGACACCATCAACAAGCTCCAAAACGTGCTGGATGTATACGAGCAGAGGCTGTCCCGGAGCAAGTATCTCGCCGGAGATGAATTCACCATTGCTGATATGTGCCACCTGCCGGGGATTAAGTTTCTGACGACTGGCGGCGGCGTTGGGGATTTGATTAAGG
>WT_RNA_108_6
GACAAGGGACCAAACCTCCTCGGAACCACTTTAGAGGAGAAAGCCGCCGTCGATCAATGGCTGGAAGTTGAGTCCCACAACTTCAACGACTTGGTTGTTGCATTTGTCCTTCAAATTGAGGTTCTTCCACGTATGGGTATACCCACCGATTCTTCGGTGGTTCAAGACACCATCAACAAGCTCCAAAACGTGCTGGATGTATACGAGCAGAGGCTGTCCCGGAGCAAGTATCTCGCCGGAGATGAATTCACCATTGCTGATATGTGCCACCTGCCGGGGATTAAGTTTCTGACGACTGACGGCGGCGTTGGGGATTTGATTAGG
>WT_RNA_109_6
GACAAGGGACCAAACCTCCTCGGAACCACTTTAGAGGAGAAAGCCGCCGTCGATCAATGGCTGGAAGTTGAGTCCCACAACTTCAACGACTTGGTTGTTGCATTTGTCCTTCAAATTGAGGTTCTTCCACGTATGGGTATACCCACCGATTCTTCGGTGGTTCAAGACACCATCAACAAGCTCCAAAACGTGCTGGATGTATACGAGCAGAGGCTGTCCCGGAGCAAGTATCTCGCCGGAGATGAATTCACCATTGCTGATATGTGCCACCTGCCGGGGATTAAGTTTCTGACGACTGACGGCGGCGTTGGGGATTTGATTACGG
>WT_RNA_110_6
GACAAGGGACCAAACCTCCTCGGAACCACTTTAGAGGAGAAAGCCGCCGTCGATCAATGGCTGGAAGTTGAGTCCCACAACTTCAACGACTTGGTTGTTGCATTTGTCCTTCAAATTGAGGTTCTTCCACGTATGGGTATACCCACCGATTCTTCGGTGGTTCAAGACACCATCAACAAGCTCCAAAACGTGCTGGATGTATACGAGCAGAGGCTGTCCCGGAGCAAGTATCTCGCCGGAGATGAATTCACCATTGCTGATATGTGCCACCTGCCGGGGATTAAGTTTCTGACGACTGACGGCGGCGTTGGGAATTTGATTAAGG
>WT_RNA_111_6
GACAAGGGACCAAACCTCCTCGGAACCACTTTAGAGGAGAAAGCCGCCGTCGATCAATGGCTGGAAGTTGAGTCCCACAACTTCAACGACTTGGTTGTTGCATTTGTCCTTCAAATTGAGGTTCTTCCACGTATGGGTATACCCACCGATTCTTCGGTGGTTCAAGACACCATCAACAAGCTCCAAAACGTGCTGGATGTATACGAGCAGAGGCTGTCCCGGAGCAAGTATCTCGCCGGAGATGAATTCACCATTGCTGATATGTGCCACCTGCCGGGGATTAAGTTTCTGACAACTGACGGCGGCGTTGGGGATTTGATTAAGG
>WT_RNA_112_6
GACAAGGGACCAAACCTCCTCGGAACCACTTTAGAGGAGAAAGCCGCCGTCGATCAATGGCTGGAAGTTGAGTCCCACAACTTCAACGACTTGGTTGTTGCATTTGTCCTTCAAATTGAGGTTCTTCCACGTATGGGTATACCCACCGATTCTTCGGTGGTTCAAGACACCATCAACAAGCTCCAAAACGTGCTGGATGTATACGAGCAGAGGCTGTCCCGGAGCAAGTATCTCGCCGGAGATGAATTCACCATTGCTGACATGTGCCACCTGCCGGGGATTAAGTTTCTGACGACTGACGGCGGCGTTGGGGATTTGATTAAGG
>WT_RNA_113_6
GACAAGGGACCAAACCTCCTCGGAACCACTTTAGAGGAGAAAGCCGCCGTCGATCAATGGCTGGAAGTTGAGTCCCACAACTTCAACGACTTGGTTGTTGCATTTGTCCTTCAAATTGAGGTTCTTCCACGTATGGGTATACCCACCGATTCTTCGGTGGTTCAAGACACCATCAACAAGCTCCAAAACGTGCTGGATGTATACGAGCAGAGGCTATCCCGGAGCAAGTATCTCGCCGGAGATGAATTCACCATTGCTGATATGTGCCACCTGCCGGGGATTAAGTTTCTGACGACTGACGGCGGCGTTGGGGATTTGATTAAGG
>WT_RNA_114_6
GACAAGGGACCAAACCTCCTCGGAACCACTTTAGAGGAGAAAGCCGCCGTCGATCAATGGCTGGAAGTTGAGTCCCACAACTTCAACGACTTGGTTGTTGCATTTGTCCTTCAAATTGAGGTTCTTCCACATATGGGTATACCCACCGATTCTTCGGTGGTTCAAGACACCATCAACAAGCTCCAAAACGTGCTGGATGTATACGAGCAGAGGCTGTCCCGGAGCAAGTATCTCGCCGGAGATGAATTCACCATTGCTGATATGTGCCACCTGCCGGGGATTAAGTTTCTGACGACTGACGGCGGCGTTGGGGATTTGATTAAGG
>WT_RNA_115_6
GACAAGGGACCAAACCTCCTCGGAACCACTTTAGAGGAGAAAGCCGCCGTCGATCAATGGCTGGAAGTTGAGTCCCACAACTTCAACGACTTGGTTGTTGCACTTGTCCTTCAAATTGAGGTTCTTCCACGTATGGGTATACCCACCGATTCTTCGGTGGTTCAAGACACCATCAACAAGCTCCAAAACGTGCTGGATGTATACGAGCAGAGGCTGTCCCGGAGCAAGTATCTCGCCGGAGATGAATTCACCATTGCTGATATGTGCCACCTGCCGGGGATTAAGTTTCTGATGACTGACGGCGGCGTTGGGGATTTGATTAAGG
>WT_RNA_116_6
GACAAGGGACCAAACCTCCTCGGAACCACTTTAGAGGAGAAAGCCGCCGTCGATCAATGGCTGGAAGTTGAGTCCCACAACTTCAACGACTTGGTTGTTGCACTTGTCCTTCAAATTGAGGTTCTTCCACGTATGGGTATACCCACCGATTCTTCGGTGGTTCAAGACACCATCAACAAGCTCCAAAACGTGCTGGATGTATACGAGCAGAGGCTGTCCCGGAGCAAGTATCTCGCCGGAGATGAATTCACCATTGCTGATATGTGCCACCTGCCGGGGATTAAGTTTCTGACGACTGATGGCGGCGTTGGGGATTTGATTAAGG
>WT_RNA_117_6
GACAAGGGACCAAACCTCCTCGGAACCACTTTAGAGGAGAAAGCCGCCGTCGATCAATGGCTGGAAGTTGAGTCCCACAACTTCAACGACTTGGTTGTTGCACTTGTCCTTCAAATTGAGGTTCTTCCACGTATGGGTATACCCACCGATTCTTCGGTGGTTCAAGACACCATCAACAAGCTCCAAAACGTGCTGGATGTATACGAGCAGAGGCTGTCCCGGAGCAAGTATCTCGCCGGAGATGAATTCACCATTGCTGATATGTACCACCTGCCGGGGATTAAGTTTCTGACGACTGACGGCGGCGTTGGGGATTTGATTAAGG
>WT_RNA_118_6
GACAAGGGACCAAACCTCCTCGGAACCACTTTAGAGGAGAAAGCCGCCGTCGATCAATGGCTGGAAGTTGAGTCCCACAACTTCAACGACTTGGTTGTTGCACTTGTCCTTCAAATTGAGGTTCTTCCACGTATGGGTATACCCACCGATTCTTCGGTGGTTCAAGACACCATCAACAAGCTCCAAAACGTGCTGGATGTATACGAGCAGAGGCTGTCCCGGAGCAAATATCTCGCCGGAGATGAATTCACCATTGCTGATATGTGCCACCTGCCGGGGATTAAGTTTCTGACGACTGACGGCGGCGTTGGGGATTTGATTAAGG
>WT_RNA_119_6
GACAAGGGACCAAACCTCCTCGGAACCACTTTAGAGGAGAAAGCCGCCGTCGATCAATGGCTGGAAGTCGAGTCCCACAACTTCAACGACTTGGTTGTTGCATTTGTCCTTCAAATTGAGGTTCTTCCACGTATGGGTATACCCACCGATTCTTCGGTGGTTCAAGACACCATCAACAAGCTCCAAAACGTGCTGGATGTATACGAGCAGAGGCTGTCCCGGAGCAAGTATCTCGCCGGAGATGAATTCACCATTGCTGATATGTGCCACCTGCCGGGGATTAAGTTTCTGACGACTGACGGCGGCGTTGGGGATTTGATTAAGG
>WT_RNA_120_6
GACAAGGGACCAAACCTACTCGGAACCACTTTAGAGGAGAAAGCCGCCGTCGATCAATGGCTGGAAGTTGAGTCCCACAACTTCAACGACTTGGTTGTTGCATTTGTCCTTCAAATTGAGGTTCTTCCACGTATGGGTATACCCACCGATTCTTCGGTGGTTCAAGACACCATCAACAAGCTCCAAAACGTGCTGGATGTATACGAGCAGAGGCTGTCCCGGAGCAAGTATCTCGCCGGAGATGAATTCACCATTGCTGATATGTGCCACCTGCCGGGGATTAAGTTTCTGACGACTGACGGCGGCGTTGGGGATTTGATTAAGG
>WT_RNA_121_6
GACAAGGGACCAAACATCCTCGGAACCACTTTAGAGGAGAAAGCCGCCGTCGATCAATGGCTGGAAGTTGAGTCCCACAACTTCAACGACTTGGTTGTTGCATTTGTCCTTCAAATTGAGGTTCTTCCACGTATGGGTATACCCACCGATTCTTCGGTGGTTCAAGACACCATCAACAAGCTCCAAAACGTGCTGGATGTATACGAGCAGAGGCTGTCCCGGAGCAAGTATCTCGCCGGAGATGAATTCACCATTGCTGATATGTGCCACCTGCCGGGGATTAAGTTTCTGACGACTGACGGCGGCGTTGGGGATTTGATTAAGG
>WT_RNA_122_6
GACAAGGAACCAAACCTCCTCGGAACCACTTTAGAGGAGAAAGCCGCCGTCGATCAATGGCTGGAAGTTGAGTCCCACAACTTCAACGACTTGGTTGTTGCATTTGTCCTTCAAATTGAGGTTCTTCCACGTATGGGTATACCCACCGATTCTTCGGTGGTTCAAGACACCATCAACAAGCTCCAAAACGTGCTGGATGTATACGAGCAGAGGCTGTCCCGGAGCAAGTATCTCGCCGGAGATGAATTCACCATTGCTGATATGTGCCACCTGCCGGGGATTAAGTTTCTGACGACTGACGGCGGCGTTGGGGATTTGATTAAGG
>WT_RNA_123_5
TACAAGGGACCAAACCTCCTCGGAACCACTTTAGAGGAGAAAGCCGCCGTCGATCAATGGCTGGAAGTTGAGTCCCACAACTTCAACGACTTGGTTGTTGCATTTGTCCTTCAAATTGAGGTTCTTCCACGTATGGGTATACCCACCGATTCTTCGGTGGTTCAAGACACCATCAACAAGCTCCAAAACGTGCTGGATGTATACGAGCAGAGGCTGTCCCGGAGCAAGTATCTCGCCGGAGATGAATTCACCATTGCTGATATGTGCCACCTGCCGGGGATTAAGTTTCTGACGACTGACGGCGGCGTTGGGGATTTGATTAAGG
>WT_RNA_124_5
GTCAAGGGACCAAACCTCCTCGGAACCACTTTAGAGGAGAAAGCCGCCGTCGATCAATGGCTGGAAGTTGAGTCCCACAACTTCAACGACTTGGTTGTTGCATTTGTCCTTCAAATTGAGGTTCTTCCACGTATGGGTATACCCACCGATTCTTCGGTGGTTCAAGACACCATCAACAAGCTCCAAAACGTGCTGGATGTATACGAGCAGAGGCTGTCCCGGAGCAAGTATCTCGCCGGAGATGAATTCACCATTGCTGATATGTGCCACCTGCCGGGGATTAAGTTTCTGACGACTGACGGCGGCGTTGGGGATTTGATTAAGG
>WT_RNA_125_5
GGCAAGGGACCAAACCTCCTCGGAACCACTTTAGAGGAGAAAGCCGCCGTCGATCAATGGCTGGAAGTTGAGTCCCACAACTTCAACGACTTGGTTGTTGCATTTGTCCTTCAAATTGAGGTTCTTCCACGTATGGGTATACCCACCGATTCTTCGGTGGTTCAAGACACCATCAACAAGCTCCAAAACGTGCTGGATGTATACGAGCAGAGGCTGTCCCGGAGCAAGTATCTCGCCGGAGATGAATTCACCATTGCTGATATGTGCCACCTGCCGGGGATTAAGTTTCTGACGACTGACGGCGGCGTTGGGGATTTGATTAAGG
>WT_RNA_126_5
GACAAGGGACCAAATCTCCTCGGAACCACTTTAGAGGAGAAAGCCGCCGTCGATCAATGGCTGGAAGTTGAGTCCCACAACTTCAACGACTTGGTTGTTGCATTTGTCCTTCAAATTGAGGTTCTTCCACGTATGGGTATACCCACCGATTCTTCGGTGGTTCAAGACACCATCAACAAGCTCCAAAACGTGCTGGATGTATACGAGCAGAGGCTGTCCCGGAGCAAGTATCTCGCCGGAGATGAATTCACCATTGCTGATATGTGCCACCTGCCGGGGATTAAGTTTCTGACGACTGACGGCGGCGTTGGGGATTTGATTAAGG
>WT_RNA_127_5
GACAAGGGACCAAACTTCCTCGGAACCACTTTAGAGGAGAAAGCCGCCGTCGATCAATGGCTGGAAGTTGAGTCCCACAACTTCAACGACTTGGTTGTTGCATTTGTCCTTCAAATTGAGGTTCTTCCACGTATGGGTATACCCACCGATTCTTCGGTGGTTCAAGACACCATCAACAAGCTCCAAAACGTGCTGGATGTATACGAGCAGAGGCTGTCCCGGAGCAAGTATCTCGCCGGAGATGAATTCACCATTGCTGATATGTGCCACCTGCCGGGGATTAAGTTTCTGACGACTGACGGCGGCGTTGGGGATTTGATTAAGG
>WT_RNA_128_5
GACAAGGGACCAAACCTCCTCGGAACCACTTTAGAGGGGAAAGCCGCCGTCGATCAATGGCTGGAAGTTGAGTCCCACAACTTCAACGACTTGGTTGTTGCATTTGTCCTTCAAATTGAGGTTCTTCCACGTATGGGTATACCCACCGATTCTTCGGTGGTTCAAGACACCATCAACAAGCTCCAAAACGTGCTGGATGTATACGAGCAGAGGCTGTCCCGGAGCAAGTATCTCGCCGGAGATGAATTCACCATTGCTGATATGTGCCACCTGCCGGGGATTAAGTTTCTGACGACTGACGGCGGCGTTGGGGATTTGATTAAGG
>WT_RNA_129_5
GACAAGGGACCAAACCTCCTCGGAACCACTTTAGAGGAGAAAGCCGCCGTCGATCAATGGCTGGAAGTTGAGTCCCACAACTTCAACGACTTGGTTGTTGCATTTGTCCTTCAAATTGATGTTCTTCCACGTATGGGTATACCCACCGATTCTTCGGTGGTTCAAGACACCATCAACAAGCTCCAAAACGTGCTGGATGTATACGAGCAGAGGCTGTCCCGGAGCAAGTATCTCGCCGGAGATGAATTCACCATTGCTGATATGTGCCACCTGCCGGGGATTAAGTTTCTGACGACTGACGGCGGCGTTGGGGATTTGATTAAGG
>WT_RNA_130_5
GACAAGGGACCAAACCTCCTCGGAACCACTTTAGAGGAGAAAGCCGCCGTCGATCAATGGCTGGAAGTTGAGTCCCACAACTTCAACGACTTGGTTGTTGCATTTGTCCTTCAAATTGAGGTTCTTCCATGTATGGGTATACCCACCGATTCTTCGGTGGTTCAAGACACCATCAACAAGCTCCAAAACGTGCTGGATGTATACGAGCAGAGGCTGTCCCGGAGCAAGTATCTCGCCGGAGATGAATTCACCATTGCTGATATGTGCCACCTGCCGGGGATTAAGTTTCTGACGACTGACGGCGGCGTTGGGGATTTGATTAAGG
>WT_RNA_131_5
GACAAGGGACCAAACCTCCTCGGAACCACTTTAGAGGAGAAAGCCGCCGTCGATCAATGGCTGGAAGTTGAGTCCCACAACTTCAACGACTTGGTTGTTGCATTTGTCCTTCAAATTGAGGTTCTTCCACGTATGGGTATATCCACCGATTCTTCGGTGGTTCAAGACACCATCAACAAGCTCCAAAACGTGCTGGATGTATACGAGCAGAGGCTGTCCCGGAGCAAGTATCTCGCCGGAGATGAATTCACCATTGCTGATATGTGCCACCTGCCGGGGATTAAGTTTCTGACGACTGACGGCGGCGTTGGGGATTTGATTAAGG
>WT_RNA_132_5
GACAAGGGACCAAACCTCCTCGGAACCACTTTAGAGGAGAAAGCCGCCGTCGATCAATGGCTGGAAGTTGAGTCCCACAACTTCAACGACTTGGTTGTTGCATTTGTCCTTCAAATTGAGGTTCTTCCACGTATGGGTATACCCACCGATTCTTCGGTGGTTCAAGGCACCATCAACAAGCTCCAAAACGTGCTGGATGTATACGAGCAGAGGCTGTCCCGGAGCAAGTATCTCGCCGGAGATGAATTCACCATTGCTGATATGTGCCACCTGCCGGGGATTAAGTTTCTGACGACTGACGGCGGCGTTGGGGATTTGATTAAGG
>WT_RNA_133_5
GACAAGGGACCAAACCTCCTCGGAACCACTTTAGAGGAGAAAGCCGCCGTCGATCAATGGCTGGAAGTTGAGTCCCACAACTTCAACGACTTGGTTGTTGCATTTGTCCTTCAAATTGAGGTTCTTCCACGTATGGGTATACCCACCGATTCTTCGGTGGTTCAAGACACCATCAACAAGCTCCGAAACGTGCTGGATGTATACGAGCAGAGGCTGTCCCGGAGCAAGTATCTCGCCGGAGATGAATTCACCATTGCTGATATGTGCCACCTGCCGGGGATTAAGTTTCTGACGACTGACGGCGGCGTTGGGGATTTGATTAAGG
>WT_RNA_134_5
GACAAGGGACCAAACCTCCTCGGAACCACTTTAGAGGAGAAAGCCGCCGTCGATCAATGGCTGGAAGTTGAGTCCCACAACTTCAACGACTTGGTTGTTGCATTTGTCCTTCAAATTGAGGTTCTTCCACGTATGGGTATACCCACCGATTCTTCGGTGGTTCAAGACACCATCAACAAGCTCCAAACGTGCTGGATGTATACGAGCAGAGGCTGTCCCGGAGCAAGTATCTCGCCGGAGATGAATTCACCATTGCTGATATGTGCCACCTGCCGGGGATTAAGTTTCTGACGACTGACGGCGGCGTTGGGGATTTGATTAAGG
>WT_RNA_135_5
GACAAGGGACCAAACCTCCTCGGAACCACTTTAGAGGAGAAAGCCGCCGTCGATCAATGGCTGGAAGTTGAGTCCCACAACTTCAACGACTTGGTTGTTGCATTTGTCCTTCAAATTGAGGTTCTTCCACGTATGGGTATACCCACCGATTCTTCGGTGGTTCAAGACACCATCAACAAGCTCCAAAACGTGCTGGATGTATACGGGCAGAGGCTGTCCCGGAGCAAGTATCTCGCCGGAGATGAATTCACCATTGCTGATATGTGCCACCTGCCGGGGATTAAGTTTCTGACGACTGACGGCGGCGTTGGGGATTTGATTAAGG
>WT_RNA_136_5
GACAAGGGACCAAACCTCCTCGGAACCACTTTAGAGGAGAAAGCCGCCGTCGATCAATGGCTGGAAGTTGAGTCCCACAACTTCAACGACTTGGTTGTTGCATTTGTCCTTCAAATTGAGGTTCTTCCACGTATGGGTATACCCACCGATTCTTCGGTGGTTCAAGACACCATCAACAAGCTCCAAAACGTGCTGGATGTATACGAGCAGGGGCTGTCCCGGAGCAAGTATCTCGCCGGAGATGAATTCACCATTGCTGATATGTGCCACCTGCCGGGGATTAAGTTTCTGACGACTGACGGCGGCGTTGGGGATTTGATTAAGG
>WT_RNA_137_5
GACAAGGGACCAAACCTCCTCGGAACCACTTTAGAGGAGAAAGCCGCCGTCGATCAATGGCTGGAAGTTGAGTCCCACAACTTCAACGACTTGGTTGTTGCATTTGTCCTTCAAATTGAGGTTCTTCCACGTATGGGTATACCCACCGATTCTTCGGTGGTTCAAGACACCATCAACAAGCTCCAAAACGTGCTGGATGTATACGAGCAGAGGCTGTCCCGGGGCAAGTATCTCGCCGGAGATGAATTCACCATTGCTGATATGTGCCACCTGCCGGGGATTAAGTTTCTGACGACTGACGGCGGCGTTGGGGATTTGATTAAGG
>WT_RNA_138_5
GACAAGGGACCAAACCTCCTCGGAACCACTTTAGAGGAGAAAGCCGCCGTCGATCAATGGCTGGAAGTTGAGTCCCACAACTTCAACGACTTGGTTGTTGCATTTGTCCTTCAAATTGAGGTTCTTCCACGTATGGGTATACCCACCGATTCTTCGGTGGTTCAAGACACCATCAACAAGCTCCAAAACGTGCTGGATGTATACGAGCAGAGGCTGTCCCGGAGCAAGTATCTCGCCGGAGATGAATTCTCCATTGCTGATATGTGCCACCTGCCGGGGATTAAGTTTCTGACGACTGACGGCGGCGTTGGGGATTTGATTAAGG
>WT_RNA_139_5
GACAAGGGACCAAACCTCCTCGGAACCACTTTAGAGGAGAAAGCCGCCGTCGATCAATGGCTGGAAGTTGAGTCCCACAACTTCAACGACTTGGTTGTTGCATTTGTCCTTCAAATTGAGGTTCTTCCACGTATGGGTATACCCACCGATTCTTCGGTGGTTCAAGACACCATCAACAAGCTCCAAAACGTGCTGGATGTATACGAGCAGAGGCTGTCCCGGAGCAAGTATCTCGCCGGAGATGAATTCACCATTGCTGATGTGTGCCACCTGCCGGGGATTAAGTTTCTGACGACTGACGGCGGCGTTGGGGATTTGATTAAGG
>WT_RNA_140_5
GACAAGGGACCAAACCTCCTCGGAACCACTTTAGAGGAGAAAGCCGCCGTCGATCAATGGCTGGAAGTTGAGTCCCACAACTTCAACGACTTGGTTGTTGCATTTGTCCTTCAAATTGAGGTTCTTCCACGTATGGGTATACCCACCGATTCTTCGGTGGTTCAAGACACCATCAACAAGCTCCAAAACGTGCTGGATGTATACGAGCAGAGGCTGTCCCGGAGCAAGTATCTCGCCGGAGATGAATTCACCATTGCTGATATGTGCCTCCTGCCGGGGATTAAGTTTCTGACGACTGACGGCGGCGTTGGGGATTTGATTAAGG
>WT_RNA_141_5
GACAAGGGACCAAACCTCCTCGGAACCACTTTAGAGGAGAAAGCCGCCGTCGATCAATGGCTGGAAGTTGAGTCCCACAACTTCAACGACTTGGTTGTTGCATTTGTCCTTCAAATTGAGGTTCTTCCACGTATGGGTATACCCACCGATTCTTCGGTGGTTCAAGACACCATCAACAAGCTCCAAAACGTGCTGGATGTATACGAGCAGAGGCTGTCCCGGAGCAAGTATCTCGCCGGAGATGAATTCACCATTGCTGATATGTGCCACCTGCCGGGGATTTAGTTTCTGACGACTGACGGCGGCGTTGGGGATTTGATTAAGG
>WT_RNA_142_5
GACAAGGGACCAAACCTCCTCGGAACCACTTTAGAGGAGAAAGCCGCCGTCGATCAATGGCTGGAAGTTGAGTCCCACAACTTCAACGACTTGGTTGTTGCATTTGTCCTTCAAATTGAGGTTCTTCCACGTATGGGTATACCCACCGATTCTTCGGTGGTTCAAGACACCATCAACAAGCTCCAAAACGTGCTGGATGTATACGAGCAGAGGCTGTCCCGGAGCAAGTATCTCGCCGGAGATGAATTCACCATTGCTGATATGTGCCACCTGCCGGGGATTAAGTTTCTGACGACTGACGGCGGCGTTGGGGATTTTGATTAAGG
>WT_RNA_143_5
GACAAGGGACCAAACCTCCTCGGAACCACTTTAGAGGAGAAAGCCGCCGTCGATCAATGGCTGGAAGTTGAGTCCCACAACTTCAACGACTTGGTTGTTGCATTTGTCCTTCAAATTGAGGTTCTTCCACGTATGGGTATACCCACCGATTCTTCGGTGGTTCAAGACACCATCAACAAGCTCCAAAACGTGCTGGATGTATACGAGCAGAGGCTGTCCCGGAGCAAGTATCTCGCCGGAGATGAATTCACCATTGCTGATATGTGCCACCTGCCGGGGATTAAGTTTCTGACGACTGACGGCGGCGTTGGGGATTTGATTAAGGG
>WT_RNA_144_5
GACAAGGGACCAAACCTCCTCGGAACCACTTTAGAGGAGAAAGCCGCCGTCGATCAATGGCTGGAAGTTGAGTCCCACAACTTCAACGACTTGGTTGTTGCATTTGTCCTTCAAATTGAGGTTCTTCCACGTATGGGTATACCCACCGATTCTTCGGTGGTTCAAGACACCATCAACAAGCTCCAAAACGTGCTGGATGTATACGAGCAGAGGCTGTCCCGGAGCAAGTATCTCGCCGGAGATGAATTCACCATTGCTGATATGTGCCACCTGCCGGGGATTAAGTTTCTGACGACTGACGGCGGCGTTGGGGATTTGATTAAAG
>WT_RNA_145_5
GACAAGGGACCAAACCTCCTCGGAACCACTTTAGAGGAGAAAGCCGCCGTCGATCAATGGCTGGAAGTTGAGTCCCACAACTTCAACGACTTGGTTGTTGCATTTGTCCTTCAAATTGAGGTTCTTCCACGTATGGGTATACCCACCGATTCTTCGGTGGTTCAAGACACCATCAACAAGCTCCAAAACGTGCTGGATGTATACGAGCAGAGGCTGTCCCGGAGCAAGTATCTCGCCGGAGATGAATTCACCATTGCTGATATGTGCCACCTGCCGGGGATTAAGTTTCTGACGACTGACGGCGGCGTTGGGGACTTGATTAAGG
>WT_RNA_146_5
GACAAGGGACCAAACCTCCTCGGAACCACTTTAGAGGAGAAAGCCGCCGTCGATCAATGGCTGGAAGTTGAGTCCCACAACTTCAACGACTTGGTTGTTGCATTTGTCCTTCAAATTGAGGTTCTTCCACGTATGGGTATACCCACCGATTCTTCGGTGGTTCAAGACACCATCAACAAGCTCCAAAACGTGCTGGATGTATACGAGCAGAGGCTGTCCCGGAGCAAGTATCTCGCCGGAGATGAATTCACCATTGCTGATATGTGCCACCTGCCGGGGATTAAGTTTCTGACGACTGACGGCGGCGTTAGGGATTTGATTAAGG
>WT_RNA_147_5
GACAAGGGACCAAACCTCCTCGGAACCACTTTAGAGGAGAAAGCCGCCGTCGATCAATGGCTGGAAGTTGAGTCCCACAACTTCAACGACTTGGTTGTTGCATTTGTCCTTCAAATTGAGGTTCTTCCACGTATGGGTATACCCACCGATTCTTCGGTGGTTCAAGACACCATCAACAAGCTCCAAAACGTGCTGGATGTATACGAGCAGAGGCTGTCCCGGAGCAAGTATCTCGCCGGAGATGAATTCACCATTGCCGATATGTGCCACCTGCCGGGGATTAAGTTTCTGACGACTGACGGCGGCGTTGGGGATTTGATTAAGG
>WT_RNA_148_5
GACAAGGGACCAAACCTCCTCGGAACCACTTTAGAGGAGAAAGCCGCCGTCGATCAATGGCTGGAAGTTGAGTCCCACAACTTCAACGACTTGGTTGTTGCATTTGTCCTTCAAATTGAGGTTCTTCCACGTATGGGTATACCCACCGATTCTTCGGTGGTTCAAGACACCATCAACAAGCTCCAAAACGTGCTGGATGTATACGAGCAGAGGCTGTCCCGGAGCAAGTATCTCGCCGGAGATGAATTCACCATCGCTGATATGTGCCACCTGCCGGGGATTAAGTTTCTGACGACTGACGGCGGCGTTGGGGATTTGATTAAGG
>WT_RNA_149_5
GACAAGGGACCAAACCTCCTCGGAACCACTTTAGAGGAGAAAGCCGCCGTCGATCAATGGCTGGAAGTTGAGTCCCACAACTTCAACGACTTGGTTGTTGCATTTGTCCTTCAAATTGAGGTTCTTCCACGTATGGGTATACCCACCGATTCTTCGGTGGTTCAAGACACCATCAACAAGCTCCAAAACGTGCTGGATGTATACGAGCAGAGGCTGTCCCGGAGCAAGTATCCCGCCGGAGATGAATTCACCATTGCTGATATGTGCCACCTGCCGGGGATTAAGTTTCTGACGACTGACGGCGGCGTTGGGGATTTGATTAAGG
>WT_RNA_150_5
GACAAGGGACCAAACCTCCTCGGAACCACTTTAGAGGAGAAAGCCGCCGTCGATCAATGGCTGGAAGTTGAGTCCCACAACTTCAACGACTTGGTTGTTGCATTTGTCCTTCAAATTGAGGTTCTTCCACGTATGGGTATACCCACCGATTCTTCGGTGGTTCAAGACACCATCAACAAGCTCCAAAACGTGCTGGATGTATACGAGCAGAGGCTGTCCCGGAGCAAGCATCTCGCCGGAGATGAATTCACCATTGCTGATATGTGCCACCTGCCGGGGATTAAGTTTCTGACGACTGACGGCGGCGTTGGGGATTTGATTAAGG
>WT_RNA_151_5
GACAAGGGACCAAACCTCCTCGGAACCACTTTAGAGGAGAAAGCCGCCGTCGATCAATGGCTGGAAGTTGAGTCCCACAACTTCAACGACTTGGTTGTTGCATTTGTCCTTCAAATTGAGGTTCTTCCACGTATGGGTATACCCACCGATTCTTCGGTGGTTCAAGACACCATCAACAAGCTCCAAAACGTGCTGGATGTATACGAGCAGAGGCTGCCCCGGAGCAAGTATCTCGCCGGAGATGAATTCACCATTGCTGATATGTGCCACCTGCCGGGGATTAAGTTTCTGACGACTGACGGCGGCGTTGGGGATTTGATTAAGG
>WT_RNA_152_5
GACAAGGGACCAAACCTCCTCGGAACCACTTTAGAGGAGAAAGCCGCCGTCGATCAATGGCTGGAAGTTGAGTCCCACAACTTCAACGACTTGGTTGTTGCATTTGTCCTTCAAATTGAGGTTCTTCCACGTATGGGTATACCCACCGATTCTTCGGTGGTTCAAGACACCATCAACAAGCTCCAAAACGTGCTGGATGTATACAAGCAGAGGCTGTCCCGGAGCAAGTATCTCGCCGGAGATGAATTCACCATTGCTGATATGTGCCACCTGCCGGGGATTAAGTTTCTGACGACTGACGGCGGCGTTGGGGATTTGATTAAGG
>WT_RNA_153_5
GACAAGGGACCAAACCTCCTCGGAACCACTTTAGAGGAGAAAGCCGCCGTCGATCAATGGCTGGAAGTTGAGTCCCACAACTTCAACGACTTGGTTGTTGCATTTGTCCTTCAAATTGAGGTTCTTCCACGTATGGGTATACCCACCGATTCTTCGGTGGTTCAAGACACCATCAACAAGCTCCAAAACGTGCTGGATGCATACGAGCAGAGGCTGTCCCGGAGCAAGTATCTCGCCGGAGATGAATTCACCATTGCTGATATGTGCCACCTGCCGGGGATTAAGTTTCTGACGACTGACGGCGGCGTTGGGGATTTGATTAAGG
>WT_RNA_154_5
GACAAGGGACCAAACCTCCTCGGAACCACTTTAGAGGAGAAAGCCGCCGTCGATCAATGGCTGGAAGTTGAGTCCCACAACTTCAACGACTTGGTTGTTGCATTTGTCCTTCAAATTGAGGTTCTTCCACGTATGGGTATACCCACCGATTCTTCGGTGGTTCAAGACACCATCAACAAGCTCCAAAACATGCTGGATGTATACGAGCAGAGGCTGTCCCGGAGCAAGTATCTCGCCGGAGATGAATTCACCATTGCTGATATGTGCCACCTGCCGGGGATTAAGTTTCTGACGACTGACGGCGGCGTTGGGGATTTGATTAAGG
>WT_RNA_155_5
GACAAGGGACCAAACCTCCTCGGAACCACTTTAGAGGAGAAAGCCGCCGTCGATCAATGGCTGGAAGTTGAGTCCCACAACTTCAACGACTTGGTTGTTGCATTTGTCCTTCAAATTGAGGTTCTTCCACGTATGGGTATACCCACCGATTCTTCAGTGGTTCAAGACACCATCAACAAGCTCCAAAACGTGCTGGATGTATACGAGCAGAGGCTGTCCCGGAGCAAGTATCTCGCCGGAGATGAATTCACCATTGCTGATATGTGCCACCTGCCGGGGATTAAGTTTCTGACGACTGACGGCGGCGTTGGGGATTTGATTAAGG
>WT_RNA_156_5
GACAAGGGACCAAACCTCCTCGGAACCACTTTAGAGGAGAAAGCCGCCGTCGATCAATGGCTGGAAGTTGAGTCCCACAACTTCAACGACTTGGTTGTTGCATTTGTCCTTCAAATTGAGGTTCTTCCACGTATGGGCATACCCACCGATTCTTCGGTGGTTCAAGACACCATCAACAAGCTCCAAAACGTGCTGGATGTATACGAGCAGAGGCTGTCCCGGAGCAAGTATCTCGCCGGAGATGAATTCACCATTGCTGATATGTGCCACCTGCCGGGGATTAAGTTTCTGACGACTGACGGCGGCGTTGGGGATTTGATTAAGG
>WT_RNA_157_5
GACAAGGGACCAAACCTCCTCGGAACCACTTTAGAGGAGAAAGCCGCCGTCGATCAATGGCTGGAAGTTGAGTCCCACAACTTCAACGACTTGGTTGTTGCATTTGTCCTTCAAATTGAGGCTCTTCCACGTATGGGTATACCCACCGATTCTTCGGTGGTTCAAGACACCATCAACAAGCTCCAAAACGTGCTGGATGTATACGAGCAGAGGCTGTCCCGGAGCAAGTATCTCGCCGGAGATGAATTCACCATTGCTGATATGTGCCACCTGCCGGGGATTAAGTTTCTGACGACTGACGGCGGCGTTGGGGATTTGATTAAGG
>WT_RNA_158_5
GACAAGGGACCAAACCTCCTCGGAACCACTTTAGAGGAGAAAGCCGCCGTCGATCAATGGCTGGAAGTTGAGTCCCACAACTTCAACGACTTGGTTGTTGCATTTGTCCTTCAAATTAAGGTTCTTCCACGTATGGGTATACCCACCGATTCTTCGGTGGTTCAAGACACCATCAACAAGCTCCAAAACGTGCTGGATGTATACGAGCAGAGGCTGTCCCGGAGCAAGTATCTCGCCGGAGATGAATTCACCATTGCTGATATGTGCCACCTGCCGGGGATTAAGTTTCTGACGACTGACGGCGGCGTTGGGGATTTGATTAAGG
>WT_RNA_159_5
GACAAGGGACCAAACCTCCTCGGAACCACTTTAGAGGAGAAAGCCGCCGTCGATCAATGGCTGGAAGTTGAGTCCCACAACTTCAACGACTTGGTTGTTGCATTTGTCATTCAAATTGAGGTTCTTCCACGTATGGGTATACCCACCGATTCTTCGGTGGTTCAAGACACCATCAACAAGCTCCAAAACGTGCTGGATGTATACGAGCAGAGGCTGTCCCGGAGCAAGTATCTCGCCGGAGATGAATTCACCATTGCTGATATGTGCCACCTGCCGGGGATTAAGTTTCTGACGACTGACGGCGGCGTTGGGGATTTGATTAAGG
>WT_RNA_160_5
GACAAGGGACCAAACCTCCTCGGAACCACTTTAGAGGAGAAAGCCGCCGTCGATCAATGGCTGGAAGTTGAGTCCCACAACTTCAACGACTTGGTTGTTGCATTCGTCCTTCAAATTGAGGTTCTTCCACGTATGGGTATACCCACCGATTCTTCGGTGGTTCAAGACACCATCAACAAGCTCCAAAACGTGCTGGATGTATACGAGCAGAGGCTGTCCCGGAGCAAGTATCTCGCCGGAGATGAATTCACCATTGCTGATATGTGCCACCTGCCGGGGATTAAGTTTCTGACGACTGACGGCGGCGTTGGGGATTTGATTAAGG
>WT_RNA_161_5
GACAAGGGACCAAACCTCCTCGGAACCACTTTAGAGGAGAAAGCCGCCGTCGATCAATGGCTGGAAGTTGAGTCCCACAACTTCAACGACTTGGTTGTTGCACTTGTCCTTCAAATTGAGGTTCTTCCACGTATGGGTATACCCACCGATTCTTCGGTGGTTCAAGACACCATCAACAAGCTCCAAAACGTGCTGGATGTATACGAGCAGAGACTGTCCCGGAGCAAGTATCTCGCCGGAGATGAATTCACCATTGCTGATATGTGCCACCTGCCGGGGATTAAGTTTCTGACGACTGACGGCGGCGTTGGGGATTTGATTAAGG
>WT_RNA_162_5
GACAAGGGACCAAACCTCCTCGGAACCACTTTAGAGGAGAAAGCCGCCGTCGATCAATGGCTGGAAGTTGAGTCCCACAACTTCAACGACTTGGTTGTTGCACTTGTCCTCCAAATTGAGGTTCTTCCACGTATGGGTATACCCACCGATTCTTCGGTGGTTCAAGACACCATCAACAAGCTCCAAAACGTGCTGGATGTATACGAGCAGAGGCTGTCCCGGAGCAAGTATCTCGCCGGAGATGAATTCACCATTGCTGATATGTGCCACCTGCCGGGGATTAAGTTTCTGACGACTGACGGCGGCGTTGGGGATTTGATTAAGG
>WT_RNA_163_5
GACAAGGGACCAAACCTCCTCGGAACCACTTTAGAGGAGAAAGCCGCCGTCGATCAATGGCTGGAAGTTGAGTCCCACAACTTCAACGACTTGGATGTTGCATTTGTCCTTCAAATTGAGGTTCTTCCACGTATGGGTATACCCACCGATTCTTCGGTGGTTCAAGACACCATCAACAAGCTCCAAAACGTGCTGGATGTATACGAGCAGAGGCTGTCCCGGAGCAAGTATCTCGCCGGAGATGAATTCACCATTGCTGATATGTGCCACCTGCCGGGGATTAAGTTTCTGACGACTGACGGCGGCGTTGGGGATTTGATTAAGG
>WT_RNA_164_5
GACAAGGGACCAAACCTCCTCGGAACCACTTTAGAGGAGAAAGCCGCCGTCGATCAATGGCTAGAAGTTGAGTCCCACAACTTCAACGACTTGGTTGTTGCATTTGTCCTTCAAATTGAGGTTCTTCCACGTATGGGTATACCCACCGATTCTTCGGTGGTTCAAGACACCATCAACAAGCTCCAAAACGTGCTGGATGTATACGAGCAGAGGCTGTCCCGGAGCAAGTATCTCGCCGGAGATGAATTCACCATTGCTGATATGTGCCACCTGCCGGGGATTAAGTTTCTGACGACTGACGGCGGCGTTGGGGATTTGATTAAGG
>WT_RNA_165_5
GACAAGGGACCAAACCTCCTCGGAACCACTTTAGAGGAGAAAGCCGCCCTCGATCAATGGCTGGAAGTTGAGTCCCACAACTTCAACGACTTGGTTGTTGCATTTGTCCTTCAAATTGAGGTTCTTCCACGTATGGGTATACCCACCGATTCTTCGGTGGTTCAAGACACCATCAACAAGCTCCAAAACGTGCTGGATGTATACGAGCAGAGGCTGTCCCGGAGCAAGTATCTCGCCGGAGATGAATTCACCATTGCTGATATGTGCCACCTGCCGGGGATTAAGTTTCTGACGACTGACGGCGGCGTTGGGGATTTGATTAAGG
>WT_RNA_166_5
GACAAGGGACCAAACCTCCTCGGAACCACTTTAGAAGAGAAAGCCGCCGTCGATCAATGGCTGGAAGTTGAGTCCCACAACTTCAACGACTTGGTTGTTGCATTTGTCCTTCAAATTGAGGTTCTTCCACGTATGGGTATACCCACCGATTCTTCGGTGGTTCAAGACACCATCAACAAGCTCCAAAACGTGCTGGATGTATACGAGCAGAGGCTGTCCCGGAGCAAGTATCTCGCCGGAGATGAATTCACCATTGCTGATATGTGCCACCTGCCGGGGATTAAGTTTCTGACGACTGACGGCGGCGTTGGGGATTTGATTAAGG
>WT_RNA_167_5
GACAAGGGACCAAACCTCCTCGGAACCACTCTAGAGGAGAAAGCCGCCGTCGATCAATGGCTGGAAGTTGAGTCCCACAACTTCAACGACTTGGTTGTTGCATTTGTCCTTCAAATTGAGGTTCTTCCACGTATGGGTATACCCACCGATTCTTCGGTGGTTCAAGACACCATCAACAAGCTCCAAAACGTGCTGGATGTATACGAGCAGAGGCTGTCCCGGAGCAAGTATCTCGCCGGAGATGAATTCACCATTGCTGATATGTGCCACCTGCCGGGGATTAAGTTTCTGACGACTGACGGCGGCGTTGGGGATTTGATTAAGG
>WT_RNA_168_5
GACAAGGACCAAACCTCCTCGGAACCACTTTAGAGGAGAAAGCCGCCGTCGATCAATGGCTGGAAGTTGAGTCCCACAACTTCAACGACTTGGTTGTTGCACTTGTCCTTCAAATTGAGGTTCTTCCACGTATGGGTATACCCACCGATTCTTCGGTGGTTCAAGACACCATCAACAAGCTCCAAAACGTGCTGGATGTATACGAGCAGAGGCTGTCCCGGAGCAAGTATCTCGCCGGAGATGAATTCACCATTGCTGATATGTGCCACCTGCCGGGGATTAAGTTTCTGACGACTGACGGCGGCGTTGGGGATTTGATTAAGG
>WT_RNA_169_5
GACAAAGGACCAAACCTCCTCGGAACCACTTTAGAGGAGAAAGCCGCCGTCGATCAATGGCTGGAAGTTGAGTCCCACAACTTCAACGACTTGGTTGTTGCACTTGTCCTTCAAATTGAGGTTCTTCCACGTATGGGTATACCCACCGATTCTTCGGTGGTTCAAGACACCATCAACAAGCTCCAAAACGTGCTGGATGTATACGAGCAGAGGCTGTCCCGGAGCAAGTATCTCGCCGGAGATGAATTCACCATTGCTGATATGTGCCACCTGCCGGGGATTAAGTTTCTGACGACTGACGGCGGCGTTGGGGATTTGATTAAGG
>WT_RNA_170_4
GACAAGGGATCAAACCTCCTCGGAACCACTTTAGAGGAGAAAGCCGCCGTCGATCAATGGCTGGAAGTTGAGTCCCACAACTTCAACGACTTGGTTGTTGCATTTGTCCTTCAAATTGAGGTTCTTCCACGTATGGGTATACCCACCGATTCTTCGGTGGTTCAAGACACCATCAACAAGCTCCAAAACGTGCTGGATGTATACGAGCAGAGGCTGTCCCGGAGCAAGTATCTCGCCGGAGATGAATTCACCATTGCTGATATGTGCCACCTGCCGGGGATTAAGTTTCTGACGACTGACGGCGGCGTTGGGGATTTGATTAAGG
>WT_RNA_171_4
GACAAGGGACTAAACCTCCTCGGAACCACTTTAGAGGAGAAAGCCGCCGTCGATCAATGGCTGGAAGTTGAGTCCCACAACTTCAACGACTTGGTTGTTGCATTTGTCCTTCAAATTGAGGTTCTTCCACGTATGGGTATACCCACCGATTCTTCGGTGGTTCAAGACACCATCAACAAGCTCCAAAACGTGCTGGATGTATACGAGCAGAGGCTGTCCCGGAGCAAGTATCTCGCCGGAGATGAATTCACCATTGCTGATATGTGCCACCTGCCGGGGATTAAGTTTCTGACGACTGACGGCGGCGTTGGGGATTTGATTAAGG
>WT_RNA_172_4
GACAAGGGACCCAAACCTCCTCGGAACCACTTTAGAGGAGAAAGCCGCCGTCGATCAATGGCTGGAAGTTGAGTCCCACAACTTCAACGACTTGGTTGTTGCATTTGTCCTTCAAATTGAGGTTCTTCCACGTATGGGTATACCCACCGATTCTTCGGTGGTTCAAGACACCATCAACAAGCTCCAAAACGTGCTGGATGTATACGAGCAGAGGCTGTCCCGGAGCAAGTATCTCGCCGGAGATGAATTCACCATTGCTGATATGTGCCACCTGCCGGGGATTAAGTTTCTGACGACTGACGGCGGCGTTGGGGATTTGATTAAGG
>WT_RNA_173_4
GACAAGGGACCAGACCTCCTCGGAACCACTTTAGAGGAGAAAGCCGCCGTCGATCAATGGCTGGAAGTTGAGTCCCACAACTTCAACGACTTGGTTGTTGCATTTGTCCTTCAAATTGAGGTTCTTCCACGTATGGGTATACCCACCGATTCTTCGGTGGTTCAAGACACCATCAACAAGCTCCAAAACGTGCTGGATGTATACGAGCAGAGGCTGTCCCGGAGCAAGTATCTCGCCGGAGATGAATTCACCATTGCTGATATGTGCCACCTGCCGGGGATTAAGTTTCTGACGACTGACGGCGGCGTTGGGGATTTGATTAAGG
>WT_RNA_174_4
GACAAGGGACCAAGCCTCCTCGGAACCACTTTAGAGGAGAAAGCCGCCGTCGATCAATGGCTGGAAGTTGAGTCCCACAACTTCAACGACTTGGTTGTTGCATTTGTCCTTCAAATTGAGGTTCTTCCACGTATGGGTATACCCACCGATTCTTCGGTGGTTCAAGACACCATCAACAAGCTCCAAAACGTGCTGGATGTATACGAGCAGAGGCTGTCCCGGAGCAAGTATCTCGCCGGAGATGAATTCACCATTGCTGATATGTGCCACCTGCCGGGGATTAAGTTTCTGACGACTGACGGCGGCGTTGGGGATTTGATTAAGG
>WT_RNA_175_4
GACAAGGGACCAAACCTCTTCGGAACCACTTTAGAGGAGAAAGCCGCCGTCGATCAATGGCTGGAAGTTGAGTCCCACAACTTCAACGACTTGGTTGTTGCATTTGTCCTTCAAATTGAGGTTCTTCCACGTATGGGTATACCCACCGATTCTTCGGTGGTTCAAGACACCATCAACAAGCTCCAAAACGTGCTGGATGTATACGAGCAGAGGCTGTCCCGGAGCAAGTATCTCGCCGGAGATGAATTCACCATTGCTGATATGTGCCACCTGCCGGGGATTAAGTTTCTGACGACTGACGGCGGCGTTGGGGATTTGATTAAGG
>WT_RNA_176_4
GACAAGGGACCAAACCTCCTTGGAACCACTTTAGAGGAGAAAGCCGCCGTCGATCAATGGCTGGAAGTTGAGTCCCACAACTTCAACGACTTGGTTGTTGCATTTGTCCTTCAAATTGAGGTTCTTCCACGTATGGGTATACCCACCGATTCTTCGGTGGTTCAAGACACCATCAACAAGCTCCAAAACGTGCTGGATGTATACGAGCAGAGGCTGTCCCGGAGCAAGTATCTCGCCGGAGATGAATTCACCATTGCTGATATGTGCCACCTGCCGGGGATTAAGTTTCTGACGACTGACGGCGGCGTTGGGGATTTGATTAAGG
>WT_RNA_177_4
GACAAGGGACCAAACCTCCTCGGAACCGCTTTAGAGGAGAAAGCCGCCGTCGATCAATGGCTGGAAGTTGAGTCCCACAACTTCAACGACTTGGTTGTTGCATTTGTCCTTCAAATTGAGGTTCTTCCACGTATGGGTATACCCACCGATTCTTCGGTGGTTCAAGACACCATCAACAAGCTCCAAAACGTGCTGGATGTATACGAGCAGAGGCTGTCCCGGAGCAAGTATCTCGCCGGAGATGAATTCACCATTGCTGATATGTGCCACCTGCCGGGGATTAAGTTTCTGACGACTGACGGCGGCGTTGGGGATTTGATTAAGG
>WT_RNA_178_4
GACAAGGGACCAAACCTCCTCGGAACCATTTTAGAGGAGAAAGCCGCCGTCGATCAATGGCTGGAAGTTGAGTCCCACAACTTCAACGACTTGGTTGTTGCATTTGTCCTTCAAATTGAGGTTCTTCCACGTATGGGTATACCCACCGATTCTTCGGTGGTTCAAGACACCATCAACAAGCTCCAAAACGTGCTGGATGTATACGAGCAGAGGCTGTCCCGGAGCAAGTATCTCGCCGGAGATGAATTCACCATTGCTGATATGTGCCACCTGCCGGGGATTAAGTTTCTGACGACTGACGGCGGCGTTGGGGATTTGATTAAGG
>WT_RNA_179_4
GACAAGGGACCAAACCTCCTCGGAACCACTTTAGAGGAGAAGGCCGCCGTCGATCAATGGCTGGAAGTTGAGTCCCACAACTTCAACGACTTGGTTGTTGCATTTGTCCTTCAAATTGAGGTTCTTCCACGTATGGGTATACCCACCGATTCTTCGGTGGTTCAAGACACCATCAACAAGCTCCAAAACGTGCTGGATGTATACGAGCAGAGGCTGTCCCGGAGCAAGTATCTCGCCGGAGATGAATTCACCATTGCTGATATGTGCCACCTGCCGGGGATTAAGTTTCTGACGACTGACGGCGGCGTTGGGGATTTGATTAAGG
>WT_RNA_180_4
[truncated: 2,173 more rows]

## Sheet: #3_DNA
>Line_no3_DNA_1_25763
[truncated: 2,055 more rows]

## Sheet: #3_RNA
>Line_no3_RNA_1_31764
[truncated: 2,223 more rows]

## Sheet: #12_DNA
>Line_no12_DNA_1_27408
[truncated: 3,999 more rows]

## Sheet: #12_RNA
>Line_no12_RNA_1_17831
[truncated: 2,191 more rows]

## Sheet: #13_DNA
>Line_no13_DNA_1_13805
[truncated: 2,957 more rows]

## Sheet: #13_RNA
>Line_no13_RNA_1_18989
[truncated: 2,171 more rows]

## Sheet: #23_DNA
>Line_no23_DNA_1_27740
[truncated: 2,915 more rows]

## Sheet: #23_RNA
>Line_no23_RNA_1_29053
[truncated: 2,893 more rows]

[truncated: 2 more sheets: #29_DNA, #29_RNA]
